# Supplementary material for: Integrating Ligand and Target-Driven Based Virtual Screening Approaches With in vitro Human Cell Line Models and Time-Resolved Fluorescence Resonance Energy Transfer Assay to Identify Novel Hit Compounds Against BCL-2
Source: Front Chem. 2020 Apr 9;8:167. doi: 10.3389/fchem.2020.00167 (PMC7160371; doi:10.3389/fchem.2020.00167)
Supplement: Supplementary file 1 [file Data_Sheet_1.zip]

Archive with 3 entries (3 files):
- Indol_containing_molecules.sdf
- Molecules_filtered_through_QSAR.sdf
- Tested_Hit_Molecules.sdf
