# Supplementary material for: Integrating Ligand and Target-Driven Based Virtual Screening Approaches With in vitro Human Cell Line Models and Time-Resolved Fluorescence Resonance Energy Transfer Assay to Identify Novel Hit Compounds Against BCL-2
Source: Front Chem. 2020 Apr 9;8:167. doi: 10.3389/fchem.2020.00167 (PMC7160371; doi:10.3389/fchem.2020.00167)
Supplement: Supplementary file 1 [file Data_Sheet_1.zip › Indol_containing_molecules.sdf]

 
                    3D
 Structure written by MMmdl.
 22 24  0  0  1  0            999 V2000
   -5.5033    0.4761    0.0000 N   0  0  0  0  0  0
   -4.3770   -0.1732    0.0000 C   0  0  0  0  0  0
   -3.2517    0.4779    0.0000 C   0  0  0  0  0  0
   -2.1254   -0.1713    0.0000 C   0  0  0  0  0  0
   -2.1243   -1.4713    0.0000 C   0  0  0  0  0  0
   -3.2496   -2.1224    0.0000 C   0  0  0  0  0  0
   -3.2486   -3.4224    0.0000 N   0  0  0  0  0  0
   -4.3760   -1.4732    0.0000 C   0  0  0  0  0  0
   -1.0001    0.4794    0.0000 C   0  0  0  0  0  0
   -1.0011    1.7795    0.0000 O   0  0  0  0  0  0
    0.1262   -0.1695    0.0000 N   0  0  0  0  0  0
    1.2515    0.4813    0.0000 C   0  0  0  0  0  0
    1.2505    1.7813    0.0000 C   0  0  0  0  0  0
    2.3758    2.4323    0.0000 C   0  0  0  0  0  0
    3.5021    1.7831    0.0000 C   0  0  0  0  0  0
    4.7381    2.1858    0.0000 C   0  0  0  0  0  0
    5.1388    3.4224    0.0000 O   0  0  0  0  0  0
    5.5033    1.1346    0.0000 N   0  0  0  0  0  0
    4.7400    0.0824    0.0000 C   0  0  0  0  0  0
    5.1424   -1.1536    0.0000 O   0  0  0  0  0  0
    3.5031    0.4831    0.0000 C   0  0  0  0  0  0
    2.3778   -0.1677    0.0000 C   0  0  0  0  0  0
  1  2  1  0  0  0
  2  8  1  0  0  0
  2  3  2  0  0  0
  3  4  1  0  0  0
  4  5  2  0  0  0
  4  9  1  0  0  0
  5  6  1  0  0  0
  6  7  1  0  0  0
  6  8  2  0  0  0
  9 10  2  0  0  0
  9 11  1  0  0  0
 11 12  1  0  0  0
 12 22  1  0  0  0
 12 13  2  0  0  0
 13 14  1  0  0  0
 14 15  2  0  0  0
 15 21  1  0  0  0
 15 16  1  0  0  0
 16 17  2  0  0  0
 16 18  1  0  0  0
 18 19  1  0  0  0
 19 20  2  0  0  0
 19 21  1  0  0  0
 21 22  2  0  0  0
M  END
$$$$
 
                    3D
 Structure written by MMmdl.
 31 35  0  0  1  0            999 V2000
    0.1713   -1.2694    0.0000 N   0  0  0  0  0  0
   -0.9537   -0.6213    0.0000 N   0  0  0  0  0  0
   -2.0815   -1.2702    0.0000 C   0  0  0  0  0  0
   -3.1890   -0.6153    0.0000 C   0  0  0  0  0  0
   -3.3358    0.6803    0.0000 C   0  0  0  0  0  0
   -4.5937    0.9826    0.0000 N   0  0  0  0  0  0
   -5.2421   -0.1517    0.0000 C   0  0  0  0  0  0
   -4.4075   -1.1356    0.0000 C   0  0  0  0  0  0
   -4.7966   -2.3858    0.0000 C   0  0  0  0  0  0
   -6.0649   -2.6219    0.0000 C   0  0  0  0  0  0
   -6.9429   -1.6673    0.0000 C   0  0  0  0  0  0
   -6.5060   -0.4322    0.0000 C   0  0  0  0  0  0
    1.3092   -0.6125    0.0000 C   0  0  0  0  0  0
    2.4241   -1.2842    0.0000 N   0  0  0  0  0  0
    3.5363   -0.6200    0.0000 C   0  0  0  0  0  0
    4.6618   -1.2707    0.0000 C   0  0  0  0  0  0
    5.7917   -0.6424    0.0000 C   0  0  0  0  0  0
    6.9203   -1.2754    0.0000 C   0  0  0  0  0  0
    6.8979   -2.5852    0.0000 C   0  0  0  0  0  0
    5.7883   -3.2486    0.0000 C   0  0  0  0  0  0
    4.6800   -2.5808    0.0000 C   0  0  0  0  0  0
    3.5597    0.6792    0.0000 C   0  0  0  0  0  0
    2.4230    1.3135    0.0000 N   0  0  0  0  0  0
    1.2892    0.6870    0.0000 N   0  0  0  0  0  0
    4.6888    1.3252    0.0000 C   0  0  0  0  0  0
    4.6727    2.6240    0.0000 C   0  0  0  0  0  0
    5.8078    3.2486    0.0000 C   0  0  0  0  0  0
    6.9429    2.6110    0.0000 C   0  0  0  0  0  0
    6.9172    1.3122    0.0000 C   0  0  0  0  0  0
    5.8029    0.6512    0.0000 C   0  0  0  0  0  0
   -2.0854   -2.5686    0.0000 H   0  0  0  0  0  0
  1  2  1  0  0  0
  1 13  1  0  0  0
  2  3  2  0  0  0
  3  4  1  0  0  0
  3 31  1  0  0  0
  4  8  1  0  0  0
  4  5  2  0  0  0
  5  6  1  0  0  0
  6  7  1  0  0  0
  7 12  1  0  0  0
  7  8  2  0  0  0
  8  9  1  0  0  0
  9 10  2  0  0  0
 10 11  1  0  0  0
 11 12  2  0  0  0
 13 24  1  0  0  0
 13 14  2  0  0  0
 14 15  1  0  0  0
 15 16  1  0  0  0
 15 22  2  0  0  0
 16 21  1  0  0  0
 16 17  2  0  0  0
 17 18  1  0  0  0
 18 19  2  0  0  0
 19 20  1  0  0  0
 20 21  2  0  0  0
 22 23  1  0  0  0
 22 25  1  0  0  0
 23 24  2  0  0  0
 25 30  1  0  0  0
 25 26  2  0  0  0
 26 27  1  0  0  0
 27 28  2  0  0  0
 28 29  1  0  0  0
 29 30  2  0  0  0
M  END
$$$$
 
                    3D
 Structure written by MMmdl.
 36 39  0  0  1  0            999 V2000
   -2.7550   -0.1994    0.0000 C   0  0  0  0  0  0
   -1.6393   -0.7197    0.0000 C   0  0  0  0  0  0
   -0.5742    0.0164    0.0000 C   0  0  0  0  0  0
   -0.5767    1.3601    0.0000 C   0  0  0  0  0  0
   -1.6572    2.1289    0.0000 N   0  0  0  0  0  0
   -2.8937    1.7612    0.0000 C   0  0  0  0  0  0
   -3.2190    0.5722    0.0000 O   0  0  0  0  0  0
   -3.7671    2.6569    0.0000 C   0  0  0  0  0  0
   -3.3968    3.9499    0.0000 C   0  0  0  0  0  0
   -4.2818    4.9492    0.0000 C   0  0  0  0  0  0
   -5.5835    4.6226    0.0000 C   0  0  0  0  0  0
   -6.0101    3.3469    0.0000 C   0  0  0  0  0  0
   -5.0820    2.3871    0.0000 C   0  0  0  0  0  0
    0.5480    1.9827    0.0000 C   0  0  0  0  0  0
    0.5564    3.2667    0.0000 O   0  0  0  0  0  0
    1.6511    1.3508    0.0000 N   0  0  0  0  0  0
    1.6755    0.0838    0.0000 N   0  0  0  0  0  0
    2.8099   -0.5167    0.0000 C   0  0  0  0  0  0
    3.9642    0.0871    0.0000 C   0  0  0  0  0  0
    4.1716    1.3418    0.0000 O   0  0  0  0  0  0
    4.8563   -0.8480    0.0000 N   0  0  0  0  0  0
    4.2833   -1.9883    0.0000 C   0  0  0  0  0  0
    4.7554   -3.1868    0.0000 C   0  0  0  0  0  0
    6.0101   -3.3941    0.0000 Br  0  0  0  0  0  0
    3.9236   -4.1599    0.0000 C   0  0  0  0  0  0
    2.6257   -3.9661    0.0000 C   0  0  0  0  0  0
    1.8189   -4.9492    0.0000 Br  0  0  0  0  0  0
    2.1891   -2.7479    0.0000 C   0  0  0  0  0  0
    2.9860   -1.7463    0.0000 C   0  0  0  0  0  0
   -1.5527   -1.9950    0.0000 C   0  0  0  0  0  0
   -2.6280   -2.6682    0.0000 C   0  0  0  0  0  0
   -3.8221   -2.0490    0.0000 C   0  0  0  0  0  0
   -4.9774   -2.7183    0.0000 C   0  0  0  0  0  0
   -4.9152   -4.0589    0.0000 C   0  0  0  0  0  0
   -3.7494   -4.7298    0.0000 C   0  0  0  0  0  0
   -2.6244   -4.0103    0.0000 C   0  0  0  0  0  0
  1  2  1  0  0  0
  2  3  1  0  0  0
  2 30  2  0  0  0
  3  4  2  0  0  0
  4  5  1  0  0  0
  4 14  1  0  0  0
  5  6  1  0  0  0
  6  7  2  0  0  0
  6  8  1  0  0  0
  8 13  1  0  0  0
  8  9  2  0  0  0
  9 10  1  0  0  0
 10 11  2  0  0  0
 11 12  1  0  0  0
 12 13  2  0  0  0
 14 15  2  0  0  0
 14 16  1  0  0  0
 16 17  1  0  0  0
 17 18  2  0  0  0
 18 29  1  0  0  0
 18 19  1  0  0  0
 19 20  2  0  0  0
 19 21  1  0  0  0
 21 22  1  0  0  0
 22 29  1  0  0  0
 22 23  2  0  0  0
 23 24  1  0  0  0
 23 25  1  0  0  0
 25 26  2  0  0  0
 26 27  1  0  0  0
 26 28  1  0  0  0
 28 29  2  0  0  0
 30 31  1  0  0  0
 31 36  1  0  0  0
 31 32  2  0  0  0
 32 33  1  0  0  0
 33 34  2  0  0  0
 34 35  1  0  0  0
 35 36  2  0  0  0
M  END
$$$$
 
                    3D
 Structure written by MMmdl.
 18 21  0  0  1  0            999 V2000
    3.9208   -2.4399    0.0000 Br  0  0  0  0  0  0
    3.3951   -1.2509    0.0000 C   0  0  0  0  0  0
    2.1029   -1.1118    0.0000 C   0  0  0  0  0  0
    1.5769    0.0772    0.0000 C   0  0  0  0  0  0
    2.3434    1.1271    0.0000 C   0  0  0  0  0  0
    1.5819    2.1806    0.0000 N   0  0  0  0  0  0
    0.3445    1.7818    0.0000 C   0  0  0  0  0  0
   -0.7797    2.4344    0.0000 N   0  0  0  0  0  0
   -1.9071    1.7873    0.0000 C   0  0  0  0  0  0
   -3.0314    2.4399    0.0000 C   0  0  0  0  0  0
   -4.1587    1.7925    0.0000 C   0  0  0  0  0  0
   -4.1618    0.4924    0.0000 C   0  0  0  0  0  0
   -3.0376   -0.1602    0.0000 C   0  0  0  0  0  0
   -1.9102    0.4872    0.0000 C   0  0  0  0  0  0
   -0.7860   -0.1656    0.0000 N   0  0  0  0  0  0
    0.3414    0.4818    0.0000 C   0  0  0  0  0  0
    3.6361    0.9880    0.0000 C   0  0  0  0  0  0
    4.1618   -0.2010    0.0000 C   0  0  0  0  0  0
  1  2  1  0  0  0
  2 18  1  0  0  0
  2  3  2  0  0  0
  3  4  1  0  0  0
  4 16  1  0  0  0
  4  5  2  0  0  0
  5  6  1  0  0  0
  5 17  1  0  0  0
  6  7  1  0  0  0
  7 16  1  0  0  0
  7  8  2  0  0  0
  8  9  1  0  0  0
  9 14  1  0  0  0
  9 10  2  0  0  0
 10 11  1  0  0  0
 11 12  2  0  0  0
 12 13  1  0  0  0
 13 14  2  0  0  0
 14 15  1  0  0  0
 15 16  2  0  0  0
 17 18  2  0  0  0
M  END
$$$$
 
                    3D
 Structure written by MMmdl.
 31 36  0  0  1  0            999 V2000
    1.7905    1.9591    0.0000 C   0  0  0  0  0  0
    0.5344    1.9508    0.0000 C   0  0  0  0  0  0
   -0.2332    0.9139    0.0000 C   0  0  0  0  0  0
    0.1588   -0.4316    0.0000 C   0  0  0  0  0  0
    1.3655   -0.7295    0.0000 C   0  0  0  0  0  0
    1.8982   -1.9150    0.0000 C   0  0  0  0  0  0
    1.2441   -3.0140    0.0000 C   0  0  0  0  0  0
    3.1799   -1.8215    0.0000 N   0  0  0  0  0  0
    3.4471   -0.5827    0.0000 C   0  0  0  0  0  0
    2.3310    0.1102    0.0000 C   0  0  0  0  0  0
    2.3188    1.4100    0.0000 C   0  0  0  0  0  0
    3.4944    2.0341    0.0000 C   0  0  0  0  0  0
    4.6575    1.3785    0.0000 C   0  0  0  0  0  0
    4.6138    0.0871    0.0000 C   0  0  0  0  0  0
   -0.7986   -1.4384    0.0000 C   0  0  0  0  0  0
   -0.5832   -2.7087    0.0000 C   0  0  0  0  0  0
    0.5311   -3.2823    0.0000 C   0  0  0  0  0  0
   -1.7600   -3.2853    0.0000 N   0  0  0  0  0  0
   -2.6612   -2.4062    0.0000 C   0  0  0  0  0  0
   -2.0326   -1.2319    0.0000 C   0  0  0  0  0  0
   -2.7585   -0.1674    0.0000 C   0  0  0  0  0  0
   -4.0824   -0.2179    0.0000 C   0  0  0  0  0  0
   -4.6575   -1.3988    0.0000 C   0  0  0  0  0  0
   -3.9699   -2.4966    0.0000 C   0  0  0  0  0  0
   -1.4151    1.2812    0.0000 C   0  0  0  0  0  0
   -1.4486    2.6140    0.0000 C   0  0  0  0  0  0
   -0.2527    2.9907    0.0000 N   0  0  0  0  0  0
   -2.5769    3.2853    0.0000 C   0  0  0  0  0  0
   -3.6836    2.6150    0.0000 C   0  0  0  0  0  0
   -3.7019    1.2995    0.0000 C   0  0  0  0  0  0
   -2.5416    0.6581    0.0000 C   0  0  0  0  0  0
  1  2  1  0  0  0
  2 27  1  0  0  0
  2  3  2  0  0  0
  3  4  1  0  0  0
  3 25  1  0  0  0
  4  5  1  0  0  0
  4 15  1  0  0  0
  5 10  1  0  0  0
  5  6  2  0  0  0
  6  7  1  0  0  0
  6  8  1  0  0  0
  8  9  1  0  0  0
  9 14  1  0  0  0
  9 10  2  0  0  0
 10 11  1  0  0  0
 11 12  2  0  0  0
 12 13  1  0  0  0
 13 14  2  0  0  0
 15 20  1  0  0  0
 15 16  2  0  0  0
 16 17  1  0  0  0
 16 18  1  0  0  0
 18 19  1  0  0  0
 19 24  1  0  0  0
 19 20  2  0  0  0
 20 21  1  0  0  0
 21 22  2  0  0  0
 22 23  1  0  0  0
 23 24  2  0  0  0
 25 31  1  0  0  0
 25 26  2  0  0  0
 26 27  1  0  0  0
 26 28  1  0  0  0
 28 29  2  0  0  0
 29 30  1  0  0  0
 30 31  2  0  0  0
M  END
$$$$
 
                    3D
 Structure written by MMmdl.
 31 34  0  0  1  0            999 V2000
    5.9810    5.7109    0.0000 C   0  0  0  0  0  0
    4.8523    5.0649    0.0000 C   0  0  0  0  0  0
    4.8471    3.7645    0.0000 C   0  0  0  0  0  0
    3.7183    3.1189    0.0000 N   0  0  0  0  0  0
    2.5947    3.7736    0.0000 C   0  0  0  0  0  0
    2.6002    5.0740    0.0000 C   0  0  0  0  0  0
    1.4766    5.7289    0.0000 C   0  0  0  0  0  0
    3.7128    1.8052    0.0000 C   0  0  0  0  0  0
    4.8572    1.1631    0.0000 C   0  0  0  0  0  0
    4.8335   -0.1316    0.0000 C   0  0  0  0  0  0
    3.7196   -0.7914    0.0000 C   0  0  0  0  0  0
    3.7152   -2.0812    0.0000 C   0  0  0  0  0  0
    2.5861   -2.7319    0.0000 N   0  0  0  0  0  0
    1.4589   -2.0830    0.0000 N   0  0  0  0  0  0
    0.3411   -2.7270    0.0000 C   0  0  0  0  0  0
   -0.7975   -2.0804    0.0000 N   0  0  0  0  0  0
   -1.9339   -2.7137    0.0000 C   0  0  0  0  0  0
   -1.9245   -4.0058    0.0000 C   0  0  0  0  0  0
   -0.7996   -4.6732    0.0000 N   0  0  0  0  0  0
    0.3247   -4.0165    0.0000 N   0  0  0  0  0  0
   -3.1732   -4.4074    0.0000 C   0  0  0  0  0  0
   -3.9186   -3.3525    0.0000 C   0  0  0  0  0  0
   -3.1552   -2.3207    0.0000 N   0  0  0  0  0  0
   -5.2104   -3.5023    0.0000 C   0  0  0  0  0  0
   -5.9810   -2.4383    0.0000 C   0  0  0  0  0  0
   -5.7589   -4.6927    0.0000 C   0  0  0  0  0  0
   -4.9932   -5.7289    0.0000 C   0  0  0  0  0  0
   -3.6972   -5.6066    0.0000 C   0  0  0  0  0  0
    2.5963   -0.1134    0.0000 C   0  0  0  0  0  0
    2.5781    1.1816    0.0000 C   0  0  0  0  0  0
    4.8400   -2.7340    0.0000 H   0  0  0  0  0  0
  1  2  1  0  0  0
  2  3  1  0  0  0
  3  4  1  0  0  0
  4  5  1  0  0  0
  4  8  1  0  0  0
  5  6  1  0  0  0
  6  7  1  0  0  0
  8 30  1  0  0  0
  8  9  2  0  0  0
  9 10  1  0  0  0
 10 11  2  0  0  0
 11 12  1  0  0  0
 11 29  1  0  0  0
 12 13  2  0  0  0
 12 31  1  0  0  0
 13 14  1  0  0  0
 14 15  1  0  0  0
 15 20  1  0  0  0
 15 16  2  0  0  0
 16 17  1  0  0  0
 17 23  1  0  0  0
 17 18  2  0  0  0
 18 19  1  0  0  0
 18 21  1  0  0  0
 19 20  2  0  0  0
 21 28  1  0  0  0
 21 22  2  0  0  0
 22 23  1  0  0  0
 22 24  1  0  0  0
 24 25  1  0  0  0
 24 26  2  0  0  0
 26 27  1  0  0  0
 27 28  2  0  0  0
 29 30  2  0  0  0
M  END
$$$$
 
                    3D
 Structure written by MMmdl.
 36 39  0  0  1  0            999 V2000
   -2.7550   -0.1994    0.0000 C   0  0  0  0  0  0
   -1.6393   -0.7197    0.0000 C   0  0  0  0  0  0
   -0.5742    0.0164    0.0000 C   0  0  0  0  0  0
   -0.5767    1.3601    0.0000 C   0  0  0  0  0  0
   -1.6572    2.1289    0.0000 N   0  0  0  0  0  0
   -2.8937    1.7612    0.0000 C   0  0  0  0  0  0
   -3.2190    0.5722    0.0000 O   0  0  0  0  0  0
   -3.7671    2.6569    0.0000 C   0  0  0  0  0  0
   -3.3968    3.9499    0.0000 C   0  0  0  0  0  0
   -4.2818    4.9492    0.0000 C   0  0  0  0  0  0
   -5.5835    4.6226    0.0000 C   0  0  0  0  0  0
   -6.0101    3.3469    0.0000 C   0  0  0  0  0  0
   -5.0820    2.3871    0.0000 C   0  0  0  0  0  0
    0.5480    1.9827    0.0000 C   0  0  0  0  0  0
    0.5564    3.2667    0.0000 O   0  0  0  0  0  0
    1.6511    1.3508    0.0000 N   0  0  0  0  0  0
    1.6755    0.0838    0.0000 N   0  0  0  0  0  0
    2.8099   -0.5167    0.0000 C   0  0  0  0  0  0
    3.9642    0.0871    0.0000 C   0  0  0  0  0  0
    4.1716    1.3418    0.0000 O   0  0  0  0  0  0
    4.8563   -0.8480    0.0000 N   0  0  0  0  0  0
    4.2833   -1.9883    0.0000 C   0  0  0  0  0  0
    4.7554   -3.1868    0.0000 C   0  0  0  0  0  0
    6.0101   -3.3941    0.0000 Br  0  0  0  0  0  0
    3.9236   -4.1599    0.0000 C   0  0  0  0  0  0
    2.6257   -3.9661    0.0000 C   0  0  0  0  0  0
    1.8189   -4.9492    0.0000 C   0  0  0  0  0  0
    2.1891   -2.7479    0.0000 C   0  0  0  0  0  0
    2.9860   -1.7463    0.0000 C   0  0  0  0  0  0
   -1.5527   -1.9950    0.0000 C   0  0  0  0  0  0
   -2.6280   -2.6682    0.0000 C   0  0  0  0  0  0
   -3.8221   -2.0490    0.0000 C   0  0  0  0  0  0
   -4.9774   -2.7183    0.0000 C   0  0  0  0  0  0
   -4.9152   -4.0589    0.0000 C   0  0  0  0  0  0
   -3.7494   -4.7298    0.0000 C   0  0  0  0  0  0
   -2.6244   -4.0103    0.0000 C   0  0  0  0  0  0
  1  2  1  0  0  0
  2  3  1  0  0  0
  2 30  2  0  0  0
  3  4  2  0  0  0
  4  5  1  0  0  0
  4 14  1  0  0  0
  5  6  1  0  0  0
  6  7  2  0  0  0
  6  8  1  0  0  0
  8 13  1  0  0  0
  8  9  2  0  0  0
  9 10  1  0  0  0
 10 11  2  0  0  0
 11 12  1  0  0  0
 12 13  2  0  0  0
 14 15  2  0  0  0
 14 16  1  0  0  0
 16 17  1  0  0  0
 17 18  2  0  0  0
 18 29  1  0  0  0
 18 19  1  0  0  0
 19 20  2  0  0  0
 19 21  1  0  0  0
 21 22  1  0  0  0
 22 29  1  0  0  0
 22 23  2  0  0  0
 23 24  1  0  0  0
 23 25  1  0  0  0
 25 26  2  0  0  0
 26 27  1  0  0  0
 26 28  1  0  0  0
 28 29  2  0  0  0
 30 31  1  0  0  0
 31 36  1  0  0  0
 31 32  2  0  0  0
 32 33  1  0  0  0
 33 34  2  0  0  0
 34 35  1  0  0  0
 35 36  2  0  0  0
M  END
$$$$
 
                    3D
 Structure written by MMmdl.
 29 32  0  0  1  0            999 V2000
    3.7570   -4.3477    0.0000 C   0  0  0  0  0  0
    3.4733   -3.0670    0.0000 C   0  0  0  0  0  0
    4.3469   -2.1126    0.0000 N   0  0  0  0  0  0
    3.6795   -0.9810    0.0000 N   0  0  0  0  0  0
    2.4225   -1.2834    0.0000 C   0  0  0  0  0  0
    1.4393   -0.4147    0.0000 O   0  0  0  0  0  0
    2.2750   -2.5721    0.0000 C   0  0  0  0  0  0
    1.1649   -3.2187    0.0000 C   0  0  0  0  0  0
    0.0386   -2.5667    0.0000 N   0  0  0  0  0  0
   -1.0878   -3.2117    0.0000 C   0  0  0  0  0  0
   -2.2142   -2.5597    0.0000 C   0  0  0  0  0  0
   -3.3221   -3.2135    0.0000 C   0  0  0  0  0  0
   -3.4686   -4.5072    0.0000 C   0  0  0  0  0  0
   -4.7295   -4.8090    0.0000 N   0  0  0  0  0  0
   -5.3774   -3.6775    0.0000 C   0  0  0  0  0  0
   -4.5404   -2.6929    0.0000 C   0  0  0  0  0  0
   -4.9324   -1.4421    0.0000 C   0  0  0  0  0  0
   -6.1996   -1.2044    0.0000 C   0  0  0  0  0  0
   -7.0755   -2.1607    0.0000 C   0  0  0  0  0  0
   -6.6396   -3.3985    0.0000 C   0  0  0  0  0  0
    4.1999    0.1931    0.0000 C   0  0  0  0  0  0
    5.5005    0.3578    0.0000 C   0  0  0  0  0  0
    6.0414    1.5330    0.0000 C   0  0  0  0  0  0
    5.2577    2.5612    0.0000 C   0  0  0  0  0  0
    3.9526    2.4384    0.0000 C   0  0  0  0  0  0
    3.4502    1.2463    0.0000 C   0  0  0  0  0  0
    5.7845    3.7629    0.0000 N   0  3  0  0  0  0
    7.0755    3.9058    0.0000 O   0  5  0  0  0  0
    5.0150    4.8090    0.0000 O   0  0  0  0  0  0
  1  2  1  0  0  0
  2  7  1  0  0  0
  2  3  2  0  0  0
  3  4  1  0  0  0
  4  5  1  0  0  0
  4 21  1  0  0  0
  5  6  2  0  0  0
  5  7  1  0  0  0
  7  8  2  0  0  0
  8  9  1  0  0  0
  9 10  1  0  0  0
 10 11  1  0  0  0
 11 12  1  0  0  0
 12 16  1  0  0  0
 12 13  2  0  0  0
 13 14  1  0  0  0
 14 15  1  0  0  0
 15 20  1  0  0  0
 15 16  2  0  0  0
 16 17  1  0  0  0
 17 18  2  0  0  0
 18 19  1  0  0  0
 19 20  2  0  0  0
 21 26  1  0  0  0
 21 22  2  0  0  0
 22 23  1  0  0  0
 23 24  2  0  0  0
 24 25  1  0  0  0
 24 27  1  0  0  0
 25 26  2  0  0  0
 27 28  1  0  0  0
 27 29  2  0  0  0
M  CHG  2  27   1  28  -1
M  END
$$$$
 
                    3D
 Structure written by MMmdl.
 32 36  0  0  1  0            999 V2000
   -3.4415    6.2336    0.0000 C   0  0  0  0  0  0
   -3.5760    4.9406    0.0000 C   0  0  0  0  0  0
   -2.5235    4.1777    0.0000 C   0  0  0  0  0  0
   -2.6579    2.8847    0.0000 C   0  0  0  0  0  0
   -3.8448    2.3546    0.0000 C   0  0  0  0  0  0
   -3.7075    1.0619    0.0000 N   0  0  0  0  0  0
   -2.4356    0.7930    0.0000 C   0  0  0  0  0  0
   -1.7869    1.9196    0.0000 N   0  0  0  0  0  0
   -1.9054   -0.3939    0.0000 C   0  0  0  0  0  0
   -2.6686   -1.4467    0.0000 C   0  0  0  0  0  0
   -2.1384   -2.6336    0.0000 C   0  0  0  0  0  0
   -0.8665   -2.9024    0.0000 C   0  0  0  0  0  0
   -0.7292   -4.1952    0.0000 N   0  0  0  0  0  0
    0.3974   -4.8439    0.0000 C   0  0  0  0  0  0
    1.5225   -4.1926    0.0000 C   0  0  0  0  0  0
    1.5206   -2.8925    0.0000 C   0  0  0  0  0  0
    0.3943   -2.2441    0.0000 Cl  0  0  0  0  0  0
    2.6459   -2.2412    0.0000 C   0  0  0  0  0  0
    3.7725   -2.8899    0.0000 C   0  0  0  0  0  0
    4.8976   -2.2384    0.0000 Cl  0  0  0  0  0  0
    3.7741   -4.1900    0.0000 C   0  0  0  0  0  0
    2.6490   -4.8413    0.0000 C   0  0  0  0  0  0
   -1.9161   -4.7253    0.0000 C   0  0  0  0  0  0
   -2.7871   -3.7602    0.0000 C   0  0  0  0  0  0
   -4.0583   -4.0316    0.0000 C   0  0  0  0  0  0
   -4.4587   -5.2687    0.0000 C   0  0  0  0  0  0
   -3.5877   -6.2336    0.0000 C   0  0  0  0  0  0
   -2.3162   -5.9622    0.0000 C   0  0  0  0  0  0
   -0.6124   -0.5283    0.0000 C   0  0  0  0  0  0
    0.6806   -0.6630    0.0000 N   0  0  0  0  0  0
   -4.8976    3.1174    0.0000 C   0  0  0  0  0  0
   -4.7629    4.4104    0.0000 C   0  0  0  0  0  0
  1  2  1  0  0  0
  2 32  1  0  0  0
  2  3  2  0  0  0
  3  4  1  0  0  0
  4  8  1  0  0  0
  4  5  2  0  0  0
  5  6  1  0  0  0
  5 31  1  0  0  0
  6  7  1  0  0  0
  7  8  2  0  0  0
  7  9  1  0  0  0
  9 10  2  0  0  0
  9 29  1  0  0  0
 10 11  1  0  0  0
 11 24  1  0  0  0
 11 12  2  0  0  0
 12 13  1  0  0  0
 13 14  1  0  0  0
 13 23  1  0  0  0
 14 15  1  0  0  0
 15 22  1  0  0  0
 15 16  2  0  0  0
 16 17  1  0  0  0
 16 18  1  0  0  0
 18 19  2  0  0  0
 19 20  1  0  0  0
 19 21  1  0  0  0
 21 22  2  0  0  0
 23 28  1  0  0  0
 23 24  2  0  0  0
 24 25  1  0  0  0
 25 26  2  0  0  0
 26 27  1  0  0  0
 27 28  2  0  0  0
 29 30  3  0  0  0
 31 32  2  0  0  0
M  END
$$$$
 
                    3D
 Structure written by MMmdl.
 19 21  0  0  1  0            999 V2000
   -1.4180   -3.6665    0.0000 C   0  0  0  0  0  0
   -1.4128   -2.3663    0.0000 C   0  0  0  0  0  0
   -0.2842   -1.7209    0.0000 C   0  0  0  0  0  0
    0.9506   -2.1278    0.0000 N   0  0  0  0  0  0
    1.7189   -1.0793    0.0000 C   0  0  0  0  0  0
    3.0189   -1.0847    0.0000 O   0  0  0  0  0  0
    0.9591   -0.0244    0.0000 C   0  0  0  0  0  0
    1.3660    1.2103    0.0000 C   0  0  0  0  0  0
    2.6042    1.6068    0.0000 S   0  0  0  0  0  0
    2.6096    2.9068    0.0000 C   0  0  0  0  0  0
    3.6644    3.6665    0.0000 S   0  0  0  0  0  0
    1.3749    3.3137    0.0000 N   0  0  0  0  0  0
    0.6063    2.2651    0.0000 C   0  0  0  0  0  0
   -0.6934    2.2706    0.0000 O   0  0  0  0  0  0
   -0.2787   -0.4209    0.0000 C   0  0  0  0  0  0
   -1.4022    0.2337    0.0000 C   0  0  0  0  0  0
   -2.5303   -0.4116    0.0000 C   0  0  0  0  0  0
   -2.5358   -1.7116    0.0000 C   0  0  0  0  0  0
   -3.6644   -2.3569    0.0000 Cl  0  0  0  0  0  0
  1  2  1  0  0  0
  2 18  1  0  0  0
  2  3  2  0  0  0
  3 15  1  0  0  0
  3  4  1  0  0  0
  4  5  1  0  0  0
  5  6  2  0  0  0
  5  7  1  0  0  0
  7  8  2  0  0  0
  7 15  1  0  0  0
  8 13  1  0  0  0
  8  9  1  0  0  0
  9 10  1  0  0  0
 10 11  2  0  0  0
 10 12  1  0  0  0
 12 13  1  0  0  0
 13 14  2  0  0  0
 15 16  2  0  0  0
 16 17  1  0  0  0
 17 18  2  0  0  0
 18 19  1  0  0  0
M  END
$$$$
 
                    3D
 Structure written by MMmdl.
 23 26  0  0  1  0            999 V2000
    4.9459   -0.6450    0.0000 C   0  0  0  0  0  0
    4.0755    0.3229    0.0000 C   0  0  0  0  0  0
    2.8036    0.0500    0.0000 N   0  0  0  0  0  0
    2.4037   -1.1920    0.0000 N   0  0  0  0  0  0
    1.1441   -1.4623    0.0000 C   0  0  0  0  0  0
    0.2589   -0.4965    0.0000 N   0  0  0  0  0  0
   -1.0176   -0.7496    0.0000 C   0  0  0  0  0  0
   -1.4061   -1.9822    0.0000 C   0  0  0  0  0  0
   -0.5410   -2.9639    0.0000 N   0  0  0  0  0  0
    0.7314   -2.6850    0.0000 N   0  0  0  0  0  0
   -2.7180   -1.9801    0.0000 C   0  0  0  0  0  0
   -3.1031   -0.7465    0.0000 C   0  0  0  0  0  0
   -2.0592    0.0003    0.0000 N   0  0  0  0  0  0
   -4.3789   -0.4889    0.0000 C   0  0  0  0  0  0
   -5.2667   -1.4522    0.0000 C   0  0  0  0  0  0
   -4.8582   -2.6761    0.0000 C   0  0  0  0  0  0
   -5.7384   -3.6522    0.0000 C   0  0  0  0  0  0
   -3.5868   -2.9587    0.0000 C   0  0  0  0  0  0
    4.4874    1.5500    0.0000 C   0  0  0  0  0  0
    3.7224    2.6106    0.0000 C   0  0  0  0  0  0
    4.4999    3.6522    0.0000 C   0  0  0  0  0  0
    5.7384    3.2590    0.0000 C   0  0  0  0  0  0
    5.7205    1.9588    0.0000 S   0  0  0  0  0  0
  1  2  1  0  0  0
  2  3  2  0  0  0
  2 19  1  0  0  0
  3  4  1  0  0  0
  4  5  1  0  0  0
  5 10  1  0  0  0
  5  6  2  0  0  0
  6  7  1  0  0  0
  7 13  1  0  0  0
  7  8  2  0  0  0
  8  9  1  0  0  0
  8 11  1  0  0  0
  9 10  2  0  0  0
 11 18  1  0  0  0
 11 12  2  0  0  0
 12 13  1  0  0  0
 12 14  1  0  0  0
 14 15  2  0  0  0
 15 16  1  0  0  0
 16 17  1  0  0  0
 16 18  2  0  0  0
 19 23  1  0  0  0
 19 20  2  0  0  0
 20 21  1  0  0  0
 21 22  2  0  0  0
 22 23  1  0  0  0
M  END
$$$$
 
                    3D
 Structure written by MMmdl.
 30 33  0  0  1  0            999 V2000
    9.2828    0.0741    0.0000 C   0  0  0  0  0  0
    7.9828    0.0751    0.0000 N   0  0  0  0  0  0
    7.2194    1.1274    0.0000 C   0  0  0  0  0  0
    7.6221    2.3635    0.0000 O   0  0  0  0  0  0
    5.9828    0.7267    0.0000 C   0  0  0  0  0  0
    4.8575    1.3775    0.0000 C   0  0  0  0  0  0
    3.7311    0.7285    0.0000 C   0  0  0  0  0  0
    3.7301   -0.5715    0.0000 C   0  0  0  0  0  0
    2.6037   -1.2207    0.0000 N   0  0  0  0  0  0
    1.4784   -0.5697    0.0000 C   0  0  0  0  0  0
    0.3520   -1.2189    0.0000 C   0  0  0  0  0  0
   -0.7733   -0.5681    0.0000 C   0  0  0  0  0  0
   -1.8996   -1.2171    0.0000 C   0  0  0  0  0  0
   -3.0249   -0.5663    0.0000 C   0  0  0  0  0  0
   -4.1513   -1.2153    0.0000 C   0  0  0  0  0  0
   -5.2771   -0.5642    0.0000 N   0  0  0  0  0  0
   -5.4113    0.7285    0.0000 C   0  0  0  0  0  0
   -4.4448    1.5977    0.0000 O   0  0  0  0  0  0
   -6.6830    1.0000    0.0000 C   0  0  0  0  0  0
   -7.3320    2.1263    0.0000 C   0  0  0  0  0  0
   -8.6320    2.1271    0.0000 C   0  0  0  0  0  0
   -9.2828    1.0021    0.0000 C   0  0  0  0  0  0
   -8.6338   -0.1245    0.0000 C   0  0  0  0  0  0
   -7.3338   -0.1253    0.0000 C   0  0  0  0  0  0
   -6.4646   -1.0926    0.0000 C   0  0  0  0  0  0
   -6.7360   -2.3635    0.0000 O   0  0  0  0  0  0
    4.8554   -1.2226    0.0000 C   0  0  0  0  0  0
    5.9817   -0.5733    0.0000 C   0  0  0  0  0  0
    7.2176   -0.9761    0.0000 C   0  0  0  0  0  0
    7.6185   -2.2127    0.0000 O   0  0  0  0  0  0
  1  2  1  0  0  0
  2 29  1  0  0  0
  2  3  1  0  0  0
  3  4  2  0  0  0
  3  5  1  0  0  0
  5 28  1  0  0  0
  5  6  2  0  0  0
  6  7  1  0  0  0
  7  8  2  0  0  0
  8  9  1  0  0  0
  8 27  1  0  0  0
  9 10  1  0  0  0
 10 11  1  0  0  0
 11 12  1  0  0  0
 12 13  1  0  0  0
 13 14  1  0  0  0
 14 15  1  0  0  0
 15 16  1  0  0  0
 16 25  1  0  0  0
 16 17  1  0  0  0
 17 18  2  0  0  0
 17 19  1  0  0  0
 19 24  1  0  0  0
 19 20  2  0  0  0
 20 21  1  0  0  0
 21 22  2  0  0  0
 22 23  1  0  0  0
 23 24  2  0  0  0
 24 25  1  0  0  0
 25 26  2  0  0  0
 27 28  2  0  0  0
 28 29  1  0  0  0
 29 30  2  0  0  0
M  END
$$$$
 
                    3D
 Structure written by MMmdl.
 41 46  0  0  1  0            999 V2000
   -4.3369    3.3798    0.0000 C   0  0  0  0  0  0
   -3.2101    4.0236    0.0000 O   0  0  0  0  0  0
   -2.0946    3.3819    0.0000 C   0  0  0  0  0  0
   -0.9563    3.9977    0.0000 C   0  0  0  0  0  0
   -0.9548    5.3088    0.0000 O   0  0  0  0  0  0
   -2.0780    5.9589    0.0000 C   0  0  0  0  0  0
    0.1799    3.3801    0.0000 C   0  0  0  0  0  0
    0.1760    2.0487    0.0000 C   0  0  0  0  0  0
   -0.9602    1.4381    0.0000 C   0  0  0  0  0  0
   -2.0949    2.0510    0.0000 C   0  0  0  0  0  0
    1.2751    1.4293    0.0000 C   0  0  0  0  0  0
    1.2702    0.1098    0.0000 C   0  0  0  0  0  0
    0.1516   -0.5277    0.0000 C   0  0  0  0  0  0
    0.1573   -1.8306    0.0000 N   0  0  0  0  0  0
   -0.9628   -2.4866    0.0000 C   0  0  0  0  0  0
   -0.9594   -3.7890    0.0000 C   0  0  0  0  0  0
   -2.1003   -4.4325    0.0000 C   0  0  0  0  0  0
   -2.2265   -5.7283    0.0000 C   0  0  0  0  0  0
   -3.5081   -5.9589    0.0000 N   0  0  0  0  0  0
   -4.1565   -4.8380    0.0000 C   0  0  0  0  0  0
   -3.2467   -3.8959    0.0000 C   0  0  0  0  0  0
   -3.6553   -2.6930    0.0000 C   0  0  0  0  0  0
   -4.9454   -2.3820    0.0000 C   0  0  0  0  0  0
   -5.8049   -3.3469    0.0000 C   0  0  0  0  0  0
   -5.4436   -4.5714    0.0000 C   0  0  0  0  0  0
    2.4012   -0.5228    0.0000 C   0  0  3  0  0  0
    2.4092   -1.8475    0.0000 C   0  0  0  0  0  0
    3.5478   -2.4612    0.0000 C   0  0  0  0  0  0
    4.6630   -1.8184    0.0000 C   0  0  0  0  0  0
    3.5478   -3.7949    0.0000 C   0  0  0  0  0  0
    2.4124   -4.4057    0.0000 C   0  0  0  0  0  0
    1.2748   -3.7939    0.0000 C   0  0  0  0  0  0
    1.2733   -2.4612    0.0000 C   0  0  0  0  0  0
    3.5455    0.1088    0.0000 C   0  0  0  0  0  0
    3.5273    1.4205    0.0000 C   0  0  0  0  0  0
    2.4199    2.0523    0.0000 O   0  0  0  0  0  0
    4.6773    2.0520    0.0000 C   0  0  0  0  0  0
    5.8049    1.4249    0.0000 C   0  0  0  0  0  0
    5.8005    0.1020    0.0000 C   0  0  0  0  0  0
    4.6518   -0.5218    0.0000 C   0  0  0  0  0  0
   -0.9740    0.1176    0.0000 H   0  0  0  0  0  0
  1  2  1  0  0  0
  2  3  1  0  0  0
  3 10  1  0  0  0
  3  4  2  0  0  0
  4  5  1  0  0  0
  4  7  1  0  0  0
  5  6  1  0  0  0
  7  8  2  0  0  0
  8  9  1  0  0  0
  8 11  1  0  0  0
  9 10  2  0  0  0
 11 36  1  0  0  0
 11 12  2  0  0  0
 12 13  1  0  0  0
 12 26  1  0  0  0
 13 14  2  0  0  0
 13 41  1  0  0  0
 14 15  1  0  0  0
 15 16  1  0  0  0
 16 17  1  0  0  0
 17 21  1  0  0  0
 17 18  2  0  0  0
 18 19  1  0  0  0
 19 20  1  0  0  0
 20 25  1  0  0  0
 20 21  2  0  0  0
 21 22  1  0  0  0
 22 23  2  0  0  0
 23 24  1  0  0  0
 24 25  2  0  0  0
 26 27  1  0  0  0
 26 34  1  0  0  0
 27 33  1  0  0  0
 27 28  2  0  0  0
 28 29  1  0  0  0
 28 30  1  0  0  0
 30 31  2  0  0  0
 31 32  1  0  0  0
 32 33  2  0  0  0
 34 40  1  0  0  0
 34 35  2  0  0  0
 35 36  1  0  0  0
 35 37  1  0  0  0
 37 38  2  0  0  0
 38 39  1  0  0  0
 39 40  2  0  0  0
M  END
$$$$
 
                    3D
 Structure written by MMmdl.
 26 29  0  0  1  0            999 V2000
    6.5491   -1.0739    0.0000 C   0  0  0  0  0  0
    5.4287   -0.4112    0.0000 O   0  0  0  0  0  0
    5.4412    0.8769    0.0000 C   0  0  0  0  0  0
    4.3236    1.5553    0.0000 C   0  0  0  0  0  0
    3.1845    0.9050    0.0000 N   0  0  0  0  0  0
    2.0630    1.5550    0.0000 C   0  0  0  0  0  0
    2.0635    2.8566    0.0000 O   0  0  0  0  0  0
    0.9392    0.9040    0.0000 C   0  0  0  0  0  0
   -0.1843    1.5519    0.0000 S   0  0  0  0  0  0
   -1.2977    0.9092    0.0000 C   0  0  0  0  0  0
   -1.3149   -0.4015    0.0000 N   0  0  0  0  0  0
   -2.4366   -1.0633    0.0000 C   0  0  0  0  0  0
   -3.5476   -0.4018    0.0000 C   0  0  0  0  0  0
   -3.5557    0.9071    0.0000 N   0  0  0  0  0  0
   -2.4202    1.5464    0.0000 N   0  0  0  0  0  0
   -4.5256   -1.2770    0.0000 C   0  0  0  0  0  0
   -3.9917   -2.4544    0.0000 C   0  0  0  0  0  0
   -2.7148   -2.3170    0.0000 N   0  0  0  0  0  0
   -4.7719   -3.4965    0.0000 C   0  0  0  0  0  0
   -6.0768   -3.3681    0.0000 C   0  0  0  0  0  0
   -6.5873   -2.1824    0.0000 C   0  0  0  0  0  0
   -5.8267   -1.1252    0.0000 C   0  0  0  0  0  0
    4.3244    2.8516    0.0000 C   0  0  0  0  0  0
    5.4687    3.4965    0.0000 C   0  0  0  0  0  0
    6.5873    2.8155    0.0000 C   0  0  0  0  0  0
    6.5743    1.5295    0.0000 C   0  0  0  0  0  0
  1  2  1  0  0  0
  2  3  1  0  0  0
  3 26  1  0  0  0
  3  4  2  0  0  0
  4  5  1  0  0  0
  4 23  1  0  0  0
  5  6  1  0  0  0
  6  7  2  0  0  0
  6  8  1  0  0  0
  8  9  1  0  0  0
  9 10  1  0  0  0
 10 15  1  0  0  0
 10 11  2  0  0  0
 11 12  1  0  0  0
 12 18  1  0  0  0
 12 13  2  0  0  0
 13 14  1  0  0  0
 13 16  1  0  0  0
 14 15  2  0  0  0
 16 22  1  0  0  0
 16 17  2  0  0  0
 17 18  1  0  0  0
 17 19  1  0  0  0
 19 20  2  0  0  0
 20 21  1  0  0  0
 21 22  2  0  0  0
 23 24  2  0  0  0
 24 25  1  0  0  0
 25 26  2  0  0  0
M  END
$$$$
 
                    3D
 Structure written by MMmdl.
 31 35  0  0  1  0            999 V2000
    0.8491    1.2950    0.0000 C   0  0  0  0  0  0
    2.1083    1.5592    0.0000 C   0  0  3  0  0  0
    2.5420    2.7893    0.0000 C   0  0  0  0  0  0
    3.7937    3.0839    0.0000 C   0  0  0  0  0  0
    4.2021    4.2841    0.0000 C   0  0  0  0  0  0
    5.4780    4.5802    0.0000 C   0  0  0  0  0  0
    6.3260    3.5840    0.0000 C   0  0  0  0  0  0
    5.9501    2.3450    0.0000 C   0  0  0  0  0  0
    7.2250    2.1677    0.0000 C   0  0  0  0  0  0
    5.9779    1.0514    0.0000 C   0  0  0  0  0  0
    4.6448    2.0858    0.0000 C   0  0  3  0  0  0
    4.2697    0.8383    0.0000 C   0  0  0  0  0  0
    3.0021    0.6048    0.0000 C   0  0  3  0  0  0
    2.5880   -0.6396    0.0000 C   0  0  0  0  0  0
    1.3126   -0.8991    0.0000 N   0  0  0  0  0  0
    0.9026   -2.1311    0.0000 N   0  0  0  0  0  0
   -0.3580   -2.3978    0.0000 C   0  0  0  0  0  0
   -1.2510   -1.4481    0.0000 N   0  0  0  0  0  0
   -2.5251   -1.7047    0.0000 C   0  0  0  0  0  0
   -2.8942   -2.9469    0.0000 C   0  0  0  0  0  0
   -2.0368   -3.9282    0.0000 N   0  0  0  0  0  0
   -0.7778   -3.6311    0.0000 N   0  0  0  0  0  0
   -4.2273   -2.9495    0.0000 C   0  0  0  0  0  0
   -4.6038   -1.7055    0.0000 C   0  0  0  0  0  0
   -3.5680   -0.9334    0.0000 N   0  0  0  0  0  0
   -5.8974   -1.4476    0.0000 C   0  0  0  0  0  0
   -6.7734   -2.3778    0.0000 C   0  0  0  0  0  0
   -6.3455   -3.6054    0.0000 C   0  0  0  0  0  0
   -7.2250   -4.5802    0.0000 C   0  0  0  0  0  0
   -5.0636   -3.9085    0.0000 C   0  0  0  0  0  0
    3.4503   -1.6122    0.0000 H   0  0  0  0  0  0
  1  2  1  0  0  0
  2 13  1  0  0  0
  2  3  1  0  0  0
  3  4  1  0  0  0
  4 11  1  0  0  0
  4  5  2  0  0  0
  5  6  1  0  0  0
  6  7  1  0  0  0
  7  8  1  0  0  0
  8  9  1  0  0  0
  8 10  1  0  0  0
  8 11  1  0  0  0
 11 12  1  0  0  0
 12 13  1  0  0  0
 13 14  1  0  0  0
 14 15  2  0  0  0
 14 31  1  0  0  0
 15 16  1  0  0  0
 16 17  1  0  0  0
 17 22  1  0  0  0
 17 18  2  0  0  0
 18 19  1  0  0  0
 19 25  1  0  0  0
 19 20  2  0  0  0
 20 21  1  0  0  0
 20 23  1  0  0  0
 21 22  2  0  0  0
 23 30  1  0  0  0
 23 24  2  0  0  0
 24 25  1  0  0  0
 24 26  1  0  0  0
 26 27  2  0  0  0
 27 28  1  0  0  0
 28 29  1  0  0  0
 28 30  2  0  0  0
M  END
$$$$
 
                    3D
 Structure written by MMmdl.
 22 25  0  0  1  0            999 V2000
    3.3877    2.7834    0.0000 O   0  0  0  0  0  0
    3.2029    1.5283    0.0000 C   0  0  0  0  0  0
    4.1284    0.5910    0.0000 N   0  0  0  0  0  0
    3.5804   -0.5626    0.0000 C   0  0  0  0  0  0
    4.0930   -1.7792    0.0000 C   0  0  0  0  0  0
    3.2664   -2.7834    0.0000 C   0  0  0  0  0  0
    1.9447   -2.6171    0.0000 C   0  0  0  0  0  0
    1.4744   -1.3735    0.0000 C   0  0  0  0  0  0
    2.2571   -0.3388    0.0000 C   0  0  0  0  0  0
    2.0572    0.9019    0.0000 C   0  0  0  0  0  0
    0.8418    1.5204    0.0000 N   0  0  0  0  0  0
   -0.2785    0.8004    0.0000 N   0  0  0  0  0  0
   -1.4623    1.2400    0.0000 C   0  0  0  0  0  0
   -1.8299    2.4541    0.0000 O   0  0  0  0  0  0
   -2.1987    0.2373    0.0000 C   0  0  0  0  0  0
   -3.5512    0.0987    0.0000 C   0  0  0  0  0  0
   -4.1284   -1.0803    0.0000 C   0  0  0  0  0  0
   -3.3246   -2.1637    0.0000 C   0  0  0  0  0  0
   -1.9852   -2.0740    0.0000 C   0  0  0  0  0  0
   -1.4593   -0.8607    0.0000 C   0  0  0  0  0  0
   -0.2828   -0.5072    0.0000 C   0  0  0  0  0  0
    0.5496   -1.2800    0.0000 O   0  0  0  0  0  0
  1  2  2  0  0  0
  2 10  1  0  0  0
  2  3  1  0  0  0
  3  4  1  0  0  0
  4  9  1  0  0  0
  4  5  2  0  0  0
  5  6  1  0  0  0
  6  7  2  0  0  0
  7  8  1  0  0  0
  8  9  2  0  0  0
  9 10  1  0  0  0
 10 11  2  0  0  0
 11 12  1  0  0  0
 12 21  1  0  0  0
 12 13  1  0  0  0
 13 14  2  0  0  0
 13 15  1  0  0  0
 15 20  1  0  0  0
 15 16  2  0  0  0
 16 17  1  0  0  0
 17 18  2  0  0  0
 18 19  1  0  0  0
 19 20  2  0  0  0
 20 21  1  0  0  0
 21 22  2  0  0  0
M  END
$$$$
 
                    3D
 Structure written by MMmdl.
 20 22  0  0  1  0            999 V2000
    4.6764   -3.0641    0.0000 C   0  0  0  0  0  0
    3.5518   -2.4120    0.0000 C   0  0  0  0  0  0
    2.4244   -3.0594    0.0000 C   0  0  0  0  0  0
    1.2999   -2.4073    0.0000 C   0  0  0  0  0  0
    0.1728   -3.0550    0.0000 O   0  0  0  0  0  0
    1.3028   -1.1072    0.0000 C   0  0  0  0  0  0
    2.4299   -0.4596    0.0000 C   0  0  0  0  0  0
    3.5544   -1.1119    0.0000 C   0  0  0  0  0  0
    0.1782   -0.4549    0.0000 N   0  0  0  0  0  0
    0.1811    0.8454    0.0000 C   0  0  0  0  0  0
   -0.9432    1.4978    0.0000 C   0  0  0  0  0  0
   -1.0763    2.7911    0.0000 C   0  0  0  0  0  0
   -2.3472    3.0641    0.0000 N   0  0  0  0  0  0
   -2.9996    1.9398    0.0000 C   0  0  0  0  0  0
   -2.1319    0.9718    0.0000 C   0  0  0  0  0  0
   -2.5365   -0.2638    0.0000 C   0  0  0  0  0  0
   -3.8087   -0.5311    0.0000 C   0  0  0  0  0  0
   -4.6764    0.4369    0.0000 C   0  0  0  0  0  0
   -4.2718    1.6722    0.0000 C   0  0  0  0  0  0
    1.3085    1.4928    0.0000 H   0  0  0  0  0  0
  1  2  1  0  0  0
  2  8  1  0  0  0
  2  3  2  0  0  0
  3  4  1  0  0  0
  4  5  1  0  0  0
  4  6  2  0  0  0
  6  7  1  0  0  0
  6  9  1  0  0  0
  7  8  2  0  0  0
  9 10  2  0  0  0
 10 11  1  0  0  0
 10 20  1  0  0  0
 11 15  1  0  0  0
 11 12  2  0  0  0
 12 13  1  0  0  0
 13 14  1  0  0  0
 14 19  1  0  0  0
 14 15  2  0  0  0
 15 16  1  0  0  0
 16 17  2  0  0  0
 17 18  1  0  0  0
 18 19  2  0  0  0
M  END
$$$$
 
                    3D
 Structure written by MMmdl.
 19 21  0  0  1  0            999 V2000
   -3.4080    3.9956    0.0000 C   0  0  0  0  0  0
   -2.2520    3.4002    0.0000 C   0  0  0  0  0  0
   -1.1587    4.1035    0.0000 C   0  0  0  0  0  0
   -0.0030    3.5084    0.0000 C   0  0  0  0  0  0
    0.0592    2.2096    0.0000 C   0  0  0  0  0  0
   -1.0342    1.5066    0.0000 C   0  0  0  0  0  0
   -2.1896    2.1017    0.0000 C   0  0  0  0  0  0
   -0.9718    0.2081    0.0000 N   0  0  0  0  0  0
    0.1837   -0.3873    0.0000 C   0  0  0  0  0  0
    1.3446    0.1977    0.0000 C   0  0  0  0  0  0
    1.5539    1.4809    0.0000 O   0  0  0  0  0  0
    2.2598   -0.7258    0.0000 N   0  0  0  0  0  0
    1.6644   -1.8813    0.0000 C   0  0  0  0  0  0
    2.1249   -3.0970    0.0000 C   0  0  0  0  0  0
    3.4080   -3.3061    0.0000 Cl  0  0  0  0  0  0
    1.3022   -4.1035    0.0000 C   0  0  0  0  0  0
    0.0191   -3.8945    0.0000 C   0  0  0  0  0  0
   -0.4414   -2.6787    0.0000 C   0  0  0  0  0  0
    0.3813   -1.6722    0.0000 C   0  0  0  0  0  0
  1  2  1  0  0  0
  2  7  1  0  0  0
  2  3  2  0  0  0
  3  4  1  0  0  0
  4  5  2  0  0  0
  5  6  1  0  0  0
  6  7  2  0  0  0
  6  8  1  0  0  0
  8  9  2  0  0  0
  9 19  1  0  0  0
  9 10  1  0  0  0
 10 11  2  0  0  0
 10 12  1  0  0  0
 12 13  1  0  0  0
 13 19  1  0  0  0
 13 14  2  0  0  0
 14 15  1  0  0  0
 14 16  1  0  0  0
 16 17  2  0  0  0
 17 18  1  0  0  0
 18 19  2  0  0  0
M  END
$$$$
 
                    3D
 Structure written by MMmdl.
 28 31  0  0  1  0            999 V2000
   -8.0587   -2.4271    0.0000 N   0  0  0  0  0  0
   -6.7854   -2.1617    0.0000 S   0  0  0  0  0  0
   -7.0494   -0.8886    0.0000 O   0  0  0  0  0  0
   -6.5207   -3.4363    0.0000 O   0  0  0  0  0  0
   -5.4990   -1.9036    0.0000 C   0  0  0  0  0  0
   -4.6503   -2.8543    0.0000 C   0  0  0  0  0  0
   -3.3658   -2.6053    0.0000 C   0  0  0  0  0  0
   -2.9729   -1.3567    0.0000 C   0  0  0  0  0  0
   -1.6858   -1.0950    0.0000 N   0  0  0  0  0  0
   -1.2841    0.1458    0.0000 C   0  0  0  0  0  0
   -2.1565    1.1108    0.0000 O   0  0  0  0  0  0
   -0.0111    0.4203    0.0000 C   0  0  0  0  0  0
    0.3886    1.6616    0.0000 S   0  0  0  0  0  0
    1.6486    1.9325    0.0000 C   0  0  0  0  0  0
    2.5353    0.9680    0.0000 N   0  0  0  0  0  0
    3.8115    1.2230    0.0000 C   0  0  0  0  0  0
    4.1981    2.4562    0.0000 C   0  0  0  0  0  0
    3.3315    3.4363    0.0000 N   0  0  0  0  0  0
    2.0597    3.1556    0.0000 N   0  0  0  0  0  0
    5.5100    2.4562    0.0000 C   0  0  0  0  0  0
    5.8968    1.2232    0.0000 C   0  0  0  0  0  0
    4.8543    0.4747    0.0000 N   0  0  0  0  0  0
    7.1725    0.9672    0.0000 C   0  0  0  0  0  0
    8.0587    1.9325    0.0000 C   0  0  0  0  0  0
    7.6489    3.1561    0.0000 C   0  0  0  0  0  0
    6.3776    3.4363    0.0000 C   0  0  0  0  0  0
   -3.8214   -0.4063    0.0000 C   0  0  0  0  0  0
   -5.1059   -0.6553    0.0000 C   0  0  0  0  0  0
  1  2  1  0  0  0
  2  3  2  0  0  0
  2  4  2  0  0  0
  2  5  1  0  0  0
  5 28  1  0  0  0
  5  6  2  0  0  0
  6  7  1  0  0  0
  7  8  2  0  0  0
  8  9  1  0  0  0
  8 27  1  0  0  0
  9 10  1  0  0  0
 10 11  2  0  0  0
 10 12  1  0  0  0
 12 13  1  0  0  0
 13 14  1  0  0  0
 14 19  1  0  0  0
 14 15  2  0  0  0
 15 16  1  0  0  0
 16 22  1  0  0  0
 16 17  2  0  0  0
 17 18  1  0  0  0
 17 20  1  0  0  0
 18 19  2  0  0  0
 20 26  1  0  0  0
 20 21  2  0  0  0
 21 22  1  0  0  0
 21 23  1  0  0  0
 23 24  2  0  0  0
 24 25  1  0  0  0
 25 26  2  0  0  0
 27 28  2  0  0  0
M  END
$$$$
 
                    3D
 Structure written by MMmdl.
 37 41  0  0  1  0            999 V2000
    4.6704    8.3971    0.0000 C   0  0  0  0  0  0
    5.0137    7.1497    0.0000 O   0  0  0  0  0  0
    4.0960    6.2172    0.0000 C   0  0  0  0  0  0
    2.8367    6.5645    0.0000 C   0  0  0  0  0  0
    1.9418    5.6203    0.0000 C   0  0  0  0  0  0
    2.2725    4.3556    0.0000 C   0  0  0  0  0  0
    1.4094    3.4563    0.0000 O   0  0  0  0  0  0
    1.7709    2.2182    0.0000 C   0  0  0  0  0  0
    0.8575    1.3525    0.0000 C   0  0  3  0  0  0
   -0.3078    1.7407    0.0000 O   0  0  0  0  0  0
    1.1180    0.0738    0.0000 C   0  0  0  0  0  0
    0.1550   -0.8424    0.0000 N   0  0  0  0  0  0
    0.3256   -2.1123    0.0000 C   0  0  0  0  0  0
    1.4834   -2.7157    0.0000 N   0  0  0  0  0  0
    1.5342   -4.0109    0.0000 N   0  0  0  0  0  0
    2.6855   -4.6234    0.0000 C   0  0  0  0  0  0
    3.8549   -4.0159    0.0000 C   0  0  0  0  0  0
    4.0660   -2.7519    0.0000 O   0  0  0  0  0  0
    4.7768   -4.9812    0.0000 N   0  0  0  0  0  0
    4.2045   -6.1292    0.0000 C   0  0  0  0  0  0
    4.6955   -7.3644    0.0000 C   0  0  0  0  0  0
    3.8093   -8.3971    0.0000 C   0  0  0  0  0  0
    2.4659   -8.2099    0.0000 C   0  0  0  0  0  0
    2.0220   -6.9501    0.0000 C   0  0  0  0  0  0
    2.8639   -5.8793    0.0000 C   0  0  0  0  0  0
   -0.8319   -2.7219    0.0000 N   0  0  0  0  0  0
   -1.7398   -1.7868    0.0000 C   0  0  0  0  0  0
   -1.1799   -0.6370    0.0000 C   0  0  0  0  0  0
   -1.8592    0.4426    0.0000 C   0  0  0  0  0  0
   -1.3273    1.5348    0.0000 O   0  0  0  0  0  0
   -3.1381    0.3535    0.0000 N   0  0  0  0  0  0
   -3.7340   -0.7662    0.0000 C   0  0  0  0  0  0
   -5.0137   -0.8336    0.0000 O   0  0  0  0  0  0
   -3.0151   -1.8313    0.0000 N   0  0  0  0  0  0
   -3.6110   -2.9956    0.0000 C   0  0  0  0  0  0
    3.5421    4.0508    0.0000 C   0  0  0  0  0  0
    4.4681    4.9644    0.0000 C   0  0  0  0  0  0
  1  2  1  0  0  0
  2  3  1  0  0  0
  3 37  1  0  0  0
  3  4  2  0  0  0
  4  5  1  0  0  0
  5  6  2  0  0  0
  6  7  1  0  0  0
  6 36  1  0  0  0
  7  8  1  0  0  0
  8  9  1  0  0  0
  9 10  1  0  0  0
  9 11  1  0  0  0
 11 12  1  0  0  0
 12 28  1  0  0  0
 12 13  1  0  0  0
 13 14  1  0  0  0
 13 26  2  0  0  0
 14 15  1  0  0  0
 15 16  2  0  0  0
 16 25  1  0  0  0
 16 17  1  0  0  0
 17 18  2  0  0  0
 17 19  1  0  0  0
 19 20  1  0  0  0
 20 25  1  0  0  0
 20 21  2  0  0  0
 21 22  1  0  0  0
 22 23  2  0  0  0
 23 24  1  0  0  0
 24 25  2  0  0  0
 26 27  1  0  0  0
 27 34  1  0  0  0
 27 28  2  0  0  0
 28 29  1  0  0  0
 29 30  2  0  0  0
 29 31  1  0  0  0
 31 32  1  0  0  0
 32 33  2  0  0  0
 32 34  1  0  0  0
 34 35  1  0  0  0
 36 37  2  0  0  0
M  END
$$$$
 
                    3D
 Structure written by MMmdl.
 39 44  0  0  1  0            999 V2000
    1.8538   -4.2094    0.0000 C   0  0  0  0  0  0
    0.7444   -3.5593    0.0000 C   0  0  0  0  0  0
    0.7298   -2.2600    0.0000 C   0  0  0  0  0  0
   -0.3824   -1.5814    0.0000 C   0  0  0  0  0  0
   -1.4976   -2.2408    0.0000 C   0  0  0  0  0  0
   -1.5280   -3.5398    0.0000 C   0  0  0  0  0  0
   -0.3931   -4.1795    0.0000 C   0  0  0  0  0  0
    1.8857   -1.6045    0.0000 C   0  0  3  0  0  0
    2.9910   -2.2751    0.0000 C   0  0  0  0  0  0
    4.0998   -1.6107    0.0000 C   0  0  0  0  0  0
    4.1256   -0.2981    0.0000 O   0  0  0  0  0  0
    2.9982    0.3337    0.0000 C   0  0  0  0  0  0
    3.0058    1.6323    0.0000 C   0  0  0  0  0  0
    1.8886    2.2990    0.0000 C   0  0  0  0  0  0
    1.8852    3.6030    0.0000 C   0  0  0  0  0  0
    3.0125    4.2343    0.0000 C   0  0  0  0  0  0
    4.1399    3.5848    0.0000 C   0  0  0  0  0  0
    4.1235    2.2808    0.0000 C   0  0  0  0  0  0
    1.8673   -0.2919    0.0000 C   0  0  0  0  0  0
    0.7529    0.3511    0.0000 C   0  0  0  0  0  0
   -0.3736   -0.3007    0.0000 N   0  0  0  0  0  0
   -1.5002    0.3472    0.0000 C   0  0  0  0  0  0
   -2.6285   -0.3023    0.0000 C   0  0  0  0  0  0
   -3.7369    0.3537    0.0000 C   0  0  0  0  0  0
   -3.8834    1.6476    0.0000 C   0  0  0  0  0  0
   -5.1446    1.9498    0.0000 N   0  0  0  0  0  0
   -5.7925    0.8180    0.0000 C   0  0  0  0  0  0
   -4.9554   -0.1669    0.0000 C   0  0  0  0  0  0
   -5.3475   -1.4179    0.0000 C   0  0  0  0  0  0
   -6.6148   -1.6554    0.0000 C   0  0  0  0  0  0
   -7.4909   -0.6990    0.0000 C   0  0  0  0  0  0
   -7.0550    0.5390    0.0000 C   0  0  0  0  0  0
    5.2318   -2.2595    0.0000 C   0  0  0  0  0  0
    6.3602   -1.6276    0.0000 C   0  0  0  0  0  0
    7.4909   -2.2576    0.0000 C   0  0  0  0  0  0
    7.4722   -3.5679    0.0000 C   0  0  0  0  0  0
    6.3641   -4.2343    0.0000 C   0  0  0  0  0  0
    5.2534   -3.5694    0.0000 C   0  0  0  0  0  0
    0.7522    1.6505    0.0000 H   0  0  0  0  0  0
  1  2  1  0  0  0
  2  7  1  0  0  0
  2  3  2  0  0  0
  3  4  1  0  0  0
  3  8  1  0  0  0
  4  5  2  0  0  0
  5  6  1  0  0  0
  6  7  2  0  0  0
  8 19  1  0  0  0
  8  9  1  0  0  0
  9 10  2  0  0  0
 10 11  1  0  0  0
 10 33  1  0  0  0
 11 12  1  0  0  0
 12 13  1  0  0  0
 12 19  2  0  0  0
 13 18  1  0  0  0
 13 14  2  0  0  0
 14 15  1  0  0  0
 15 16  2  0  0  0
 16 17  1  0  0  0
 17 18  2  0  0  0
 19 20  1  0  0  0
 20 21  2  0  0  0
 20 39  1  0  0  0
 21 22  1  0  0  0
 22 23  1  0  0  0
 23 24  1  0  0  0
 24 28  1  0  0  0
 24 25  2  0  0  0
 25 26  1  0  0  0
 26 27  1  0  0  0
 27 32  1  0  0  0
 27 28  2  0  0  0
 28 29  1  0  0  0
 29 30  2  0  0  0
 30 31  1  0  0  0
 31 32  2  0  0  0
 33 38  1  0  0  0
 33 34  2  0  0  0
 34 35  1  0  0  0
 35 36  2  0  0  0
 36 37  1  0  0  0
 37 38  2  0  0  0
M  END
$$$$
 
                    3D
 Structure written by MMmdl.
 23 25  0  0  1  0            999 V2000
    0.4527   -4.3353    0.0000 C   0  0  0  0  0  0
   -0.5153   -3.4674    0.0000 C   0  0  0  0  0  0
   -0.3822   -2.1744    0.0000 C   0  0  0  0  0  0
    0.7420   -1.5218    0.0000 C   0  0  0  0  0  0
    0.7392   -0.2218    0.0000 N   0  0  0  0  0  0
    1.8637    0.4306    0.0000 C   0  0  0  0  0  0
    2.9908   -0.2171    0.0000 C   0  0  0  0  0  0
    2.9934   -1.5171    0.0000 C   0  0  0  0  0  0
    4.1153    0.4352    0.0000 C   0  0  0  0  0  0
    4.1127    1.7352    0.0000 C   0  0  0  0  0  0
    2.9853    2.3829    0.0000 C   0  0  0  0  0  0
    1.8608    1.7306    0.0000 C   0  0  0  0  0  0
    2.9827    3.6829    0.0000 N   0  3  0  0  0  0
    4.1072    4.3353    0.0000 O   0  5  0  0  0  0
    1.8556    4.3308    0.0000 O   0  0  0  0  0  0
   -1.5709   -1.6481    0.0000 C   0  0  0  0  0  0
   -2.4388   -2.6164    0.0000 C   0  0  0  0  0  0
   -1.7862   -3.7406    0.0000 N   0  0  0  0  0  0
   -3.7110   -2.3488    0.0000 C   0  0  0  0  0  0
   -4.1153   -1.1133    0.0000 C   0  0  0  0  0  0
   -3.2477   -0.1453    0.0000 C   0  0  0  0  0  0
   -1.9755   -0.4129    0.0000 C   0  0  0  0  0  0
    1.8694   -2.1692    0.0000 H   0  0  0  0  0  0
  1  2  1  0  0  0
  2 18  1  0  0  0
  2  3  2  0  0  0
  3  4  1  0  0  0
  3 16  1  0  0  0
  4  5  2  0  0  0
  4 23  1  0  0  0
  5  6  1  0  0  0
  6 12  1  0  0  0
  6  7  2  0  0  0
  7  8  1  0  0  0
  7  9  1  0  0  0
  9 10  2  0  0  0
 10 11  1  0  0  0
 11 12  2  0  0  0
 11 13  1  0  0  0
 13 14  1  0  0  0
 13 15  2  0  0  0
 16 22  1  0  0  0
 16 17  2  0  0  0
 17 18  1  0  0  0
 17 19  1  0  0  0
 19 20  2  0  0  0
 20 21  1  0  0  0
 21 22  2  0  0  0
M  CHG  2  13   1  14  -1
M  END
$$$$
 
                    3D
 Structure written by MMmdl.
 30 33  0  0  1  0            999 V2000
    2.0113   -4.3253    0.0000 Br  0  0  0  0  0  0
    2.8415   -3.3088    0.0000 C   0  0  0  0  0  0
    4.1265   -3.5546    0.0000 C   0  0  0  0  0  0
    4.9069   -2.5458    0.0000 C   0  0  0  0  0  0
    6.2030   -2.7521    0.0000 Br  0  0  0  0  0  0
    4.4568   -1.3011    0.0000 C   0  0  0  0  0  0
    5.0732   -0.1388    0.0000 N   0  0  0  0  0  0
    4.1486    0.7536    0.0000 C   0  0  0  0  0  0
    4.3531    2.0500    0.0000 O   0  0  0  0  0  0
    2.9642    0.1751    0.0000 C   0  0  0  0  0  0
    1.8182    0.7559    0.0000 N   0  0  0  0  0  0
    0.7292    0.0559    0.0000 N   0  0  0  0  0  0
   -0.4215    0.6528    0.0000 C   0  0  0  0  0  0
   -0.4805    1.9510    0.0000 O   0  0  0  0  0  0
   -1.5124   -0.0460    0.0000 C   0  0  0  0  0  0
   -2.6635    0.5499    0.0000 O   0  0  0  0  0  0
   -3.7422   -0.1445    0.0000 C   0  0  0  0  0  0
   -4.9058    0.4402    0.0000 C   0  0  0  0  0  0
   -6.0105   -0.2552    0.0000 C   0  0  0  0  0  0
   -5.9375   -1.5435    0.0000 C   0  0  0  0  0  0
   -4.7842   -2.1485    0.0000 C   0  0  0  0  0  0
   -3.6920   -1.4339    0.0000 C   0  0  0  0  0  0
   -4.9672    1.7314    0.0000 C   0  0  0  0  0  0
   -3.8908    2.4577    0.0000 C   0  0  0  0  0  0
   -3.9228    3.7549    0.0000 C   0  0  0  0  0  0
   -5.0945    4.3253    0.0000 C   0  0  0  0  0  0
   -6.2030    3.6494    0.0000 C   0  0  0  0  0  0
   -6.1110    2.3551    0.0000 C   0  0  0  0  0  0
    3.1770   -1.1254    0.0000 C   0  0  0  0  0  0
    2.3434   -2.0952    0.0000 C   0  0  0  0  0  0
  1  2  1  0  0  0
  2 30  1  0  0  0
  2  3  2  0  0  0
  3  4  1  0  0  0
  4  5  1  0  0  0
  4  6  2  0  0  0
  6 29  1  0  0  0
  6  7  1  0  0  0
  7  8  1  0  0  0
  8  9  2  0  0  0
  8 10  1  0  0  0
 10 11  2  0  0  0
 10 29  1  0  0  0
 11 12  1  0  0  0
 12 13  1  0  0  0
 13 14  2  0  0  0
 13 15  1  0  0  0
 15 16  1  0  0  0
 16 17  1  0  0  0
 17 22  1  0  0  0
 17 18  2  0  0  0
 18 19  1  0  0  0
 18 23  1  0  0  0
 19 20  2  0  0  0
 20 21  1  0  0  0
 21 22  2  0  0  0
 23 28  1  0  0  0
 23 24  2  0  0  0
 24 25  1  0  0  0
 25 26  2  0  0  0
 26 27  1  0  0  0
 27 28  2  0  0  0
 29 30  2  0  0  0
M  END
$$$$
 
                    3D
 Structure written by MMmdl.
 32 35  0  0  1  0            999 V2000
   -6.9225   -0.7169    0.0000 Cl  0  0  0  0  0  0
   -6.9154    0.5666    0.0000 C   0  0  0  0  0  0
   -5.7448    1.2056    0.0000 C   0  0  0  0  0  0
   -5.7615    2.5438    0.0000 C   0  0  0  0  0  0
   -6.8956    3.2371    0.0000 C   0  0  0  0  0  0
   -8.0416    2.5544    0.0000 C   0  0  0  0  0  0
   -8.0752    1.2165    0.0000 C   0  0  0  0  0  0
   -4.6638    0.5727    0.0000 C   0  0  0  0  0  0
   -4.6699   -0.6980    0.0000 O   0  0  0  0  0  0
   -3.5654    1.2013    0.0000 N   0  0  0  0  0  0
   -2.4722    0.5641    0.0000 C   0  0  0  0  0  0
   -1.3758    1.1962    0.0000 C   0  0  0  0  0  0
   -1.3745    2.4667    0.0000 O   0  0  0  0  0  0
   -0.2808    0.5621    0.0000 N   0  0  0  0  0  0
    0.8153    1.1954    0.0000 N   0  0  0  0  0  0
    1.9029    0.5712    0.0000 C   0  0  0  0  0  0
    3.0985    1.0724    0.0000 C   0  0  0  0  0  0
    3.3653    2.3280    0.0000 O   0  0  0  0  0  0
    3.9840    0.1305    0.0000 N   0  0  0  0  0  0
    5.2263    0.2642    0.0000 C   0  0  0  0  0  0
    5.9560   -0.7481    0.0000 C   0  0  0  0  0  0
    7.2801   -0.6439    0.0000 C   0  0  0  0  0  0
    8.0752   -1.6987    0.0000 C   0  0  0  0  0  0
    7.5013   -2.8978    0.0000 C   0  0  0  0  0  0
    6.1829   -3.0605    0.0000 C   0  0  0  0  0  0
    5.4357   -1.9714    0.0000 C   0  0  0  0  0  0
    3.3346   -0.9621    0.0000 C   0  0  0  0  0  0
    3.7321   -2.2456    0.0000 C   0  0  0  0  0  0
    2.8791   -3.2371    0.0000 C   0  0  0  0  0  0
    1.5814   -2.9280    0.0000 C   0  0  0  0  0  0
    1.1412   -1.6738    0.0000 C   0  0  0  0  0  0
    2.0445   -0.7181    0.0000 C   0  0  0  0  0  0
  1  2  1  0  0  0
  2  7  1  0  0  0
  2  3  2  0  0  0
  3  4  1  0  0  0
  3  8  1  0  0  0
  4  5  2  0  0  0
  5  6  1  0  0  0
  6  7  2  0  0  0
  8  9  2  0  0  0
  8 10  1  0  0  0
 10 11  1  0  0  0
 11 12  1  0  0  0
 12 13  2  0  0  0
 12 14  1  0  0  0
 14 15  1  0  0  0
 15 16  2  0  0  0
 16 32  1  0  0  0
 16 17  1  0  0  0
 17 18  2  0  0  0
 17 19  1  0  0  0
 19 20  1  0  0  0
 19 27  1  0  0  0
 20 21  1  0  0  0
 21 26  1  0  0  0
 21 22  2  0  0  0
 22 23  1  0  0  0
 23 24  2  0  0  0
 24 25  1  0  0  0
 25 26  2  0  0  0
 27 32  1  0  0  0
 27 28  2  0  0  0
 28 29  1  0  0  0
 29 30  2  0  0  0
 30 31  1  0  0  0
 31 32  2  0  0  0
M  END
$$$$
 
                    3D
 Structure written by MMmdl.
 30 33  0  0  1  0            999 V2000
   -7.6498    1.1062    0.0000 C   0  0  0  0  0  0
   -7.0541    2.2616    0.0000 C   0  0  0  0  0  0
   -8.3528    2.1997    0.0000 C   0  0  0  0  0  0
   -7.1162    3.5603    0.0000 C   0  0  0  0  0  0
   -5.8987    1.6660    0.0000 C   0  0  0  0  0  0
   -5.8365    0.3675    0.0000 C   0  0  0  0  0  0
   -4.6811   -0.2282    0.0000 C   0  0  0  0  0  0
   -3.5875    0.4749    0.0000 C   0  0  0  0  0  0
   -3.6496    1.7733    0.0000 C   0  0  0  0  0  0
   -4.8051    2.3690    0.0000 C   0  0  0  0  0  0
   -2.4321   -0.1208    0.0000 C   0  0  3  0  0  0
   -1.7290   -1.2143    0.0000 C   0  0  0  0  0  0
   -1.1336   -0.0589    0.0000 C   0  0  3  0  0  0
   -0.0400    0.6442    0.0000 C   0  0  0  0  0  0
   -0.1019    1.9426    0.0000 O   0  0  0  0  0  0
    1.1157    0.0485    0.0000 N   0  0  0  0  0  0
    2.2090    0.7515    0.0000 N   0  0  0  0  0  0
    3.3647    0.1561    0.0000 C   0  0  0  0  0  0
    4.5256    0.7411    0.0000 C   0  0  0  0  0  0
    4.7346    2.0240    0.0000 O   0  0  0  0  0  0
    5.4405   -0.1824    0.0000 N   0  0  0  0  0  0
    6.7255    0.0152    0.0000 C   0  0  0  0  0  0
    7.5390   -0.9988    0.0000 C   0  0  0  0  0  0
    8.3528   -2.0131    0.0000 C   0  0  0  0  0  0
    4.8454   -1.3381    0.0000 C   0  0  0  0  0  0
    5.3056   -2.5536    0.0000 C   0  0  0  0  0  0
    4.4830   -3.5603    0.0000 C   0  0  0  0  0  0
    3.1998   -3.3510    0.0000 C   0  0  0  0  0  0
    2.7396   -2.1353    0.0000 C   0  0  0  0  0  0
    3.5623   -1.1288    0.0000 C   0  0  0  0  0  0
  1  2  1  0  0  0
  2  3  1  0  0  0
  2  4  1  0  0  0
  2  5  1  0  0  0
  5 10  1  0  0  0
  5  6  2  0  0  0
  6  7  1  0  0  0
  7  8  2  0  0  0
  8  9  1  0  0  0
  8 11  1  0  0  0
  9 10  2  0  0  0
 11 13  1  0  0  0
 11 12  1  0  0  0
 12 13  1  0  0  0
 13 14  1  0  0  0
 14 15  2  0  0  0
 14 16  1  0  0  0
 16 17  1  0  0  0
 17 18  2  0  0  0
 18 30  1  0  0  0
 18 19  1  0  0  0
 19 20  2  0  0  0
 19 21  1  0  0  0
 21 22  1  0  0  0
 21 25  1  0  0  0
 22 23  1  0  0  0
 23 24  3  0  0  0
 25 30  1  0  0  0
 25 26  2  0  0  0
 26 27  1  0  0  0
 27 28  2  0  0  0
 28 29  1  0  0  0
 29 30  2  0  0  0
M  END
$$$$
 
                    3D
 Structure written by MMmdl.
 31 34  0  0  1  0            999 V2000
    8.9949   -1.8156    0.0000 C   0  0  0  0  0  0
    8.1814   -0.8013    0.0000 C   0  0  0  0  0  0
    6.8967   -0.9989    0.0000 C   0  0  0  0  0  0
    6.0829    0.0151    0.0000 C   0  0  0  0  0  0
    4.7983   -0.1825    0.0000 N   0  0  0  0  0  0
    3.8831    0.7410    0.0000 C   0  0  0  0  0  0
    4.0924    2.0241    0.0000 O   0  0  0  0  0  0
    2.7222    0.1560    0.0000 C   0  0  0  0  0  0
    1.5668    0.7514    0.0000 N   0  0  0  0  0  0
    0.4732    0.0484    0.0000 N   0  0  0  0  0  0
   -0.6822    0.6440    0.0000 C   0  0  0  0  0  0
   -0.7444    1.9427    0.0000 O   0  0  0  0  0  0
   -1.7758   -0.0588    0.0000 C   0  0  3  0  0  0
   -2.3715   -1.2145    0.0000 C   0  0  0  0  0  0
   -3.0745   -0.1209    0.0000 C   0  0  3  0  0  0
   -4.2299    0.4748    0.0000 C   0  0  0  0  0  0
   -4.2921    1.7732    0.0000 C   0  0  0  0  0  0
   -5.4475    2.3691    0.0000 C   0  0  0  0  0  0
   -6.5411    1.6658    0.0000 C   0  0  0  0  0  0
   -6.4789    0.3676    0.0000 C   0  0  0  0  0  0
   -5.3235   -0.2283    0.0000 C   0  0  0  0  0  0
   -7.6965    2.2617    0.0000 C   0  0  0  0  0  0
   -8.2922    1.1060    0.0000 C   0  0  0  0  0  0
   -8.9949    2.1996    0.0000 C   0  0  0  0  0  0
   -7.7584    3.5602    0.0000 C   0  0  0  0  0  0
    2.9198   -1.1289    0.0000 C   0  0  0  0  0  0
    2.0972   -2.1354    0.0000 C   0  0  0  0  0  0
    2.5576   -3.3511    0.0000 C   0  0  0  0  0  0
    3.8405   -3.5602    0.0000 C   0  0  0  0  0  0
    4.6633   -2.5537    0.0000 C   0  0  0  0  0  0
    4.2029   -1.3380    0.0000 C   0  0  0  0  0  0
  1  2  1  0  0  0
  2  3  1  0  0  0
  3  4  1  0  0  0
  4  5  1  0  0  0
  5 31  1  0  0  0
  5  6  1  0  0  0
  6  7  2  0  0  0
  6  8  1  0  0  0
  8  9  2  0  0  0
  8 26  1  0  0  0
  9 10  1  0  0  0
 10 11  1  0  0  0
 11 12  2  0  0  0
 11 13  1  0  0  0
 13 15  1  0  0  0
 13 14  1  0  0  0
 14 15  1  0  0  0
 15 16  1  0  0  0
 16 21  1  0  0  0
 16 17  2  0  0  0
 17 18  1  0  0  0
 18 19  2  0  0  0
 19 20  1  0  0  0
 19 22  1  0  0  0
 20 21  2  0  0  0
 22 23  1  0  0  0
 22 24  1  0  0  0
 22 25  1  0  0  0
 26 31  1  0  0  0
 26 27  2  0  0  0
 27 28  1  0  0  0
 28 29  2  0  0  0
 29 30  1  0  0  0
 30 31  2  0  0  0
M  END
$$$$
 
                    3D
 Structure written by MMmdl.
 19 20  0  0  1  0            999 V2000
    4.3454   -1.6439    0.0000 O   0  0  0  0  0  0
    3.2178   -0.9970    0.0000 C   0  0  0  0  0  0
    3.2142    0.3030    0.0000 O   0  0  0  0  0  0
    2.0938   -1.6501    0.0000 C   0  0  0  0  0  0
    0.9662   -1.0032    0.0000 N   0  0  0  0  0  0
    0.8266    0.2893    0.0000 C   0  0  0  0  0  0
    1.7904    1.1618    0.0000 O   0  0  0  0  0  0
   -0.4456    0.5560    0.0000 C   0  0  0  0  0  0
   -1.0988    1.6800    0.0000 C   0  0  0  0  0  0
   -0.4519    2.8077    0.0000 Cl  0  0  0  0  0  0
   -2.3988    1.6761    0.0000 C   0  0  0  0  0  0
   -3.0519    2.8004    0.0000 Cl  0  0  0  0  0  0
   -3.0457    0.5487    0.0000 C   0  0  0  0  0  0
   -4.3454    0.5448    0.0000 Cl  0  0  0  0  0  0
   -2.3926   -0.5755    0.0000 C   0  0  0  0  0  0
   -3.0392   -1.7032    0.0000 Cl  0  0  0  0  0  0
   -1.0925   -0.5719    0.0000 C   0  0  0  0  0  0
   -0.2200   -1.5352    0.0000 C   0  0  0  0  0  0
   -0.4867   -2.8077    0.0000 O   0  0  0  0  0  0
  1  2  1  0  0  0
  2  3  2  0  0  0
  2  4  1  0  0  0
  4  5  1  0  0  0
  5 18  1  0  0  0
  5  6  1  0  0  0
  6  7  2  0  0  0
  6  8  1  0  0  0
  8 17  1  0  0  0
  8  9  2  0  0  0
  9 10  1  0  0  0
  9 11  1  0  0  0
 11 12  1  0  0  0
 11 13  2  0  0  0
 13 14  1  0  0  0
 13 15  1  0  0  0
 15 16  1  0  0  0
 15 17  2  0  0  0
 17 18  1  0  0  0
 18 19  2  0  0  0
M  END
$$$$
 
                    3D
 Structure written by MMmdl.
 22 24  0  0  1  0            999 V2000
    4.6806   -2.1013    0.0000 O   0  5  0  0  0  0
    3.5569   -1.4483    0.0000 N   0  3  0  0  0  0
    3.5600   -0.1489    0.0000 O   0  0  0  0  0  0
    2.4184   -2.1021    0.0000 C   0  0  0  0  0  0
    1.2984   -1.4366    0.0000 C   0  0  0  0  0  0
    1.3012   -0.1544    0.0000 N   0  0  0  0  0  0
    0.1781    0.4946    0.0000 N   0  0  0  0  0  0
    0.1814    1.7896    0.0000 C   0  0  0  0  0  0
   -0.9256    2.4433    0.0000 C   0  0  0  0  0  0
   -1.0746    3.7396    0.0000 C   0  0  0  0  0  0
   -2.3339    4.0404    0.0000 N   0  0  0  0  0  0
   -2.9809    2.9039    0.0000 C   0  0  0  0  0  0
   -2.1439    1.9206    0.0000 C   0  0  0  0  0  0
   -2.5315    0.6691    0.0000 C   0  0  0  0  0  0
   -3.8004    0.4307    0.0000 C   0  0  0  0  0  0
   -4.6806    1.3847    0.0000 C   0  0  0  0  0  0
   -4.2454    2.6211    0.0000 C   0  0  0  0  0  0
    0.1851   -2.0896    0.0000 C   0  0  0  0  0  0
    0.1716   -3.3952    0.0000 C   0  0  0  0  0  0
    1.3030   -4.0404    0.0000 C   0  0  0  0  0  0
    2.4278   -3.4077    0.0000 C   0  0  0  0  0  0
    1.3098    2.4356    0.0000 H   0  0  0  0  0  0
  1  2  1  0  0  0
  2  3  2  0  0  0
  2  4  1  0  0  0
  4 21  1  0  0  0
  4  5  2  0  0  0
  5  6  1  0  0  0
  5 18  1  0  0  0
  6  7  1  0  0  0
  7  8  2  0  0  0
  8  9  1  0  0  0
  8 22  1  0  0  0
  9 13  1  0  0  0
  9 10  2  0  0  0
 10 11  1  0  0  0
 11 12  1  0  0  0
 12 17  1  0  0  0
 12 13  2  0  0  0
 13 14  1  0  0  0
 14 15  2  0  0  0
 15 16  1  0  0  0
 16 17  2  0  0  0
 18 19  2  0  0  0
 19 20  1  0  0  0
 20 21  2  0  0  0
M  CHG  2   1  -1   2   1
M  END
$$$$
 
                    3D
 Structure written by MMmdl.
 39 44  0  0  1  0            999 V2000
    5.4550   -4.9964    0.0000 C   0  0  0  0  0  0
    4.3325   -4.3456    0.0000 C   0  0  0  0  0  0
    3.2058   -4.9910    0.0000 O   0  0  0  0  0  0
    2.0916   -4.3482    0.0000 C   0  0  0  0  0  0
    2.0950   -3.0146    0.0000 C   0  0  0  0  0  0
    0.9597   -2.4002    0.0000 C   0  0  0  0  0  0
   -0.1783   -3.0102    0.0000 C   0  0  0  0  0  0
   -0.1817   -4.3441    0.0000 C   0  0  0  0  0  0
    0.9533   -4.9583    0.0000 C   0  0  0  0  0  0
   -1.2752   -2.3921    0.0000 C   0  0  0  0  0  0
   -1.2702   -1.0725    0.0000 C   0  0  0  0  0  0
   -0.1516   -0.4350    0.0000 C   0  0  0  0  0  0
   -0.1573    0.8677    0.0000 N   0  0  0  0  0  0
    0.9629    1.5240    0.0000 C   0  0  0  0  0  0
    0.9597    2.8264    0.0000 C   0  0  0  0  0  0
    2.1007    3.4700    0.0000 C   0  0  0  0  0  0
    2.2269    4.7656    0.0000 C   0  0  0  0  0  0
    3.5083    4.9964    0.0000 N   0  0  0  0  0  0
    4.1567    3.8755    0.0000 C   0  0  0  0  0  0
    3.2471    2.9334    0.0000 C   0  0  0  0  0  0
    3.6555    1.7301    0.0000 C   0  0  0  0  0  0
    4.9457    1.4194    0.0000 C   0  0  0  0  0  0
    5.8052    2.3843    0.0000 C   0  0  0  0  0  0
    5.4439    3.6089    0.0000 C   0  0  0  0  0  0
   -2.4013   -0.4402    0.0000 C   0  0  3  0  0  0
   -2.4099    0.8843    0.0000 C   0  0  0  0  0  0
   -1.2733    1.4986    0.0000 C   0  0  0  0  0  0
   -1.2746    2.8306    0.0000 C   0  0  0  0  0  0
   -2.4112    3.4419    0.0000 C   0  0  0  0  0  0
   -3.5467    2.8321    0.0000 C   0  0  0  0  0  0
   -3.5482    1.4999    0.0000 C   0  0  0  0  0  0
   -3.5456   -1.0718    0.0000 C   0  0  0  0  0  0
   -3.5275   -2.3833    0.0000 C   0  0  0  0  0  0
   -2.4198   -3.0154    0.0000 O   0  0  0  0  0  0
   -4.6772   -3.0149    0.0000 C   0  0  0  0  0  0
   -5.8052   -2.3877    0.0000 C   0  0  0  0  0  0
   -5.8008   -1.0648    0.0000 C   0  0  0  0  0  0
   -4.6521   -0.4409    0.0000 C   0  0  0  0  0  0
    0.9740   -1.0803    0.0000 H   0  0  0  0  0  0
  1  2  1  0  0  0
  2  3  1  0  0  0
  3  4  1  0  0  0
  4  9  1  0  0  0
  4  5  2  0  0  0
  5  6  1  0  0  0
  6  7  2  0  0  0
  7  8  1  0  0  0
  7 10  1  0  0  0
  8  9  2  0  0  0
 10 34  1  0  0  0
 10 11  2  0  0  0
 11 12  1  0  0  0
 11 25  1  0  0  0
 12 13  2  0  0  0
 12 39  1  0  0  0
 13 14  1  0  0  0
 14 15  1  0  0  0
 15 16  1  0  0  0
 16 20  1  0  0  0
 16 17  2  0  0  0
 17 18  1  0  0  0
 18 19  1  0  0  0
 19 24  1  0  0  0
 19 20  2  0  0  0
 20 21  1  0  0  0
 21 22  2  0  0  0
 22 23  1  0  0  0
 23 24  2  0  0  0
 25 26  1  0  0  0
 25 32  1  0  0  0
 26 31  1  0  0  0
 26 27  2  0  0  0
 27 28  1  0  0  0
 28 29  2  0  0  0
 29 30  1  0  0  0
 30 31  2  0  0  0
 32 38  1  0  0  0
 32 33  2  0  0  0
 33 34  1  0  0  0
 33 35  1  0  0  0
 35 36  2  0  0  0
 36 37  1  0  0  0
 37 38  2  0  0  0
M  END
$$$$
 
                    3D
 Structure written by MMmdl.
 26 29  0  0  1  0            999 V2000
   -6.2081    1.3024    0.0000 C   0  0  0  0  0  0
   -5.4367    2.3673    0.0000 C   0  0  0  0  0  0
   -5.9860    3.5589    0.0000 C   0  0  0  0  0  0
   -5.2195    4.5964    0.0000 C   0  0  0  0  0  0
   -3.9220    4.4740    0.0000 C   0  0  0  0  0  0
   -3.3976    3.2735    0.0000 C   0  0  0  0  0  0
   -4.1435    2.2176    0.0000 C   0  0  0  0  0  0
   -3.3794    1.1847    0.0000 N   0  0  0  0  0  0
   -2.1570    1.5781    0.0000 C   0  0  0  0  0  0
   -2.1476    2.8716    0.0000 C   0  0  0  0  0  0
   -1.0216    3.5396    0.0000 N   0  0  0  0  0  0
    0.1039    2.8822    0.0000 N   0  0  0  0  0  0
    0.1205    1.5914    0.0000 C   0  0  0  0  0  0
    1.2364    0.9473    0.0000 N   0  0  0  0  0  0
    2.3635    1.5951    0.0000 N   0  0  0  0  0  0
    3.4892    0.9416    0.0000 C   0  0  0  0  0  0
    3.4872   -0.3490    0.0000 C   0  0  0  0  0  0
    2.4486   -1.1249    0.0000 C   0  0  0  0  0  0
    2.8373   -2.3605    0.0000 C   0  0  0  0  0  0
    4.1487   -2.3407    0.0000 C   0  0  0  0  0  0
    4.5387   -1.1314    0.0000 O   0  0  0  0  0  0
    4.9131   -3.4074    0.0000 N   0  3  0  0  0  0
    4.3846   -4.5964    0.0000 O   0  5  0  0  0  0
    6.2081   -3.2702    0.0000 O   0  0  0  0  0  0
   -1.0195    0.9442    0.0000 N   0  0  0  0  0  0
    4.6176    1.5909    0.0000 H   0  0  0  0  0  0
  1  2  1  0  0  0
  2  7  1  0  0  0
  2  3  2  0  0  0
  3  4  1  0  0  0
  4  5  2  0  0  0
  5  6  1  0  0  0
  6 10  1  0  0  0
  6  7  2  0  0  0
  7  8  1  0  0  0
  8  9  1  0  0  0
  9 25  1  0  0  0
  9 10  2  0  0  0
 10 11  1  0  0  0
 11 12  2  0  0  0
 12 13  1  0  0  0
 13 14  1  0  0  0
 13 25  2  0  0  0
 14 15  1  0  0  0
 15 16  2  0  0  0
 16 17  1  0  0  0
 16 26  1  0  0  0
 17 21  1  0  0  0
 17 18  2  0  0  0
 18 19  1  0  0  0
 19 20  2  0  0  0
 20 21  1  0  0  0
 20 22  1  0  0  0
 22 23  1  0  0  0
 22 24  2  0  0  0
M  CHG  2  22   1  23  -1
M  END
$$$$
 
                    3D
 Structure written by MMmdl.
 28 31  0  0  1  0            999 V2000
    8.2008   -0.9962    0.0000 Cl  0  0  0  0  0  0
    7.0765   -1.6493    0.0000 C   0  0  0  0  0  0
    7.0804   -2.9494    0.0000 C   0  0  0  0  0  0
    5.9562   -3.6025    0.0000 C   0  0  0  0  0  0
    4.8288   -2.9556    0.0000 C   0  0  0  0  0  0
    4.8249   -1.6556    0.0000 C   0  0  0  0  0  0
    5.9491   -1.0024    0.0000 C   0  0  0  0  0  0
    3.6973   -1.0089    0.0000 C   0  0  0  0  0  0
    3.6936    0.2911    0.0000 O   0  0  0  0  0  0
    2.5733   -1.6621    0.0000 N   0  0  0  0  0  0
    1.4456   -1.0152    0.0000 N   0  0  0  0  0  0
    0.3216   -1.6683    0.0000 C   0  0  0  0  0  0
   -0.8060   -1.0214    0.0000 C   0  0  0  0  0  0
   -0.8097    0.2786    0.0000 C   0  0  0  0  0  0
   -1.9373    0.9255    0.0000 C   0  0  0  0  0  0
   -3.0613    0.2724    0.0000 C   0  0  0  0  0  0
   -3.0576   -1.0277    0.0000 C   0  0  0  0  0  0
   -1.9300   -1.6746    0.0000 C   0  0  0  0  0  0
   -4.1889    0.9192    0.0000 N   0  0  0  0  0  0
   -5.3751    0.3873    0.0000 C   0  0  0  0  0  0
   -6.2476    1.3506    0.0000 C   0  0  0  0  0  0
   -7.5476    1.3469    0.0000 C   0  0  0  0  0  0
   -8.2008    2.4709    0.0000 C   0  0  0  0  0  0
   -7.5539    3.5986    0.0000 C   0  0  0  0  0  0
   -6.2539    3.6025    0.0000 C   0  0  0  0  0  0
   -5.6007    2.4785    0.0000 C   0  0  0  0  0  0
   -4.3285    2.2117    0.0000 C   0  0  0  0  0  0
    0.3253   -2.9683    0.0000 H   0  0  0  0  0  0
  1  2  1  0  0  0
  2  7  1  0  0  0
  2  3  2  0  0  0
  3  4  1  0  0  0
  4  5  2  0  0  0
  5  6  1  0  0  0
  6  7  2  0  0  0
  6  8  1  0  0  0
  8  9  2  0  0  0
  8 10  1  0  0  0
 10 11  1  0  0  0
 11 12  2  0  0  0
 12 13  1  0  0  0
 12 28  1  0  0  0
 13 18  1  0  0  0
 13 14  2  0  0  0
 14 15  1  0  0  0
 15 16  2  0  0  0
 16 17  1  0  0  0
 16 19  1  0  0  0
 17 18  2  0  0  0
 19 27  1  0  0  0
 19 20  1  0  0  0
 20 21  1  0  0  0
 21 26  1  0  0  0
 21 22  2  0  0  0
 22 23  1  0  0  0
 23 24  2  0  0  0
 24 25  1  0  0  0
 25 26  2  0  0  0
 26 27  1  0  0  0
M  END
$$$$
 
                    3D
 Structure written by MMmdl.
 23 26  0  0  1  0            999 V2000
    0.1466    2.8803    0.0000 C   0  0  0  0  0  0
   -0.2540    1.6437    0.0000 C   0  0  0  0  0  0
   -1.4901    1.2407    0.0000 N   0  0  0  0  0  0
   -1.4890   -0.0593    0.0000 N   0  0  0  0  0  0
   -0.2522   -0.4597    0.0000 C   0  0  0  0  0  0
    0.1505   -1.6957    0.0000 O   0  0  0  0  0  0
    0.5109    0.5925    0.0000 C   0  0  0  0  0  0
    1.8109    0.5936    0.0000 C   0  0  0  0  0  0
    2.5740    1.6461    0.0000 C   0  0  0  0  0  0
    2.1713    2.8821    0.0000 O   0  0  0  0  0  0
    3.8109    1.2454    0.0000 N   0  0  0  0  0  0
    3.8119   -0.0546    0.0000 C   0  0  0  0  0  0
    4.7791   -0.9235    0.0000 C   0  0  0  0  0  0
    4.5098   -2.1952    0.0000 C   0  0  0  0  0  0
    3.2737   -2.5982    0.0000 C   0  0  0  0  0  0
    2.3070   -1.7293    0.0000 C   0  0  0  0  0  0
    2.5761   -0.4573    0.0000 C   0  0  0  0  0  0
   -2.5400   -0.8242    0.0000 C   0  0  0  0  0  0
   -2.4030   -2.1169    0.0000 C   0  0  0  0  0  0
   -3.4541   -2.8821    0.0000 C   0  0  0  0  0  0
   -4.6421   -2.3543    0.0000 C   0  0  0  0  0  0
   -4.7791   -1.0616    0.0000 C   0  0  0  0  0  0
   -3.7279   -0.2964    0.0000 C   0  0  0  0  0  0
  1  2  1  0  0  0
  2  7  1  0  0  0
  2  3  2  0  0  0
  3  4  1  0  0  0
  4  5  1  0  0  0
  4 18  1  0  0  0
  5  6  2  0  0  0
  5  7  1  0  0  0
  7  8  2  0  0  0
  8 17  1  0  0  0
  8  9  1  0  0  0
  9 10  2  0  0  0
  9 11  1  0  0  0
 11 12  1  0  0  0
 12 17  1  0  0  0
 12 13  2  0  0  0
 13 14  1  0  0  0
 14 15  2  0  0  0
 15 16  1  0  0  0
 16 17  2  0  0  0
 18 23  1  0  0  0
 18 19  2  0  0  0
 19 20  1  0  0  0
 20 21  2  0  0  0
 21 22  1  0  0  0
 22 23  2  0  0  0
M  END
$$$$
 
                    3D
 Structure written by MMmdl.
 25 28  0  0  1  0            999 V2000
    1.7718   -3.1857    0.0000 Br  0  0  0  0  0  0
    2.6015   -2.1698    0.0000 C   0  0  0  0  0  0
    3.8857   -2.4155    0.0000 C   0  0  0  0  0  0
    4.6656   -1.4070    0.0000 C   0  0  0  0  0  0
    5.9610   -1.6135    0.0000 Br  0  0  0  0  0  0
    4.2161   -0.1633    0.0000 C   0  0  0  0  0  0
    4.8321    0.9983    0.0000 N   0  0  0  0  0  0
    3.9078    1.8901    0.0000 C   0  0  0  0  0  0
    4.1122    3.1857    0.0000 O   0  0  0  0  0  0
    2.7241    1.3120    0.0000 C   0  0  0  0  0  0
    1.5825    1.8854    0.0000 N   0  0  0  0  0  0
    0.5008    1.1777    0.0000 N   0  0  0  0  0  0
   -0.6460    1.7665    0.0000 C   0  0  0  0  0  0
   -0.7073    3.0637    0.0000 O   0  0  0  0  0  0
   -1.7232    1.0764    0.0000 C   0  0  0  0  0  0
   -2.8971    1.6673    0.0000 C   0  0  0  0  0  0
   -3.9704    1.0074    0.0000 C   0  0  0  0  0  0
   -3.9447   -0.2890    0.0000 C   0  0  0  0  0  0
   -5.1679   -0.7713    0.0000 O   0  0  0  0  0  0
   -5.9610    0.2690    0.0000 C   0  0  0  0  0  0
   -5.2551    1.3330    0.0000 O   0  0  0  0  0  0
   -2.7763   -0.9243    0.0000 C   0  0  0  0  0  0
   -1.6996   -0.2200    0.0000 C   0  0  0  0  0  0
    2.9371    0.0122    0.0000 C   0  0  0  0  0  0
    2.1037   -0.9570    0.0000 C   0  0  0  0  0  0
  1  2  1  0  0  0
  2 25  1  0  0  0
  2  3  2  0  0  0
  3  4  1  0  0  0
  4  5  1  0  0  0
  4  6  2  0  0  0
  6 24  1  0  0  0
  6  7  1  0  0  0
  7  8  1  0  0  0
  8  9  2  0  0  0
  8 10  1  0  0  0
 10 11  2  0  0  0
 10 24  1  0  0  0
 11 12  1  0  0  0
 12 13  1  0  0  0
 13 14  2  0  0  0
 13 15  1  0  0  0
 15 23  1  0  0  0
 15 16  2  0  0  0
 16 17  1  0  0  0
 17 21  1  0  0  0
 17 18  2  0  0  0
 18 19  1  0  0  0
 18 22  1  0  0  0
 19 20  1  0  0  0
 20 21  1  0  0  0
 22 23  2  0  0  0
 24 25  2  0  0  0
M  END
$$$$
 
                    3D
 Structure written by MMmdl.
 21 23  0  0  1  0            999 V2000
   -0.8380   -5.1654    0.0000 Br  0  0  0  0  0  0
   -0.0153   -4.1587    0.0000 C   0  0  0  0  0  0
    1.2678   -4.3680    0.0000 C   0  0  0  0  0  0
    2.0904   -3.3613    0.0000 C   0  0  0  0  0  0
    3.3735   -3.5706    0.0000 Br  0  0  0  0  0  0
    1.6302   -2.1458    0.0000 C   0  0  0  0  0  0
    2.2253   -0.9901    0.0000 N   0  0  0  0  0  0
    1.3104   -0.0666    0.0000 C   0  0  0  0  0  0
    1.5194    1.2163    0.0000 O   0  0  0  0  0  0
    0.1495   -0.6518    0.0000 C   0  0  0  0  0  0
   -1.0062   -0.0564    0.0000 N   0  0  0  0  0  0
   -1.0683    1.2420    0.0000 N   0  0  0  0  0  0
   -2.2240    1.8374    0.0000 C   0  0  0  0  0  0
   -3.3176    1.1341    0.0000 O   0  0  0  0  0  0
   -2.2864    3.1359    0.0000 C   0  0  0  0  0  0
   -1.2724    3.9497    0.0000 C   0  0  0  0  0  0
   -1.7329    5.1654    0.0000 C   0  0  0  0  0  0
   -3.0313    5.1030    0.0000 C   0  0  0  0  0  0
   -3.3735    3.8490    0.0000 S   0  0  0  0  0  0
    0.3471   -1.9365    0.0000 C   0  0  0  0  0  0
   -0.4758   -2.9429    0.0000 C   0  0  0  0  0  0
  1  2  1  0  0  0
  2 21  1  0  0  0
  2  3  2  0  0  0
  3  4  1  0  0  0
  4  5  1  0  0  0
  4  6  2  0  0  0
  6 20  1  0  0  0
  6  7  1  0  0  0
  7  8  1  0  0  0
  8  9  2  0  0  0
  8 10  1  0  0  0
 10 11  2  0  0  0
 10 20  1  0  0  0
 11 12  1  0  0  0
 12 13  1  0  0  0
 13 14  2  0  0  0
 13 15  1  0  0  0
 15 19  1  0  0  0
 15 16  2  0  0  0
 16 17  1  0  0  0
 17 18  2  0  0  0
 18 19  1  0  0  0
 20 21  2  0  0  0
M  END
$$$$
 
                    3D
 Structure written by MMmdl.
 25 28  0  0  1  0            999 V2000
   -6.0352    2.8226    0.0000 Br  0  0  0  0  0  0
   -5.3805    1.6997    0.0000 C   0  0  0  0  0  0
   -4.0805    1.7054    0.0000 C   0  0  0  0  0  0
   -3.4253    0.5824    0.0000 C   0  0  0  0  0  0
   -4.0704   -0.5463    0.0000 C   0  0  0  0  0  0
   -3.1962   -1.5085    0.0000 N   0  0  0  0  0  0
   -2.0109   -0.9742    0.0000 C   0  0  0  0  0  0
   -2.1526    0.3180    0.0000 C   0  0  0  0  0  0
   -1.1045    1.0868    0.0000 N   0  0  0  0  0  0
    0.0855    0.5634    0.0000 C   0  0  0  0  0  0
    1.1339    1.3323    0.0000 O   0  0  0  0  0  0
    0.2272   -0.7291    0.0000 N   0  0  0  0  0  0
    1.4173   -1.2524    0.0000 N   0  0  0  0  0  0
    2.4654   -0.4836    0.0000 C   0  0  0  0  0  0
    3.6554   -1.0070    0.0000 C   0  0  0  0  0  0
    3.7971   -2.2992    0.0000 C   0  0  0  0  0  0
    4.9872   -2.8226    0.0000 C   0  0  0  0  0  0
    6.0352   -2.0538    0.0000 C   0  0  0  0  0  0
    5.8938   -0.7616    0.0000 C   0  0  0  0  0  0
    4.7037   -0.2382    0.0000 C   0  0  0  0  0  0
   -0.8211   -1.4979    0.0000 C   0  0  0  0  0  0
   -0.6794   -2.7901    0.0000 O   0  0  0  0  0  0
   -5.3704   -0.5520    0.0000 C   0  0  0  0  0  0
   -6.0254    0.5710    0.0000 C   0  0  0  0  0  0
    2.3239    0.8086    0.0000 H   0  0  0  0  0  0
  1  2  1  0  0  0
  2 24  1  0  0  0
  2  3  2  0  0  0
  3  4  1  0  0  0
  4  8  1  0  0  0
  4  5  2  0  0  0
  5  6  1  0  0  0
  5 23  1  0  0  0
  6  7  1  0  0  0
  7 21  1  0  0  0
  7  8  2  0  0  0
  8  9  1  0  0  0
  9 10  1  0  0  0
 10 11  2  0  0  0
 10 12  1  0  0  0
 12 13  1  0  0  0
 12 21  1  0  0  0
 13 14  2  0  0  0
 14 15  1  0  0  0
 14 25  1  0  0  0
 15 20  1  0  0  0
 15 16  2  0  0  0
 16 17  1  0  0  0
 17 18  2  0  0  0
 18 19  1  0  0  0
 19 20  2  0  0  0
 21 22  2  0  0  0
 23 24  2  0  0  0
M  END
$$$$
 
                    3D
 Structure written by MMmdl.
 31 33  0  0  1  0            999 V2000
    8.8622    1.0526    0.0000 C   0  0  0  0  0  0
    7.7250    1.6968    0.0000 C   0  0  0  0  0  0
    6.5970    1.0348    0.0000 C   0  0  0  0  0  0
    5.4604    1.6817    0.0000 C   0  0  0  0  0  0
    4.3295    1.0236    0.0000 C   0  0  0  0  0  0
    3.1949    1.6759    0.0000 C   0  0  0  0  0  0
    2.0625    1.0228    0.0000 C   0  0  0  0  0  0
    0.9279    1.6772    0.0000 C   0  0  0  0  0  0
   -0.2001    1.0202    0.0000 C   0  0  0  0  0  0
   -1.3425    1.6603    0.0000 C   0  0  0  0  0  0
   -1.3660    2.9663    0.0000 O   0  0  0  0  0  0
   -2.4550    0.9839    0.0000 N   0  0  0  0  0  0
   -3.7030    1.6752    0.0000 C   0  0  0  0  0  0
   -4.9157    1.0058    0.0000 N   0  0  0  0  0  0
   -4.9910   -0.3083    0.0000 C   0  0  0  0  0  0
   -4.3640   -1.0330    0.0000 O   0  0  0  0  0  0
   -6.1399   -0.5908    0.0000 C   0  0  0  0  0  0
   -6.7368   -1.7899    0.0000 C   0  0  0  0  0  0
   -8.1058   -1.8137    0.0000 C   0  0  0  0  0  0
   -8.8622   -0.6765    0.0000 C   0  0  0  0  0  0
   -8.2164    0.4899    0.0000 C   0  0  0  0  0  0
   -6.8356    0.5610    0.0000 C   0  0  0  0  0  0
   -6.0646    1.5055    0.0000 C   0  0  0  0  0  0
   -6.3728    2.7619    0.0000 O   0  0  0  0  0  0
   -2.3910   -0.3896    0.0000 C   0  0  0  0  0  0
   -1.2549   -1.0121    0.0000 C   0  0  0  0  0  0
   -0.1402   -0.3558    0.0000 C   0  0  0  0  0  0
   -1.2680   -2.3131    0.0000 C   0  0  0  0  0  0
   -2.3293   -2.9663    0.0000 C   0  0  0  0  0  0
   -3.4354   -2.2998    0.0000 C   0  0  0  0  0  0
   -3.4733   -0.9933    0.0000 C   0  0  0  0  0  0
  1  2  1  0  0  0
  2  3  1  0  0  0
  3  4  1  0  0  0
  4  5  1  0  0  0
  5  6  1  0  0  0
  6  7  1  0  0  0
  7  8  1  0  0  0
  8  9  1  0  0  0
  9 10  1  0  0  0
 10 11  2  0  0  0
 10 12  1  0  0  0
 12 13  1  0  0  0
 12 25  1  0  0  0
 13 14  1  0  0  0
 14 23  1  0  0  0
 14 15  1  0  0  0
 15 16  2  0  0  0
 15 17  1  0  0  0
 17 22  1  0  0  0
 17 18  2  0  0  0
 18 19  1  0  0  0
 19 20  2  0  0  0
 20 21  1  0  0  0
 21 22  2  0  0  0
 22 23  1  0  0  0
 23 24  2  0  0  0
 25 31  1  0  0  0
 25 26  2  0  0  0
 26 27  1  0  0  0
 26 28  1  0  0  0
 28 29  2  0  0  0
 29 30  1  0  0  0
 30 31  2  0  0  0
M  END
$$$$
 
                    3D
 Structure written by MMmdl.
 30 33  0  0  1  0            999 V2000
   -8.8543   -1.9071    0.0000 C   0  0  0  0  0  0
   -7.5543   -1.9110    0.0000 C   0  0  0  0  0  0
   -6.9076   -3.0387    0.0000 C   0  0  0  0  0  0
   -7.5607   -4.1626    0.0000 C   0  0  0  0  0  0
   -5.6076   -3.0423    0.0000 C   0  0  0  0  0  0
   -4.9545   -1.9183    0.0000 C   0  0  0  0  0  0
   -3.6820   -1.6515    0.0000 C   0  0  0  0  0  0
   -3.5424   -0.3591    0.0000 N   0  0  0  0  0  0
   -4.7288    0.1729    0.0000 C   0  0  0  0  0  0
   -5.6014   -0.7904    0.0000 C   0  0  0  0  0  0
   -6.9011   -0.7868    0.0000 C   0  0  0  0  0  0
   -2.4150    0.2878    0.0000 C   0  0  0  0  0  0
   -2.4111    1.5878    0.0000 C   0  0  0  0  0  0
   -1.2835    2.2347    0.0000 C   0  0  0  0  0  0
   -0.1595    1.5816    0.0000 C   0  0  0  0  0  0
   -0.1632    0.2816    0.0000 C   0  0  0  0  0  0
   -1.2908   -0.3653    0.0000 C   0  0  0  0  0  0
    0.9681    2.2285    0.0000 C   0  0  0  0  0  0
    0.9718    3.5285    0.0000 O   0  0  0  0  0  0
    2.0921    1.5754    0.0000 N   0  0  0  0  0  0
    3.2197    2.2222    0.0000 N   0  0  0  0  0  0
    4.3437    1.5691    0.0000 C   0  0  0  0  0  0
    5.4714    2.2157    0.0000 C   0  0  0  0  0  0
    5.4750    3.5158    0.0000 C   0  0  0  0  0  0
    6.6026    4.1626    0.0000 C   0  0  0  0  0  0
    7.7266    3.5095    0.0000 C   0  0  0  0  0  0
    8.8543    4.1564    0.0000 O   0  0  0  0  0  0
    7.7230    2.2095    0.0000 C   0  0  0  0  0  0
    6.5954    1.5626    0.0000 C   0  0  0  0  0  0
    4.3401    0.2691    0.0000 H   0  0  0  0  0  0
  1  2  1  0  0  0
  2 11  1  0  0  0
  2  3  2  0  0  0
  3  4  1  0  0  0
  3  5  1  0  0  0
  5  6  2  0  0  0
  6 10  1  0  0  0
  6  7  1  0  0  0
  7  8  1  0  0  0
  8  9  1  0  0  0
  8 12  1  0  0  0
  9 10  1  0  0  0
 10 11  2  0  0  0
 12 17  1  0  0  0
 12 13  2  0  0  0
 13 14  1  0  0  0
 14 15  2  0  0  0
 15 16  1  0  0  0
 15 18  1  0  0  0
 16 17  2  0  0  0
 18 19  2  0  0  0
 18 20  1  0  0  0
 20 21  1  0  0  0
 21 22  2  0  0  0
 22 23  1  0  0  0
 22 30  1  0  0  0
 23 29  1  0  0  0
 23 24  2  0  0  0
 24 25  1  0  0  0
 25 26  2  0  0  0
 26 27  1  0  0  0
 26 28  1  0  0  0
 28 29  2  0  0  0
M  END
$$$$
 
                    3D
 Structure written by MMmdl.
 25 28  0  0  1  0            999 V2000
   -6.0352    2.8226    0.0000 C   0  0  0  0  0  0
   -5.3805    1.6997    0.0000 C   0  0  0  0  0  0
   -4.0805    1.7054    0.0000 C   0  0  0  0  0  0
   -3.4253    0.5824    0.0000 C   0  0  0  0  0  0
   -4.0704   -0.5463    0.0000 C   0  0  0  0  0  0
   -3.1962   -1.5085    0.0000 N   0  0  0  0  0  0
   -2.0109   -0.9742    0.0000 C   0  0  0  0  0  0
   -2.1526    0.3180    0.0000 C   0  0  0  0  0  0
   -1.1045    1.0868    0.0000 N   0  0  0  0  0  0
    0.0855    0.5634    0.0000 C   0  0  0  0  0  0
    1.1339    1.3323    0.0000 O   0  0  0  0  0  0
    0.2272   -0.7291    0.0000 N   0  0  0  0  0  0
    1.4173   -1.2524    0.0000 N   0  0  0  0  0  0
    2.4654   -0.4836    0.0000 C   0  0  0  0  0  0
    3.6554   -1.0070    0.0000 C   0  0  0  0  0  0
    3.7971   -2.2992    0.0000 C   0  0  0  0  0  0
    4.9872   -2.8226    0.0000 C   0  0  0  0  0  0
    6.0352   -2.0538    0.0000 C   0  0  0  0  0  0
    5.8938   -0.7616    0.0000 C   0  0  0  0  0  0
    4.7037   -0.2382    0.0000 C   0  0  0  0  0  0
   -0.8211   -1.4979    0.0000 C   0  0  0  0  0  0
   -0.6794   -2.7901    0.0000 O   0  0  0  0  0  0
   -5.3704   -0.5520    0.0000 C   0  0  0  0  0  0
   -6.0254    0.5710    0.0000 C   0  0  0  0  0  0
    2.3239    0.8086    0.0000 H   0  0  0  0  0  0
  1  2  1  0  0  0
  2 24  1  0  0  0
  2  3  2  0  0  0
  3  4  1  0  0  0
  4  8  1  0  0  0
  4  5  2  0  0  0
  5  6  1  0  0  0
  5 23  1  0  0  0
  6  7  1  0  0  0
  7 21  1  0  0  0
  7  8  2  0  0  0
  8  9  1  0  0  0
  9 10  1  0  0  0
 10 11  2  0  0  0
 10 12  1  0  0  0
 12 13  1  0  0  0
 12 21  1  0  0  0
 13 14  2  0  0  0
 14 15  1  0  0  0
 14 25  1  0  0  0
 15 20  1  0  0  0
 15 16  2  0  0  0
 16 17  1  0  0  0
 17 18  2  0  0  0
 18 19  1  0  0  0
 19 20  2  0  0  0
 21 22  2  0  0  0
 23 24  2  0  0  0
M  END
$$$$
 
                    3D
 Structure written by MMmdl.
 24 27  0  0  1  0            999 V2000
   -6.0354   -2.8226    0.0000 Br  0  0  0  0  0  0
   -5.3804   -1.6997    0.0000 C   0  0  0  0  0  0
   -4.0807   -1.7054    0.0000 C   0  0  0  0  0  0
   -3.4255   -0.5824    0.0000 C   0  0  0  0  0  0
   -4.0705    0.5463    0.0000 C   0  0  0  0  0  0
   -3.1961    1.5083    0.0000 N   0  0  0  0  0  0
   -2.0110    0.9742    0.0000 C   0  0  0  0  0  0
   -2.1527   -0.3180    0.0000 C   0  0  0  0  0  0
   -1.1044   -1.0868    0.0000 N   0  0  0  0  0  0
    0.0854   -0.5634    0.0000 C   0  0  0  0  0  0
    0.2271    0.7291    0.0000 N   0  0  0  0  0  0
    1.4172    1.2525    0.0000 N   0  0  0  0  0  0
    2.4655    0.4836    0.0000 C   0  0  0  0  0  0
    3.6553    1.0070    0.0000 C   0  0  0  0  0  0
    3.7970    2.2992    0.0000 C   0  0  0  0  0  0
    4.9870    2.8226    0.0000 C   0  0  0  0  0  0
    6.0354    2.0538    0.0000 C   0  0  0  0  0  0
    5.8937    0.7616    0.0000 C   0  0  0  0  0  0
    4.7036    0.2382    0.0000 C   0  0  0  0  0  0
   -0.8210    1.4979    0.0000 C   0  0  0  0  0  0
   -0.6793    2.7901    0.0000 O   0  0  0  0  0  0
   -5.3706    0.5520    0.0000 C   0  0  0  0  0  0
   -6.0255   -0.5710    0.0000 C   0  0  0  0  0  0
    2.3238   -0.8086    0.0000 H   0  0  0  0  0  0
  1  2  1  0  0  0
  2 23  1  0  0  0
  2  3  2  0  0  0
  3  4  1  0  0  0
  4  8  1  0  0  0
  4  5  2  0  0  0
  5  6  1  0  0  0
  5 22  1  0  0  0
  6  7  1  0  0  0
  7 20  1  0  0  0
  7  8  2  0  0  0
  8  9  1  0  0  0
  9 10  2  0  0  0
 10 11  1  0  0  0
 11 12  1  0  0  0
 11 20  1  0  0  0
 12 13  2  0  0  0
 13 14  1  0  0  0
 13 24  1  0  0  0
 14 19  1  0  0  0
 14 15  2  0  0  0
 15 16  1  0  0  0
 16 17  2  0  0  0
 17 18  1  0  0  0
 18 19  2  0  0  0
 20 21  2  0  0  0
 22 23  2  0  0  0
M  END
$$$$
 
                    3D
 Structure written by MMmdl.
 30 34  0  0  1  0            999 V2000
   -5.4410   -3.5048    0.0000 C   0  0  0  0  0  0
   -4.3178   -2.8495    0.0000 O   0  0  0  0  0  0
   -3.2005   -3.4882    0.0000 C   0  0  0  0  0  0
   -3.1765   -4.7868    0.0000 C   0  0  0  0  0  0
   -2.0414   -5.4546    0.0000 C   0  0  0  0  0  0
   -0.9371   -4.7993    0.0000 C   0  0  0  0  0  0
    0.2105   -5.4427    0.0000 C   0  0  0  0  0  0
    1.3352   -4.8058    0.0000 C   0  0  0  0  0  0
    1.3123   -3.5072    0.0000 C   0  0  0  0  0  0
    0.1801   -2.8420    0.0000 C   0  0  0  0  0  0
   -0.9272   -3.4994    0.0000 C   0  0  0  0  0  0
   -2.0781   -2.8539    0.0000 C   0  0  0  0  0  0
   -2.0799   -1.5428    0.0000 C   0  0  0  0  0  0
   -0.9540   -0.8935    0.0000 N   0  0  0  0  0  0
   -0.9540    0.4046    0.0000 N   0  0  0  0  0  0
    0.1590    1.0503    0.0000 C   0  0  0  0  0  0
    0.1822    2.3245    0.0000 N   0  0  0  0  0  0
    1.3154    3.0061    0.0000 C   0  0  0  0  0  0
    2.4299    2.3391    0.0000 C   0  0  0  0  0  0
    2.4588    1.0682    0.0000 N   0  0  0  0  0  0
    1.3050    0.4306    0.0000 N   0  0  0  0  0  0
    3.4147    3.2391    0.0000 C   0  0  0  0  0  0
    2.8504    4.4092    0.0000 C   0  0  0  0  0  0
    3.6183    5.4546    0.0000 C   0  0  0  0  0  0
    4.9201    5.3529    0.0000 C   0  0  0  0  0  0
    5.4410    4.1588    0.0000 C   0  0  0  0  0  0
    4.7097    3.0921    0.0000 C   0  0  0  0  0  0
    1.5622    4.2774    0.0000 N   0  0  0  0  0  0
    0.6939    5.2276    0.0000 C   0  0  0  0  0  0
   -3.2062   -0.8935    0.0000 H   0  0  0  0  0  0
  1  2  1  0  0  0
  2  3  1  0  0  0
  3 12  1  0  0  0
  3  4  2  0  0  0
  4  5  1  0  0  0
  5  6  2  0  0  0
  6 11  1  0  0  0
  6  7  1  0  0  0
  7  8  2  0  0  0
  8  9  1  0  0  0
  9 10  2  0  0  0
 10 11  1  0  0  0
 11 12  2  0  0  0
 12 13  1  0  0  0
 13 14  2  0  0  0
 13 30  1  0  0  0
 14 15  1  0  0  0
 15 16  1  0  0  0
 16 21  1  0  0  0
 16 17  2  0  0  0
 17 18  1  0  0  0
 18 28  1  0  0  0
 18 19  2  0  0  0
 19 20  1  0  0  0
 19 22  1  0  0  0
 20 21  2  0  0  0
 22 27  1  0  0  0
 22 23  2  0  0  0
 23 24  1  0  0  0
 23 28  1  0  0  0
 24 25  2  0  0  0
 25 26  1  0  0  0
 26 27  2  0  0  0
 28 29  1  0  0  0
M  END
$$$$
 
                    3D
 Structure written by MMmdl.
 36 39  0  0  1  0            999 V2000
    7.6704    3.9877    0.0000 C   0  0  0  0  0  0
    6.5444    4.6331    0.0000 C   0  0  0  0  0  0
    5.4214    3.9815    0.0000 C   0  0  0  0  0  0
    4.2956    4.6290    0.0000 C   0  0  0  0  0  0
    3.1724    3.9794    0.0000 C   0  0  0  0  0  0
    2.0456    4.6264    0.0000 C   0  0  0  0  0  0
    0.9275    3.9713    0.0000 C   0  0  0  0  0  0
   -0.2068    4.6043    0.0000 C   0  0  0  0  0  0
   -0.2323    5.9014    0.0000 O   0  0  0  0  0  0
   -1.3103    3.9322    0.0000 N   0  0  0  0  0  0
   -2.5329    4.6054    0.0000 C   0  0  0  0  0  0
   -3.7275    3.9386    0.0000 N   0  0  0  0  0  0
   -3.8124    2.6306    0.0000 C   0  0  0  0  0  0
   -3.2056    1.8991    0.0000 O   0  0  0  0  0  0
   -4.9641    2.3569    0.0000 C   0  0  0  0  0  0
   -5.5657    1.1721    0.0000 C   0  0  0  0  0  0
   -6.9272    1.1594    0.0000 C   0  0  0  0  0  0
   -7.6704    2.2956    0.0000 C   0  0  0  0  0  0
   -7.0206    3.4479    0.0000 C   0  0  0  0  0  0
   -5.6475    3.5073    0.0000 C   0  0  0  0  0  0
   -4.8699    4.4447    0.0000 C   0  0  0  0  0  0
   -5.1666    5.6946    0.0000 O   0  0  0  0  0  0
   -1.2527    2.5821    0.0000 C   0  0  0  0  0  0
   -0.1191    1.9611    0.0000 C   0  0  0  0  0  0
   -0.1337    0.6650    0.0000 C   0  0  0  0  0  0
   -1.1829    0.0180    0.0000 C   0  0  0  0  0  0
   -1.1777   -1.2669    0.0000 O   0  0  0  0  0  0
   -2.3004   -1.9128    0.0000 C   0  0  0  0  0  0
   -2.3134   -3.1974    0.0000 C   0  0  0  0  0  0
   -1.1660   -3.9189    0.0000 C   0  0  0  0  0  0
   -1.1572   -5.2684    0.0000 C   0  0  0  0  0  0
   -2.3585   -5.9014    0.0000 C   0  0  0  0  0  0
   -3.5370   -5.2324    0.0000 C   0  0  0  0  0  0
   -3.4849   -3.8839    0.0000 C   0  0  0  0  0  0
   -2.2851    0.6860    0.0000 C   0  0  0  0  0  0
   -2.3253    1.9870    0.0000 C   0  0  0  0  0  0
  1  2  1  0  0  0
  2  3  1  0  0  0
  3  4  1  0  0  0
  4  5  1  0  0  0
  5  6  1  0  0  0
  6  7  1  0  0  0
  7  8  1  0  0  0
  8  9  2  0  0  0
  8 10  1  0  0  0
 10 11  1  0  0  0
 10 23  1  0  0  0
 11 12  1  0  0  0
 12 21  1  0  0  0
 12 13  1  0  0  0
 13 14  2  0  0  0
 13 15  1  0  0  0
 15 20  1  0  0  0
 15 16  2  0  0  0
 16 17  1  0  0  0
 17 18  2  0  0  0
 18 19  1  0  0  0
 19 20  2  0  0  0
 20 21  1  0  0  0
 21 22  2  0  0  0
 23 36  1  0  0  0
 23 24  2  0  0  0
 24 25  1  0  0  0
 25 26  2  0  0  0
 26 27  1  0  0  0
 26 35  1  0  0  0
 27 28  1  0  0  0
 28 29  1  0  0  0
 29 34  1  0  0  0
 29 30  2  0  0  0
 30 31  1  0  0  0
 31 32  2  0  0  0
 32 33  1  0  0  0
 33 34  2  0  0  0
 35 36  2  0  0  0
M  END
$$$$
 
                    3D
 Structure written by MMmdl.
 35 38  0  0  1  0            999 V2000
    7.1062    4.6280    0.0000 C   0  0  0  0  0  0
    5.9823    3.9794    0.0000 C   0  0  0  0  0  0
    4.8585    4.6288    0.0000 C   0  0  0  0  0  0
    3.7354    3.9804    0.0000 C   0  0  0  0  0  0
    2.6097    4.6277    0.0000 C   0  0  0  0  0  0
    1.4928    3.9729    0.0000 C   0  0  0  0  0  0
    0.3596    4.6049    0.0000 C   0  0  0  0  0  0
    0.3334    5.9019    0.0000 O   0  0  0  0  0  0
   -0.7425    3.9326    0.0000 N   0  0  0  0  0  0
   -1.9704    4.6088    0.0000 C   0  0  0  0  0  0
   -3.1677    3.9420    0.0000 N   0  0  0  0  0  0
   -3.2466    2.6362    0.0000 C   0  0  0  0  0  0
   -2.6442    1.9117    0.0000 O   0  0  0  0  0  0
   -4.4006    2.3597    0.0000 C   0  0  0  0  0  0
   -5.0007    1.1692    0.0000 C   0  0  0  0  0  0
   -6.3605    1.1546    0.0000 C   0  0  0  0  0  0
   -7.1062    2.2881    0.0000 C   0  0  0  0  0  0
   -6.4555    3.4455    0.0000 C   0  0  0  0  0  0
   -5.0845    3.5098    0.0000 C   0  0  0  0  0  0
   -4.3119    4.4481    0.0000 C   0  0  0  0  0  0
   -4.6111    5.6974    0.0000 O   0  0  0  0  0  0
   -0.6838    2.5791    0.0000 C   0  0  0  0  0  0
    0.4466    1.9559    0.0000 C   0  0  0  0  0  0
    0.4279    0.6638    0.0000 C   0  0  0  0  0  0
   -0.6290    0.0178    0.0000 C   0  0  0  0  0  0
   -0.6231   -1.2665    0.0000 O   0  0  0  0  0  0
   -1.7412   -1.9136    0.0000 C   0  0  0  0  0  0
   -1.7511   -3.1978    0.0000 C   0  0  0  0  0  0
   -0.6033   -3.9191    0.0000 C   0  0  0  0  0  0
   -0.5942   -5.2688    0.0000 C   0  0  0  0  0  0
   -1.7957   -5.9019    0.0000 C   0  0  0  0  0  0
   -2.9746   -5.2330    0.0000 C   0  0  0  0  0  0
   -2.9225   -3.8844    0.0000 C   0  0  0  0  0  0
   -1.7282    0.6867    0.0000 C   0  0  0  0  0  0
   -1.7628    1.9842    0.0000 C   0  0  0  0  0  0
  1  2  1  0  0  0
  2  3  1  0  0  0
  3  4  1  0  0  0
  4  5  1  0  0  0
  5  6  1  0  0  0
  6  7  1  0  0  0
  7  8  2  0  0  0
  7  9  1  0  0  0
  9 10  1  0  0  0
  9 22  1  0  0  0
 10 11  1  0  0  0
 11 20  1  0  0  0
 11 12  1  0  0  0
 12 13  2  0  0  0
 12 14  1  0  0  0
 14 19  1  0  0  0
 14 15  2  0  0  0
 15 16  1  0  0  0
 16 17  2  0  0  0
 17 18  1  0  0  0
 18 19  2  0  0  0
 19 20  1  0  0  0
 20 21  2  0  0  0
 22 35  1  0  0  0
 22 23  2  0  0  0
 23 24  1  0  0  0
 24 25  2  0  0  0
 25 26  1  0  0  0
 25 34  1  0  0  0
 26 27  1  0  0  0
 27 28  1  0  0  0
 28 33  1  0  0  0
 28 29  2  0  0  0
 29 30  1  0  0  0
 30 31  2  0  0  0
 31 32  1  0  0  0
 32 33  2  0  0  0
 34 35  2  0  0  0
M  END
$$$$
 
                    3D
 Structure written by MMmdl.
 19 21  0  0  1  0            999 V2000
    4.3771   -1.9948    0.0000 C   0  0  0  0  0  0
    3.0940   -1.7857    0.0000 C   0  0  0  0  0  0
    2.6337   -0.5699    0.0000 C   0  0  0  0  0  0
    3.2292    0.5858    0.0000 N   0  0  0  0  0  0
    2.3139    1.5091    0.0000 C   0  0  0  0  0  0
    2.5232    2.7922    0.0000 O   0  0  0  0  0  0
    1.1530    0.9241    0.0000 C   0  0  0  0  0  0
   -0.0025    1.5195    0.0000 N   0  0  0  0  0  0
   -1.0961    0.8167    0.0000 C   0  0  0  0  0  0
   -2.2518    1.4124    0.0000 C   0  0  0  0  0  0
   -3.3451    0.7090    0.0000 C   0  0  0  0  0  0
   -3.2832   -0.5892    0.0000 C   0  0  0  0  0  0
   -4.3771   -1.2922    0.0000 Cl  0  0  0  0  0  0
   -2.1275   -1.1849    0.0000 C   0  0  0  0  0  0
   -1.0342   -0.4821    0.0000 C   0  0  0  0  0  0
    1.3506   -0.3606    0.0000 C   0  0  0  0  0  0
    0.5279   -1.3674    0.0000 C   0  0  0  0  0  0
    0.9884   -2.5829    0.0000 C   0  0  0  0  0  0
    2.2713   -2.7922    0.0000 C   0  0  0  0  0  0
  1  2  1  0  0  0
  2 19  1  0  0  0
  2  3  2  0  0  0
  3 16  1  0  0  0
  3  4  1  0  0  0
  4  5  1  0  0  0
  5  6  2  0  0  0
  5  7  1  0  0  0
  7  8  2  0  0  0
  7 16  1  0  0  0
  8  9  1  0  0  0
  9 15  1  0  0  0
  9 10  2  0  0  0
 10 11  1  0  0  0
 11 12  2  0  0  0
 12 13  1  0  0  0
 12 14  1  0  0  0
 14 15  2  0  0  0
 16 17  2  0  0  0
 17 18  1  0  0  0
 18 19  2  0  0  0
M  END
$$$$
 
                    3D
 Structure written by MMmdl.
 32 36  0  0  1  0            999 V2000
   -7.3621    2.8805    0.0000 C   0  0  0  0  0  0
   -6.5908    3.9448    0.0000 C   0  0  0  0  0  0
   -7.1398    5.1360    0.0000 C   0  0  0  0  0  0
   -6.3738    6.1727    0.0000 C   0  0  0  0  0  0
   -5.0772    6.0504    0.0000 C   0  0  0  0  0  0
   -4.5529    4.8505    0.0000 C   0  0  0  0  0  0
   -5.2986    3.7951    0.0000 C   0  0  0  0  0  0
   -4.5346    2.7629    0.0000 N   0  0  0  0  0  0
   -3.3130    3.1561    0.0000 C   0  0  0  0  0  0
   -3.3036    4.4488    0.0000 C   0  0  0  0  0  0
   -2.1785    5.1165    0.0000 N   0  0  0  0  0  0
   -1.0533    4.4594    0.0000 N   0  0  0  0  0  0
   -1.0367    3.1693    0.0000 C   0  0  0  0  0  0
    0.0788    2.5256    0.0000 N   0  0  0  0  0  0
    1.2055    3.1732    0.0000 N   0  0  0  0  0  0
    2.3312    2.5199    0.0000 C   0  0  0  0  0  0
    2.3289    1.2300    0.0000 C   0  0  0  0  0  0
    1.2904    0.4556    0.0000 C   0  0  0  0  0  0
    1.6783   -0.7798    0.0000 C   0  0  0  0  0  0
    2.9890   -0.7611    0.0000 C   0  0  0  0  0  0
    3.3798    0.4476    0.0000 O   0  0  0  0  0  0
    3.7665   -1.8449    0.0000 C   0  0  0  0  0  0
    3.2149   -3.0205    0.0000 C   0  0  0  0  0  0
    4.0111   -4.0527    0.0000 C   0  0  0  0  0  0
    5.3082   -3.9427    0.0000 C   0  0  0  0  0  0
    5.8024   -2.7413    0.0000 C   0  0  0  0  0  0
    5.0571   -1.6721    0.0000 C   0  0  0  0  0  0
    6.0686   -4.9822    0.0000 N   0  3  0  0  0  0
    5.5432   -6.1727    0.0000 O   0  5  0  0  0  0
    7.3621   -4.8425    0.0000 O   0  0  0  0  0  0
   -2.1761    2.5225    0.0000 N   0  0  0  0  0  0
    3.4589    3.1688    0.0000 H   0  0  0  0  0  0
  1  2  1  0  0  0
  2  7  1  0  0  0
  2  3  2  0  0  0
  3  4  1  0  0  0
  4  5  2  0  0  0
  5  6  1  0  0  0
  6 10  1  0  0  0
  6  7  2  0  0  0
  7  8  1  0  0  0
  8  9  1  0  0  0
  9 31  1  0  0  0
  9 10  2  0  0  0
 10 11  1  0  0  0
 11 12  2  0  0  0
 12 13  1  0  0  0
 13 14  1  0  0  0
 13 31  2  0  0  0
 14 15  1  0  0  0
 15 16  2  0  0  0
 16 17  1  0  0  0
 16 32  1  0  0  0
 17 21  1  0  0  0
 17 18  2  0  0  0
 18 19  1  0  0  0
 19 20  2  0  0  0
 20 21  1  0  0  0
 20 22  1  0  0  0
 22 27  1  0  0  0
 22 23  2  0  0  0
 23 24  1  0  0  0
 24 25  2  0  0  0
 25 26  1  0  0  0
 25 28  1  0  0  0
 26 27  2  0  0  0
 28 29  1  0  0  0
 28 30  2  0  0  0
M  CHG  2  28   1  29  -1
M  END
$$$$
 
                    3D
 Structure written by MMmdl.
 28 30  0  0  1  0            999 V2000
   -3.4709    6.2398    0.0000 C   0  0  0  0  0  0
   -3.4096    4.9440    0.0000 O   0  0  0  0  0  0
   -2.2449    4.3429    0.0000 C   0  0  0  0  0  0
   -1.1637    5.0618    0.0000 C   0  0  0  0  0  0
   -0.0179    4.4465    0.0000 C   0  0  0  0  0  0
    0.0646    3.1545    0.0000 C   0  0  0  0  0  0
   -1.0399    2.4720    0.0000 C   0  0  0  0  0  0
   -2.2054    3.0489    0.0000 C   0  0  0  0  0  0
   -0.9823    1.1596    0.0000 C   0  0  0  0  0  0
   -2.0772    0.4635    0.0000 O   0  0  0  0  0  0
    0.1669    0.5588    0.0000 N   0  0  0  0  0  0
    0.2232   -0.7409    0.0000 N   0  0  0  0  0  0
    1.3693   -1.3225    0.0000 C   0  0  0  0  0  0
    2.5454   -0.7451    0.0000 C   0  0  0  0  0  0
    2.7481    0.5499    0.0000 O   0  0  0  0  0  0
    3.4709   -1.6384    0.0000 N   0  0  0  0  0  0
    2.8592   -2.7995    0.0000 C   0  0  0  0  0  0
    3.3061   -4.0286    0.0000 C   0  0  0  0  0  0
    2.5107   -5.0511    0.0000 C   0  0  0  0  0  0
    1.2333   -4.8176    0.0000 C   0  0  0  0  0  0
    0.7446   -3.6134    0.0000 C   0  0  0  0  0  0
    1.5844   -2.6246    0.0000 C   0  0  0  0  0  0
    0.4056   -5.8341    0.0000 N   0  3  0  0  0  0
    0.8673   -7.0466    0.0000 O   0  5  0  0  0  0
   -0.8754   -5.6270    0.0000 O   0  0  0  0  0  0
   -1.2247    6.3449    0.0000 N   0  3  0  0  0  0
   -2.3783    6.9397    0.0000 O   0  5  0  0  0  0
   -0.1331    7.0466    0.0000 O   0  0  0  0  0  0
  1  2  1  0  0  0
  2  3  1  0  0  0
  3  8  1  0  0  0
  3  4  2  0  0  0
  4  5  1  0  0  0
  4 26  1  0  0  0
  5  6  2  0  0  0
  6  7  1  0  0  0
  7  8  2  0  0  0
  7  9  1  0  0  0
  9 10  2  0  0  0
  9 11  1  0  0  0
 11 12  1  0  0  0
 12 13  2  0  0  0
 13 22  1  0  0  0
 13 14  1  0  0  0
 14 15  2  0  0  0
 14 16  1  0  0  0
 16 17  1  0  0  0
 17 22  1  0  0  0
 17 18  2  0  0  0
 18 19  1  0  0  0
 19 20  2  0  0  0
 20 21  1  0  0  0
 20 23  1  0  0  0
 21 22  2  0  0  0
 23 24  1  0  0  0
 23 25  2  0  0  0
 26 27  1  0  0  0
 26 28  2  0  0  0
M  CHG  4  23   1  24  -1  26   1  27  -1
M  END
$$$$
 
                    3D
 Structure written by MMmdl.
 27 29  0  0  1  0            999 V2000
    4.1632   -0.8023    0.0000 C   0  0  0  0  0  0
    4.1622    0.4978    0.0000 C   0  0  0  0  0  0
    5.2885   -0.1512    0.0000 C   0  0  0  0  0  0
    4.8114    1.6241    0.0000 C   0  0  0  0  0  0
    2.8624    0.4967    0.0000 C   0  0  0  0  0  0
    2.2134   -0.6296    0.0000 C   0  0  0  0  0  0
    0.9134   -0.6306    0.0000 C   0  0  0  0  0  0
    0.2623    0.4947    0.0000 C   0  0  0  0  0  0
    0.9116    1.6210    0.0000 C   0  0  0  0  0  0
    2.2116    1.6221    0.0000 C   0  0  0  0  0  0
    2.8606    2.7484    0.0000 O   0  0  0  0  0  0
    0.2608    2.7463    0.0000 C   0  0  0  0  0  0
    1.3861    3.3974    0.0000 C   0  0  0  0  0  0
    0.2597    4.0464    0.0000 C   0  0  0  0  0  0
   -1.0392    2.7453    0.0000 C   0  0  0  0  0  0
    0.2642   -1.7570    0.0000 N   0  0  0  0  0  0
   -1.0359   -1.7580    0.0000 N   0  0  0  0  0  0
   -1.8008   -0.7068    0.0000 C   0  0  0  0  0  0
   -1.4001    0.5298    0.0000 O   0  0  0  0  0  0
   -3.0369   -1.1096    0.0000 C   0  0  0  0  0  0
   -4.1632   -0.4603    0.0000 C   0  0  0  0  0  0
   -5.2885   -1.1114    0.0000 C   0  0  0  0  0  0
   -5.2875   -2.4114    0.0000 C   0  0  0  0  0  0
   -4.1611   -3.0604    0.0000 C   0  0  0  0  0  0
   -3.0358   -2.4096    0.0000 C   0  0  0  0  0  0
   -1.7990   -2.8103    0.0000 C   0  0  0  0  0  0
   -1.3965   -4.0464    0.0000 O   0  0  0  0  0  0
  1  2  1  0  0  0
  2  3  1  0  0  0
  2  4  1  0  0  0
  2  5  1  0  0  0
  5 10  1  0  0  0
  5  6  2  0  0  0
  6  7  1  0  0  0
  7  8  1  0  0  0
  7 16  2  0  0  0
  8  9  2  0  0  0
  9 10  1  0  0  0
  9 12  1  0  0  0
 10 11  2  0  0  0
 12 13  1  0  0  0
 12 14  1  0  0  0
 12 15  1  0  0  0
 16 17  1  0  0  0
 17 26  1  0  0  0
 17 18  1  0  0  0
 18 19  2  0  0  0
 18 20  1  0  0  0
 20 25  1  0  0  0
 20 21  2  0  0  0
 21 22  1  0  0  0
 22 23  2  0  0  0
 23 24  1  0  0  0
 24 25  2  0  0  0
 25 26  1  0  0  0
 26 27  2  0  0  0
M  END
$$$$
 
                    3D
 Structure written by MMmdl.
 32 36  0  0  1  0            999 V2000
    6.7351    3.3434    0.0000 C   0  0  0  0  0  0
    5.4770    3.6132    0.0000 N   0  0  0  0  0  0
    4.9404    4.7918    0.0000 C   0  0  0  0  0  0
    3.6464    4.6881    0.0000 C   0  0  0  0  0  0
    2.8657    5.7316    0.0000 C   0  0  0  0  0  0
    3.4171    6.9009    0.0000 C   0  0  0  0  0  0
    4.7106    7.0540    0.0000 C   0  0  0  0  0  0
    5.4551    5.9822    0.0000 C   0  0  0  0  0  0
    3.3669    3.3845    0.0000 C   0  0  0  0  0  0
    4.5050    2.7588    0.0000 C   0  0  0  0  0  0
    4.4886    1.4374    0.0000 N   0  0  0  0  0  0
    3.4002    0.7743    0.0000 C   0  0  0  0  0  0
    3.4041   -0.5112    0.0000 N   0  0  0  0  0  0
    2.2834   -1.1634    0.0000 N   0  0  0  0  0  0
    2.2863   -2.4616    0.0000 C   0  0  0  0  0  0
    1.1763   -3.1107    0.0000 C   0  0  0  0  0  0
    1.1412   -4.4027    0.0000 C   0  0  0  0  0  0
    0.0434   -5.0843    0.0000 C   0  0  0  0  0  0
   -1.1142   -4.4201    0.0000 C   0  0  0  0  0  0
   -2.2195   -5.0716    0.0000 O   0  0  0  0  0  0
   -3.3381   -4.4287    0.0000 C   0  0  0  0  0  0
   -4.4439   -5.0796    0.0000 C   0  0  0  0  0  0
   -4.4795   -6.3711    0.0000 C   0  0  0  0  0  0
   -5.5760   -7.0540    0.0000 C   0  0  0  0  0  0
   -6.7351   -6.3900    0.0000 C   0  0  0  0  0  0
   -6.7008   -5.0970    0.0000 C   0  0  0  0  0  0
   -5.6025   -4.4141    0.0000 C   0  0  0  0  0  0
   -1.0801   -3.1266    0.0000 C   0  0  0  0  0  0
    0.0190   -2.4453    0.0000 C   0  0  0  0  0  0
    2.2873    1.4499    0.0000 N   0  0  0  0  0  0
    2.2556    2.7673    0.0000 N   0  0  0  0  0  0
    3.4132   -3.1107    0.0000 H   0  0  0  0  0  0
  1  2  1  0  0  0
  2 10  1  0  0  0
  2  3  1  0  0  0
  3  8  1  0  0  0
  3  4  2  0  0  0
  4  5  1  0  0  0
  4  9  1  0  0  0
  5  6  2  0  0  0
  6  7  1  0  0  0
  7  8  2  0  0  0
  9 31  1  0  0  0
  9 10  2  0  0  0
 10 11  1  0  0  0
 11 12  2  0  0  0
 12 13  1  0  0  0
 12 30  1  0  0  0
 13 14  1  0  0  0
 14 15  2  0  0  0
 15 16  1  0  0  0
 15 32  1  0  0  0
 16 29  1  0  0  0
 16 17  2  0  0  0
 17 18  1  0  0  0
 18 19  2  0  0  0
 19 20  1  0  0  0
 19 28  1  0  0  0
 20 21  1  0  0  0
 21 22  1  0  0  0
 22 27  1  0  0  0
 22 23  2  0  0  0
 23 24  1  0  0  0
 24 25  2  0  0  0
 25 26  1  0  0  0
 26 27  2  0  0  0
 28 29  2  0  0  0
 30 31  2  0  0  0
M  END
$$$$
 
                    3D
 Structure written by MMmdl.
 26 29  0  0  1  0            999 V2000
   -6.6853    2.8169    0.0000 C   0  0  0  0  0  0
   -5.3853    2.8226    0.0000 O   0  0  0  0  0  0
   -4.7306    1.6997    0.0000 C   0  0  0  0  0  0
   -3.4305    1.7054    0.0000 C   0  0  0  0  0  0
   -2.7756    0.5824    0.0000 C   0  0  0  0  0  0
   -3.4204   -0.5463    0.0000 C   0  0  0  0  0  0
   -2.5463   -1.5086    0.0000 N   0  0  0  0  0  0
   -1.3611   -0.9742    0.0000 C   0  0  0  0  0  0
   -1.5028    0.3180    0.0000 C   0  0  0  0  0  0
   -0.4545    1.0868    0.0000 N   0  0  0  0  0  0
    0.7356    0.5634    0.0000 C   0  0  0  0  0  0
    1.7836    1.3323    0.0000 O   0  0  0  0  0  0
    0.8773   -0.7291    0.0000 N   0  0  0  0  0  0
    2.0671   -1.2525    0.0000 N   0  0  0  0  0  0
    3.1154   -0.4836    0.0000 C   0  0  0  0  0  0
    4.3055   -1.0070    0.0000 C   0  0  0  0  0  0
    4.4472   -2.2992    0.0000 C   0  0  0  0  0  0
    5.6370   -2.8226    0.0000 C   0  0  0  0  0  0
    6.6853   -2.0538    0.0000 C   0  0  0  0  0  0
    6.5436   -0.7616    0.0000 C   0  0  0  0  0  0
    5.3538   -0.2382    0.0000 C   0  0  0  0  0  0
   -0.1711   -1.4979    0.0000 C   0  0  0  0  0  0
   -0.0294   -2.7901    0.0000 O   0  0  0  0  0  0
   -4.7207   -0.5520    0.0000 C   0  0  0  0  0  0
   -5.3754    0.5710    0.0000 C   0  0  0  0  0  0
    2.9737    0.8086    0.0000 H   0  0  0  0  0  0
  1  2  1  0  0  0
  2  3  1  0  0  0
  3 25  1  0  0  0
  3  4  2  0  0  0
  4  5  1  0  0  0
  5  9  1  0  0  0
  5  6  2  0  0  0
  6  7  1  0  0  0
  6 24  1  0  0  0
  7  8  1  0  0  0
  8 22  1  0  0  0
  8  9  2  0  0  0
  9 10  1  0  0  0
 10 11  1  0  0  0
 11 12  2  0  0  0
 11 13  1  0  0  0
 13 14  1  0  0  0
 13 22  1  0  0  0
 14 15  2  0  0  0
 15 16  1  0  0  0
 15 26  1  0  0  0
 16 21  1  0  0  0
 16 17  2  0  0  0
 17 18  1  0  0  0
 18 19  2  0  0  0
 19 20  1  0  0  0
 20 21  2  0  0  0
 22 23  2  0  0  0
 24 25  2  0  0  0
M  END
$$$$
 
                    3D
 Structure written by MMmdl.
 23 25  0  0  1  0            999 V2000
    6.1772   -0.9628    0.0000 O   0  5  0  0  0  0
    5.5261    0.1625    0.0000 N   0  3  0  0  0  0
    6.1753    1.2888    0.0000 O   0  0  0  0  0  0
    4.2261    0.1615    0.0000 C   0  0  0  0  0  0
    3.5771   -0.9649    0.0000 C   0  0  0  0  0  0
    2.2771   -0.9659    0.0000 C   0  0  0  0  0  0
    1.6261    0.1594    0.0000 C   0  0  0  0  0  0
    2.2753    1.2857    0.0000 C   0  0  0  0  0  0
    3.5753    1.2868    0.0000 C   0  0  0  0  0  0
    0.3260    0.1583    0.0000 N   0  0  0  0  0  0
   -0.4389    1.2093    0.0000 C   0  0  0  0  0  0
   -0.0382    2.4461    0.0000 O   0  0  0  0  0  0
   -1.6749    0.8068    0.0000 C   0  0  0  0  0  0
   -2.8013    1.4558    0.0000 C   0  0  0  0  0  0
   -3.9266    0.8050    0.0000 C   0  0  0  0  0  0
   -3.9255   -0.4950    0.0000 C   0  0  0  0  0  0
   -2.7992   -1.1443    0.0000 C   0  0  0  0  0  0
   -1.6739   -0.4932    0.0000 C   0  0  0  0  0  0
   -0.4373   -0.8942    0.0000 C   0  0  0  0  0  0
   -0.0346   -2.1299    0.0000 O   0  0  0  0  0  0
   -5.0508   -1.1461    0.0000 N   0  3  0  0  0  0
   -6.1772   -0.4969    0.0000 O   0  5  0  0  0  0
   -5.0498   -2.4461    0.0000 O   0  0  0  0  0  0
  1  2  1  0  0  0
  2  3  2  0  0  0
  2  4  1  0  0  0
  4  9  1  0  0  0
  4  5  2  0  0  0
  5  6  1  0  0  0
  6  7  2  0  0  0
  7  8  1  0  0  0
  7 10  1  0  0  0
  8  9  2  0  0  0
 10 19  1  0  0  0
 10 11  1  0  0  0
 11 12  2  0  0  0
 11 13  1  0  0  0
 13 18  1  0  0  0
 13 14  2  0  0  0
 14 15  1  0  0  0
 15 16  2  0  0  0
 16 17  1  0  0  0
 16 21  1  0  0  0
 17 18  2  0  0  0
 18 19  1  0  0  0
 19 20  2  0  0  0
 21 22  1  0  0  0
 21 23  2  0  0  0
M  CHG  4   1  -1   2   1  21   1  22  -1
M  END
$$$$
 
                    3D
 Structure written by MMmdl.
 33 36  0  0  1  0            999 V2000
    1.7934   -7.5885    0.0000 C   0  0  0  0  0  0
    1.7312   -6.2926    0.0000 C   0  0  0  0  0  0
    0.5782   -5.6996    0.0000 O   0  0  0  0  0  0
    0.5123   -4.4034    0.0000 C   0  0  0  0  0  0
    1.6004   -3.6979    0.0000 O   0  0  0  0  0  0
   -0.6319   -3.8221    0.0000 C   0  0  0  0  0  0
   -0.8682   -2.5176    0.0000 C   0  0  0  0  0  0
    0.1170   -1.5805    0.0000 C   0  0  0  0  0  0
   -0.1593   -0.3136    0.0000 C   0  0  0  0  0  0
   -1.3660    0.0651    0.0000 C   0  0  0  0  0  0
   -2.1459   -0.6594    0.0000 O   0  0  0  0  0  0
   -1.6847    1.3117    0.0000 N   0  0  0  0  0  0
   -0.7426    2.1815    0.0000 C   0  0  0  0  0  0
   -1.0500    3.4548    0.0000 O   0  0  0  0  0  0
    0.4781    1.8409    0.0000 N   0  0  0  0  0  0
    0.7574    0.5860    0.0000 C   0  0  0  0  0  0
    2.0137    0.2145    0.0000 O   0  0  0  0  0  0
    1.3781    2.7091    0.0000 C   0  0  0  0  0  0
    2.6388    2.3703    0.0000 C   0  0  0  0  0  0
    3.5915    3.2598    0.0000 C   0  0  0  0  0  0
    3.2543    4.5214    0.0000 C   0  0  0  0  0  0
    4.1977    5.4306    0.0000 O   0  0  0  0  0  0
    3.8854    6.6892    0.0000 C   0  0  0  0  0  0
    4.8200    7.5885    0.0000 C   0  0  0  0  0  0
    2.0059    4.9027    0.0000 C   0  0  0  0  0  0
    1.0835    3.9816    0.0000 C   0  0  0  0  0  0
   -2.1348   -2.3130    0.0000 C   0  0  0  0  0  0
   -2.7651   -3.5059    0.0000 C   0  0  0  0  0  0
   -1.8240   -4.4112    0.0000 N   0  0  0  0  0  0
   -4.0958   -3.6063    0.0000 C   0  0  0  0  0  0
   -4.8200   -2.4598    0.0000 C   0  0  0  0  0  0
   -4.2467   -1.2433    0.0000 C   0  0  0  0  0  0
   -2.9096   -1.1896    0.0000 C   0  0  0  0  0  0
  1  2  1  0  0  0
  2  3  1  0  0  0
  3  4  1  0  0  0
  4  5  2  0  0  0
  4  6  1  0  0  0
  6 29  1  0  0  0
  6  7  2  0  0  0
  7  8  1  0  0  0
  7 27  1  0  0  0
  8  9  2  0  0  0
  9 16  1  0  0  0
  9 10  1  0  0  0
 10 11  2  0  0  0
 10 12  1  0  0  0
 12 13  1  0  0  0
 13 14  2  0  0  0
 13 15  1  0  0  0
 15 16  1  0  0  0
 15 18  1  0  0  0
 16 17  2  0  0  0
 18 26  1  0  0  0
 18 19  2  0  0  0
 19 20  1  0  0  0
 20 21  2  0  0  0
 21 22  1  0  0  0
 21 25  1  0  0  0
 22 23  1  0  0  0
 23 24  1  0  0  0
 25 26  2  0  0  0
 27 33  1  0  0  0
 27 28  2  0  0  0
 28 29  1  0  0  0
 28 30  1  0  0  0
 30 31  2  0  0  0
 31 32  1  0  0  0
 32 33  2  0  0  0
M  END
$$$$
 
                    3D
 Structure written by MMmdl.
 27 30  0  0  1  0            999 V2000
   -5.9811   -0.4884    0.0000 C   0  0  0  0  0  0
   -5.2099   -1.5528    0.0000 C   0  0  0  0  0  0
   -5.7591   -2.7443    0.0000 C   0  0  0  0  0  0
   -4.9926   -3.7812    0.0000 C   0  0  0  0  0  0
   -3.6957   -3.6589    0.0000 C   0  0  0  0  0  0
   -3.1715   -2.4588    0.0000 C   0  0  0  0  0  0
   -3.9172   -1.4032    0.0000 C   0  0  0  0  0  0
   -3.1533   -0.3707    0.0000 N   0  0  0  0  0  0
   -1.9314   -0.7640    0.0000 C   0  0  0  0  0  0
   -1.9218   -2.0570    0.0000 C   0  0  0  0  0  0
   -0.7964   -2.7248    0.0000 N   0  0  0  0  0  0
    0.3287   -2.0676    0.0000 N   0  0  0  0  0  0
    0.3454   -0.7773    0.0000 C   0  0  0  0  0  0
    1.4642   -0.1326    0.0000 N   0  0  0  0  0  0
    2.5927   -0.7825    0.0000 N   0  0  0  0  0  0
    3.7233   -0.1310    0.0000 C   0  0  0  0  0  0
    3.7277    1.1593    0.0000 C   0  0  0  0  0  0
    2.6026    1.8381    0.0000 C   0  0  0  0  0  0
    2.5834    3.1339    0.0000 C   0  0  0  0  0  0
    1.4697    3.7812    0.0000 Br  0  0  0  0  0  0
    3.7176    3.7580    0.0000 C   0  0  0  0  0  0
    4.8640    3.1157    0.0000 C   0  0  0  0  0  0
    5.9811    3.7573    0.0000 Br  0  0  0  0  0  0
    4.8411    1.8201    0.0000 C   0  0  0  0  0  0
    5.9777    1.1596    0.0000 O   0  0  0  0  0  0
   -0.7941   -0.1303    0.0000 N   0  0  0  0  0  0
    4.8487   -0.7846    0.0000 H   0  0  0  0  0  0
  1  2  1  0  0  0
  2  7  1  0  0  0
  2  3  2  0  0  0
  3  4  1  0  0  0
  4  5  2  0  0  0
  5  6  1  0  0  0
  6 10  1  0  0  0
  6  7  2  0  0  0
  7  8  1  0  0  0
  8  9  1  0  0  0
  9 26  1  0  0  0
  9 10  2  0  0  0
 10 11  1  0  0  0
 11 12  2  0  0  0
 12 13  1  0  0  0
 13 14  1  0  0  0
 13 26  2  0  0  0
 14 15  1  0  0  0
 15 16  2  0  0  0
 16 17  1  0  0  0
 16 27  1  0  0  0
 17 24  1  0  0  0
 17 18  2  0  0  0
 18 19  1  0  0  0
 19 20  1  0  0  0
 19 21  2  0  0  0
 21 22  1  0  0  0
 22 23  1  0  0  0
 22 24  2  0  0  0
 24 25  1  0  0  0
M  END
$$$$
 
                    3D
 Structure written by MMmdl.
 22 24  0  0  1  0            999 V2000
    2.5998   -2.4109    0.0000 C   0  0  0  0  0  0
    3.2506   -1.2856    0.0000 C   0  0  0  0  0  0
    4.5507   -1.2866    0.0000 C   0  0  0  0  0  0
    5.2017   -0.1613    0.0000 C   0  0  0  0  0  0
    4.5525    0.9650    0.0000 C   0  0  0  0  0  0
    3.2524    0.9661    0.0000 C   0  0  0  0  0  0
    2.6032    2.0922    0.0000 C   0  0  0  0  0  0
    2.6016   -0.1595    0.0000 C   0  0  0  0  0  0
    1.3016   -0.1585    0.0000 N   0  0  0  0  0  0
    0.5364   -1.2094    0.0000 C   0  0  0  0  0  0
    0.9373   -2.4460    0.0000 O   0  0  0  0  0  0
   -0.6994   -0.8067    0.0000 C   0  0  0  0  0  0
   -1.8258   -1.4559    0.0000 C   0  0  0  0  0  0
   -2.9511   -0.8049    0.0000 C   0  0  0  0  0  0
   -2.9500    0.4949    0.0000 C   0  0  0  0  0  0
   -1.8237    1.1442    0.0000 C   0  0  0  0  0  0
   -0.6984    0.4934    0.0000 C   0  0  0  0  0  0
    0.5382    0.8940    0.0000 C   0  0  0  0  0  0
    0.9410    2.1301    0.0000 O   0  0  0  0  0  0
   -4.0754    1.1460    0.0000 N   0  3  0  0  0  0
   -5.2017    0.4967    0.0000 O   0  5  0  0  0  0
   -4.0743    2.4460    0.0000 O   0  0  0  0  0  0
  1  2  1  0  0  0
  2  8  1  0  0  0
  2  3  2  0  0  0
  3  4  1  0  0  0
  4  5  2  0  0  0
  5  6  1  0  0  0
  6  7  1  0  0  0
  6  8  2  0  0  0
  8  9  1  0  0  0
  9 18  1  0  0  0
  9 10  1  0  0  0
 10 11  2  0  0  0
 10 12  1  0  0  0
 12 17  1  0  0  0
 12 13  2  0  0  0
 13 14  1  0  0  0
 14 15  2  0  0  0
 15 16  1  0  0  0
 15 20  1  0  0  0
 16 17  2  0  0  0
 17 18  1  0  0  0
 18 19  2  0  0  0
 20 21  1  0  0  0
 20 22  2  0  0  0
M  CHG  2  20   1  21  -1
M  END
$$$$
 
                    3D
 Structure written by MMmdl.
 15 16  0  0  1  0            999 V2000
   -1.6471    0.5015    0.0000 N   0  0  0  0  0  0
   -0.3752    0.7709    0.0000 C   0  0  0  0  0  0
    0.8965    1.0403    0.0000 C   0  0  0  0  0  0
    1.7657    0.0736    0.0000 C   0  0  0  0  0  0
    1.3629   -1.1625    0.0000 C   0  0  0  0  0  0
    2.1263   -2.2147    0.0000 C   0  0  0  0  0  0
    1.3611   -3.2659    0.0000 N   0  0  0  0  0  0
    0.1253   -2.8632    0.0000 C   0  0  0  0  0  0
    0.1264   -1.5631    0.0000 C   0  0  0  0  0  0
   -0.9989   -0.9124    0.0000 C   0  0  0  0  0  0
   -2.1253   -1.5613    0.0000 C   0  0  0  0  0  0
   -2.1263   -2.8613    0.0000 C   0  0  0  0  0  0
   -1.0010   -3.5124    0.0000 C   0  0  0  0  0  0
    1.2992    2.2763    0.0000 C   0  0  0  0  0  0
    1.7022    3.5124    0.0000 N   0  0  0  0  0  0
  1  2  3  0  0  0
  2  3  1  0  0  0
  3  4  2  0  0  0
  3 14  1  0  0  0
  4  5  1  0  0  0
  5  9  1  0  0  0
  5  6  2  0  0  0
  6  7  1  0  0  0
  7  8  1  0  0  0
  8 13  1  0  0  0
  8  9  2  0  0  0
  9 10  1  0  0  0
 10 11  2  0  0  0
 11 12  1  0  0  0
 12 13  2  0  0  0
 14 15  3  0  0  0
M  END
$$$$
 
                    3D
 Structure written by MMmdl.
 20 22  0  0  1  0            999 V2000
   -0.2570   -4.4484    0.0000 Br  0  0  0  0  0  0
    0.5656   -3.4419    0.0000 C   0  0  0  0  0  0
    1.8488   -3.6513    0.0000 C   0  0  0  0  0  0
    2.6714   -2.6445    0.0000 C   0  0  0  0  0  0
    3.9545   -2.8538    0.0000 Br  0  0  0  0  0  0
    2.2110   -1.4287    0.0000 C   0  0  0  0  0  0
    2.8064   -0.2733    0.0000 N   0  0  0  0  0  0
    1.8914    0.6503    0.0000 C   0  0  0  0  0  0
    2.1005    1.9331    0.0000 O   0  0  0  0  0  0
    0.7302    0.0653    0.0000 C   0  0  0  0  0  0
   -0.4252    0.6607    0.0000 N   0  0  0  0  0  0
   -0.4876    1.9589    0.0000 N   0  0  0  0  0  0
   -1.6431    2.5543    0.0000 C   0  0  0  0  0  0
   -2.7367    1.8512    0.0000 N   0  0  0  0  0  0
   -3.8924    2.4466    0.0000 C   0  0  0  0  0  0
   -3.9545    3.7451    0.0000 C   0  0  0  0  0  0
   -2.8610    4.4484    0.0000 C   0  0  0  0  0  0
   -1.7055    3.8530    0.0000 C   0  0  0  0  0  0
    0.9278   -1.2197    0.0000 C   0  0  0  0  0  0
    0.1052   -2.2262    0.0000 C   0  0  0  0  0  0
  1  2  1  0  0  0
  2 20  1  0  0  0
  2  3  2  0  0  0
  3  4  1  0  0  0
  4  5  1  0  0  0
  4  6  2  0  0  0
  6 19  1  0  0  0
  6  7  1  0  0  0
  7  8  1  0  0  0
  8  9  2  0  0  0
  8 10  1  0  0  0
 10 11  2  0  0  0
 10 19  1  0  0  0
 11 12  1  0  0  0
 12 13  1  0  0  0
 13 18  1  0  0  0
 13 14  2  0  0  0
 14 15  1  0  0  0
 15 16  2  0  0  0
 16 17  1  0  0  0
 17 18  2  0  0  0
 19 20  2  0  0  0
M  END
$$$$
 
                    3D
 Structure written by MMmdl.
 19 21  0  0  1  0            999 V2000
    0.6864   -1.1616    0.0000 O   0  0  0  0  0  0
   -0.5499   -1.5633    0.0000 C   0  0  0  0  0  0
   -1.6016   -0.7989    0.0000 C   0  0  0  0  0  0
   -2.6533   -1.5633    0.0000 N   0  0  0  0  0  0
   -2.2516   -2.7996    0.0000 C   0  0  0  0  0  0
   -2.9016   -3.9254    0.0000 C   0  0  0  0  0  0
   -2.2516   -5.0512    0.0000 C   0  0  0  0  0  0
   -0.9516   -5.0512    0.0000 C   0  0  0  0  0  0
   -0.3016   -3.9254    0.0000 C   0  0  0  0  0  0
   -0.9516   -2.7996    0.0000 C   0  0  0  0  0  0
   -1.6016    0.5009    0.0000 C   0  0  0  0  0  0
   -0.4758    1.1509    0.0000 N   0  0  0  0  0  0
   -0.4758    2.4509    0.0000 C   0  0  0  0  0  0
    0.6500    3.1009    0.0000 C   0  0  0  0  0  0
    0.6500    4.4009    0.0000 C   0  0  0  0  0  0
    1.7758    5.0512    0.0000 C   0  0  0  0  0  0
    2.9016    4.4009    0.0000 C   0  0  0  0  0  0
    2.9016    3.1009    0.0000 C   0  0  0  0  0  0
    1.7758    2.4509    0.0000 C   0  0  0  0  0  0
  1  2  2  0  0  0
  2 10  1  0  0  0
  2  3  1  0  0  0
  3  4  1  0  0  0
  3 11  2  0  0  0
  4  5  1  0  0  0
  5 10  1  0  0  0
  5  6  2  0  0  0
  6  7  1  0  0  0
  7  8  2  0  0  0
  8  9  1  0  0  0
  9 10  2  0  0  0
 11 12  1  0  0  0
 12 13  1  0  0  0
 13 14  1  0  0  0
 14 19  1  0  0  0
 14 15  2  0  0  0
 15 16  1  0  0  0
 16 17  2  0  0  0
 17 18  1  0  0  0
 18 19  2  0  0  0
M  END
$$$$
 
                    3D
 Structure written by MMmdl.
 15 16  0  0  1  0            999 V2000
    1.7576    4.7261    0.0000 O   0  0  0  0  0  0
    1.7576    3.4261    0.0000 C   0  0  0  0  0  0
    0.6318    2.7761    0.0000 C   0  0  0  0  0  0
    0.6318    1.4761    0.0000 N   0  0  0  0  0  0
   -0.4940    0.8260    0.0000 C   0  0  0  0  0  0
   -0.4940   -0.4740    0.0000 C   0  0  0  0  0  0
   -1.5457   -1.2381    0.0000 N   0  0  0  0  0  0
   -1.1440   -2.4745    0.0000 C   0  0  0  0  0  0
   -1.7940   -3.6003    0.0000 C   0  0  0  0  0  0
   -1.1440   -4.7261    0.0000 C   0  0  0  0  0  0
    0.1560   -4.7261    0.0000 C   0  0  0  0  0  0
    0.8060   -3.6003    0.0000 C   0  0  0  0  0  0
    0.1560   -2.4745    0.0000 C   0  0  0  0  0  0
    0.5575   -1.2381    0.0000 C   0  0  0  0  0  0
    1.7940   -0.8364    0.0000 O   0  0  0  0  0  0
  1  2  1  0  0  0
  2  3  1  0  0  0
  3  4  1  0  0  0
  4  5  1  0  0  0
  5  6  2  0  0  0
  6 14  1  0  0  0
  6  7  1  0  0  0
  7  8  1  0  0  0
  8 13  1  0  0  0
  8  9  2  0  0  0
  9 10  1  0  0  0
 10 11  2  0  0  0
 11 12  1  0  0  0
 12 13  2  0  0  0
 13 14  1  0  0  0
 14 15  2  0  0  0
M  END
$$$$
 
                    3D
 Structure written by MMmdl.
 26 28  0  0  1  0            999 V2000
    5.9454    0.2976    0.0000 C   0  0  0  0  0  0
    4.8178    0.9445    0.0000 O   0  0  0  0  0  0
    3.6938    0.2913    0.0000 C   0  0  0  0  0  0
    2.5661    0.9382    0.0000 C   0  0  0  0  0  0
    1.4419    0.2851    0.0000 C   0  0  0  0  0  0
    1.4458   -1.0149    0.0000 C   0  0  0  0  0  0
    2.5734   -1.6618    0.0000 C   0  0  0  0  0  0
    2.5771   -2.9619    0.0000 O   0  0  0  0  0  0
    3.7047   -3.6088    0.0000 C   0  0  0  0  0  0
    3.6974   -1.0087    0.0000 C   0  0  0  0  0  0
    4.8251   -1.6556    0.0000 O   0  0  0  0  0  0
    5.9491   -1.0025    0.0000 C   0  0  0  0  0  0
    0.3142    0.9320    0.0000 C   0  0  0  0  0  0
    0.3106    2.2320    0.0000 O   0  0  0  0  0  0
   -0.8098    0.2789    0.0000 N   0  0  0  0  0  0
   -1.9372    0.9255    0.0000 N   0  0  0  0  0  0
   -3.1236    0.3935    0.0000 C   0  0  0  0  0  0
   -3.3904   -0.8787    0.0000 O   0  0  0  0  0  0
   -3.9962    1.3571    0.0000 C   0  0  0  0  0  0
   -5.2959    1.3535    0.0000 C   0  0  0  0  0  0
   -5.9491    2.4775    0.0000 C   0  0  0  0  0  0
   -5.3024    3.6051    0.0000 C   0  0  0  0  0  0
   -4.0024    3.6088    0.0000 C   0  0  0  0  0  0
   -3.3493    2.4847    0.0000 C   0  0  0  0  0  0
   -2.0768    2.2180    0.0000 C   0  0  0  0  0  0
   -1.1132    3.0906    0.0000 O   0  0  0  0  0  0
  1  2  1  0  0  0
  2  3  1  0  0  0
  3 10  1  0  0  0
  3  4  2  0  0  0
  4  5  1  0  0  0
  5  6  2  0  0  0
  5 13  1  0  0  0
  6  7  1  0  0  0
  7  8  1  0  0  0
  7 10  2  0  0  0
  8  9  1  0  0  0
 10 11  1  0  0  0
 11 12  1  0  0  0
 13 14  2  0  0  0
 13 15  1  0  0  0
 15 16  1  0  0  0
 16 25  1  0  0  0
 16 17  1  0  0  0
 17 18  2  0  0  0
 17 19  1  0  0  0
 19 24  1  0  0  0
 19 20  2  0  0  0
 20 21  1  0  0  0
 21 22  2  0  0  0
 22 23  1  0  0  0
 23 24  2  0  0  0
 24 25  1  0  0  0
 25 26  2  0  0  0
M  END
$$$$
 
                    3D
 Structure written by MMmdl.
 23 25  0  0  1  0            999 V2000
    4.3019    1.0669    0.0000 C   0  0  0  0  0  0
    3.1444    1.6782    0.0000 C   0  0  0  0  0  0
    3.0942    2.9851    0.0000 O   0  0  0  0  0  0
    2.0409    0.9815    0.0000 N   0  0  0  0  0  0
    0.7769    1.6664    0.0000 C   0  0  0  0  0  0
   -0.4366    0.9878    0.0000 N   0  0  0  0  0  0
   -1.5914    1.4776    0.0000 C   0  0  0  0  0  0
   -1.9113    2.7333    0.0000 O   0  0  0  0  0  0
   -2.3548    0.5252    0.0000 C   0  0  0  0  0  0
   -3.7364    0.4414    0.0000 C   0  0  0  0  0  0
   -4.3726   -0.7325    0.0000 C   0  0  0  0  0  0
   -3.6055   -1.8638    0.0000 C   0  0  0  0  0  0
   -2.2354   -1.8271    0.0000 C   0  0  0  0  0  0
   -1.6479   -0.6213    0.0000 C   0  0  0  0  0  0
   -0.5007   -0.3291    0.0000 C   0  0  0  0  0  0
    0.1323   -1.0454    0.0000 O   0  0  0  0  0  0
    2.1200   -0.4029    0.0000 C   0  0  0  0  0  0
    3.2573   -1.0237    0.0000 C   0  0  0  0  0  0
    4.3726   -0.3639    0.0000 Cl  0  0  0  0  0  0
    3.2486   -2.3290    0.0000 C   0  0  0  0  0  0
    2.1867   -2.9851    0.0000 C   0  0  0  0  0  0
    1.0785   -2.3225    0.0000 C   0  0  0  0  0  0
    1.0390   -1.0095    0.0000 C   0  0  0  0  0  0
  1  2  1  0  0  0
  2  3  2  0  0  0
  2  4  1  0  0  0
  4  5  1  0  0  0
  4 17  1  0  0  0
  5  6  1  0  0  0
  6 15  1  0  0  0
  6  7  1  0  0  0
  7  8  2  0  0  0
  7  9  1  0  0  0
  9 14  1  0  0  0
  9 10  2  0  0  0
 10 11  1  0  0  0
 11 12  2  0  0  0
 12 13  1  0  0  0
 13 14  2  0  0  0
 14 15  1  0  0  0
 15 16  2  0  0  0
 17 23  1  0  0  0
 17 18  2  0  0  0
 18 19  1  0  0  0
 18 20  1  0  0  0
 20 21  2  0  0  0
 21 22  1  0  0  0
 22 23  2  0  0  0
M  END
$$$$
 
                    3D
 Structure written by MMmdl.
 32 34  0  0  1  0            999 V2000
    8.8683    1.0513    0.0000 C   0  0  0  0  0  0
    7.7316    1.6961    0.0000 C   0  0  0  0  0  0
    6.6039    1.0346    0.0000 C   0  0  0  0  0  0
    5.4680    1.6817    0.0000 C   0  0  0  0  0  0
    4.3378    1.0242    0.0000 C   0  0  0  0  0  0
    3.2043    1.6768    0.0000 C   0  0  0  0  0  0
    2.0729    1.0239    0.0000 C   0  0  0  0  0  0
    0.9393    1.6778    0.0000 C   0  0  0  0  0  0
   -0.1877    1.0205    0.0000 C   0  0  0  0  0  0
   -1.3293    1.6600    0.0000 C   0  0  0  0  0  0
   -1.3526    2.9663    0.0000 O   0  0  0  0  0  0
   -2.4422    0.9842    0.0000 N   0  0  0  0  0  0
   -3.6952    1.6799    0.0000 C   0  0  0  0  0  0
   -4.9144    1.0127    0.0000 N   0  0  0  0  0  0
   -4.9923   -0.3015    0.0000 C   0  0  0  0  0  0
   -4.3689   -1.0257    0.0000 O   0  0  0  0  0  0
   -6.1470   -0.5830    0.0000 C   0  0  0  0  0  0
   -6.7466   -1.7795    0.0000 C   0  0  0  0  0  0
   -8.1151   -1.8009    0.0000 C   0  0  0  0  0  0
   -8.8683   -0.6629    0.0000 C   0  0  0  0  0  0
   -8.2212    0.5012    0.0000 C   0  0  0  0  0  0
   -6.8407    0.5694    0.0000 C   0  0  0  0  0  0
   -6.0657    1.5150    0.0000 C   0  0  0  0  0  0
   -6.3718    2.7716    0.0000 O   0  0  0  0  0  0
   -2.3774   -0.3930    0.0000 C   0  0  0  0  0  0
   -1.2496   -1.0171    0.0000 C   0  0  0  0  0  0
   -0.1333   -0.3611    0.0000 O   0  0  0  0  0  0
    1.0036   -1.0006    0.0000 C   0  0  0  0  0  0
   -1.2671   -2.3189    0.0000 C   0  0  0  0  0  0
   -2.3274   -2.9663    0.0000 C   0  0  0  0  0  0
   -3.4257   -2.2991    0.0000 C   0  0  0  0  0  0
   -3.4578   -0.9910    0.0000 C   0  0  0  0  0  0
  1  2  1  0  0  0
  2  3  1  0  0  0
  3  4  1  0  0  0
  4  5  1  0  0  0
  5  6  1  0  0  0
  6  7  1  0  0  0
  7  8  1  0  0  0
  8  9  1  0  0  0
  9 10  1  0  0  0
 10 11  2  0  0  0
 10 12  1  0  0  0
 12 13  1  0  0  0
 12 25  1  0  0  0
 13 14  1  0  0  0
 14 23  1  0  0  0
 14 15  1  0  0  0
 15 16  2  0  0  0
 15 17  1  0  0  0
 17 22  1  0  0  0
 17 18  2  0  0  0
 18 19  1  0  0  0
 19 20  2  0  0  0
 20 21  1  0  0  0
 21 22  2  0  0  0
 22 23  1  0  0  0
 23 24  2  0  0  0
 25 32  1  0  0  0
 25 26  2  0  0  0
 26 27  1  0  0  0
 26 29  1  0  0  0
 27 28  1  0  0  0
 29 30  2  0  0  0
 30 31  1  0  0  0
 31 32  2  0  0  0
M  END
$$$$
 
                    3D
 Structure written by MMmdl.
 31 34  0  0  1  0            999 V2000
   -5.6978    5.0063    0.0000 O   0  5  0  0  0  0
   -4.5725    4.3555    0.0000 N   0  3  0  0  0  0
   -3.4461    5.0047    0.0000 O   0  0  0  0  0  0
   -4.5735    3.0555    0.0000 C   0  0  0  0  0  0
   -3.4482    2.4047    0.0000 C   0  0  0  0  0  0
   -2.2116    2.8053    0.0000 C   0  0  0  0  0  0
   -1.8089    4.0414    0.0000 O   0  0  0  0  0  0
   -1.4482    1.7528    0.0000 N   0  0  0  0  0  0
   -0.1482    1.7518    0.0000 C   0  0  0  0  0  0
    0.5008    0.6254    0.0000 N   0  0  0  0  0  0
    1.8008    0.6244    0.0000 C   0  0  0  0  0  0
    2.4500   -0.5019    0.0000 C   0  0  0  0  0  0
    3.7501   -0.5027    0.0000 C   0  0  0  0  0  0
    4.4011    0.6223    0.0000 C   0  0  0  0  0  0
    5.7009    0.6215    0.0000 Cl  0  0  0  0  0  0
    3.7519    1.7487    0.0000 C   0  0  0  0  0  0
    2.4519    1.7497    0.0000 C   0  0  0  0  0  0
    1.7992   -1.6273    0.0000 C   0  0  0  0  0  0
    0.4992   -1.6262    0.0000 O   0  0  0  0  0  0
    2.4482   -2.7536    0.0000 C   0  0  0  0  0  0
    1.7974   -3.8789    0.0000 C   0  0  0  0  0  0
    2.4464   -5.0053    0.0000 C   0  0  0  0  0  0
    3.7464   -5.0063    0.0000 C   0  0  0  0  0  0
    4.3975   -3.8807    0.0000 C   0  0  0  0  0  0
    3.7483   -2.7546    0.0000 C   0  0  0  0  0  0
   -2.2132    0.7019    0.0000 C   0  0  0  0  0  0
   -1.8125   -0.5347    0.0000 O   0  0  0  0  0  0
   -3.4493    1.1044    0.0000 C   0  0  0  0  0  0
   -4.5756    0.4554    0.0000 C   0  0  0  0  0  0
   -5.7009    1.1062    0.0000 C   0  0  0  0  0  0
   -5.6999    2.4062    0.0000 C   0  0  0  0  0  0
  1  2  1  0  0  0
  2  3  2  0  0  0
  2  4  1  0  0  0
  4 31  1  0  0  0
  4  5  2  0  0  0
  5 28  1  0  0  0
  5  6  1  0  0  0
  6  7  2  0  0  0
  6  8  1  0  0  0
  8  9  1  0  0  0
  8 26  1  0  0  0
  9 10  1  0  0  0
 10 11  1  0  0  0
 11 17  1  0  0  0
 11 12  2  0  0  0
 12 13  1  0  0  0
 12 18  1  0  0  0
 13 14  2  0  0  0
 14 15  1  0  0  0
 14 16  1  0  0  0
 16 17  2  0  0  0
 18 19  2  0  0  0
 18 20  1  0  0  0
 20 25  1  0  0  0
 20 21  2  0  0  0
 21 22  1  0  0  0
 22 23  2  0  0  0
 23 24  1  0  0  0
 24 25  2  0  0  0
 26 27  2  0  0  0
 26 28  1  0  0  0
 28 29  2  0  0  0
 29 30  1  0  0  0
 30 31  2  0  0  0
M  CHG  2   1  -1   2   1
M  END
$$$$
 
                    3D
 Structure written by MMmdl.
 19 21  0  0  1  0            999 V2000
   -5.2876   -0.5420    0.0000 C   0  0  0  0  0  0
   -4.1613   -1.1912    0.0000 C   0  0  0  0  0  0
   -3.0360   -0.5401    0.0000 N   0  0  0  0  0  0
   -1.9097   -1.1894    0.0000 N   0  0  0  0  0  0
   -0.7844   -0.5383    0.0000 C   0  0  0  0  0  0
    0.3419   -1.1875    0.0000 N   0  0  0  0  0  0
    1.4672   -0.5368    0.0000 C   0  0  0  0  0  0
    1.4661    0.7632    0.0000 C   0  0  0  0  0  0
    0.3398    1.4124    0.0000 N   0  0  0  0  0  0
   -0.7855    0.7617    0.0000 N   0  0  0  0  0  0
    2.7022    1.1660    0.0000 C   0  0  0  0  0  0
    3.4671    0.1150    0.0000 C   0  0  0  0  0  0
    4.7601    0.2521    0.0000 C   0  0  0  0  0  0
    5.2876    1.4400    0.0000 C   0  0  0  0  0  0
    4.5227    2.4912    0.0000 C   0  0  0  0  0  0
    3.2300    2.3542    0.0000 C   0  0  0  0  0  0
    2.7037   -0.9374    0.0000 N   0  0  0  0  0  0
    3.1065   -2.1735    0.0000 C   0  0  0  0  0  0
   -4.1603   -2.4912    0.0000 H   0  0  0  0  0  0
  1  2  1  0  0  0
  2  3  2  0  0  0
  2 19  1  0  0  0
  3  4  1  0  0  0
  4  5  1  0  0  0
  5 10  1  0  0  0
  5  6  2  0  0  0
  6  7  1  0  0  0
  7 17  1  0  0  0
  7  8  2  0  0  0
  8  9  1  0  0  0
  8 11  1  0  0  0
  9 10  2  0  0  0
 11 16  1  0  0  0
 11 12  2  0  0  0
 12 13  1  0  0  0
 12 17  1  0  0  0
 13 14  2  0  0  0
 14 15  1  0  0  0
 15 16  2  0  0  0
 17 18  1  0  0  0
M  END
$$$$
 
                    3D
 Structure written by MMmdl.
 26 28  0  0  1  0            999 V2000
    6.7553    1.2145    0.0000 C   0  0  0  0  0  0
    5.4811    1.0142    0.0000 N   0  0  0  0  0  0
    4.5425    1.9115    0.0000 C   0  0  0  0  0  0
    4.7381    3.2093    0.0000 O   0  0  0  0  0  0
    3.3808    1.3341    0.0000 C   0  0  0  0  0  0
    2.2296    1.9097    0.0000 N   0  0  0  0  0  0
    1.1441    1.1940    0.0000 N   0  0  0  0  0  0
   -0.0183    1.7758    0.0000 C   0  0  0  0  0  0
   -0.0952    3.0731    0.0000 O   0  0  0  0  0  0
   -1.1038    1.0604    0.0000 C   0  0  0  0  0  0
   -2.2662    1.6428    0.0000 O   0  0  0  0  0  0
   -3.3416    0.9354    0.0000 C   0  0  0  0  0  0
   -3.2782   -0.3546    0.0000 C   0  0  0  0  0  0
   -2.1059   -0.9450    0.0000 Cl  0  0  0  0  0  0
   -4.3634   -1.0789    0.0000 C   0  0  0  0  0  0
   -5.5222   -0.4856    0.0000 C   0  0  0  0  0  0
   -5.6066    0.8031    0.0000 C   0  0  0  0  0  0
   -6.7553    1.3819    0.0000 Cl  0  0  0  0  0  0
   -4.5097    1.5097    0.0000 C   0  0  0  0  0  0
    3.6183    0.0438    0.0000 C   0  0  0  0  0  0
    2.7883   -0.9757    0.0000 C   0  0  0  0  0  0
    3.2777   -2.1857    0.0000 C   0  0  0  0  0  0
    2.4562   -3.2093    0.0000 Br  0  0  0  0  0  0
    4.5453   -2.3993    0.0000 C   0  0  0  0  0  0
    5.3509   -1.3538    0.0000 C   0  0  0  0  0  0
    4.8886   -0.1709    0.0000 C   0  0  0  0  0  0
  1  2  1  0  0  0
  2 26  1  0  0  0
  2  3  1  0  0  0
  3  4  2  0  0  0
  3  5  1  0  0  0
  5  6  2  0  0  0
  5 20  1  0  0  0
  6  7  1  0  0  0
  7  8  1  0  0  0
  8  9  2  0  0  0
  8 10  1  0  0  0
 10 11  1  0  0  0
 11 12  1  0  0  0
 12 19  1  0  0  0
 12 13  2  0  0  0
 13 14  1  0  0  0
 13 15  1  0  0  0
 15 16  2  0  0  0
 16 17  1  0  0  0
 17 18  1  0  0  0
 17 19  2  0  0  0
 20 26  1  0  0  0
 20 21  2  0  0  0
 21 22  1  0  0  0
 22 23  1  0  0  0
 22 24  2  0  0  0
 24 25  1  0  0  0
 25 26  2  0  0  0
M  END
$$$$
 
                    3D
 Structure written by MMmdl.
 27 29  0  0  1  0            999 V2000
    1.3153    4.9805    0.0000 C   0  0  0  0  0  0
    0.7289    3.8220    0.0000 C   0  0  0  0  0  0
    1.4366    2.7266    0.0000 C   0  0  0  0  0  0
    0.8326    1.5785    0.0000 C   0  0  0  0  0  0
    1.5044    0.4569    0.0000 C   0  0  0  0  0  0
    0.8367   -0.6528    0.0000 C   0  0  0  0  0  0
   -0.2831   -0.6478    0.0000 O   0  0  0  0  0  0
    1.3278   -1.6907    0.0000 N   0  0  0  0  0  0
    0.5665   -2.7495    0.0000 C   0  0  0  0  0  0
   -0.7954   -2.6775    0.0000 N   0  0  0  0  0  0
   -1.5967   -1.6141    0.0000 C   0  0  0  0  0  0
   -1.2602   -0.3064    0.0000 O   0  0  0  0  0  0
   -2.7656   -1.9817    0.0000 C   0  0  0  0  0  0
   -3.9638   -1.3205    0.0000 C   0  0  0  0  0  0
   -5.1369   -1.9659    0.0000 C   0  0  0  0  0  0
   -5.1028   -3.3403    0.0000 C   0  0  0  0  0  0
   -3.9347   -4.0511    0.0000 C   0  0  0  0  0  0
   -2.7934   -3.3637    0.0000 C   0  0  0  0  0  0
   -1.5858   -3.7339    0.0000 C   0  0  0  0  0  0
   -1.1753   -4.9805    0.0000 O   0  0  0  0  0  0
    2.5408   -1.7458    0.0000 C   0  0  0  0  0  0
    3.1969   -0.6250    0.0000 C   0  0  0  0  0  0
    2.5808    0.5036    0.0000 C   0  0  0  0  0  0
    4.4931   -0.6795    0.0000 C   0  0  0  0  0  0
    5.1369   -1.8113    0.0000 C   0  0  0  0  0  0
    4.4421   -2.9077    0.0000 C   0  0  0  0  0  0
    3.1444   -2.8989    0.0000 C   0  0  0  0  0  0
  1  2  1  0  0  0
  2  3  1  0  0  0
  3  4  1  0  0  0
  4  5  1  0  0  0
  5  6  1  0  0  0
  6  7  2  0  0  0
  6  8  1  0  0  0
  8  9  1  0  0  0
  8 21  1  0  0  0
  9 10  1  0  0  0
 10 19  1  0  0  0
 10 11  1  0  0  0
 11 12  2  0  0  0
 11 13  1  0  0  0
 13 18  1  0  0  0
 13 14  2  0  0  0
 14 15  1  0  0  0
 15 16  2  0  0  0
 16 17  1  0  0  0
 17 18  2  0  0  0
 18 19  1  0  0  0
 19 20  2  0  0  0
 21 27  1  0  0  0
 21 22  2  0  0  0
 22 23  1  0  0  0
 22 24  1  0  0  0
 24 25  2  0  0  0
 25 26  1  0  0  0
 26 27  2  0  0  0
M  END
$$$$
 
                    3D
 Structure written by MMmdl.
 23 25  0  0  1  0            999 V2000
   -0.1278   -6.0898    0.0000 C   0  0  0  0  0  0
    0.6762   -5.0864    0.0000 C   0  0  0  0  0  0
    1.9495   -5.2600    0.0000 C   0  0  0  0  0  0
    2.7741   -4.2470    0.0000 C   0  0  0  0  0  0
    2.2841   -3.0265    0.0000 C   0  0  0  0  0  0
    2.8918   -1.8660    0.0000 N   0  0  0  0  0  0
    1.9552   -0.9697    0.0000 C   0  0  0  0  0  0
    2.1534    0.3275    0.0000 O   0  0  0  0  0  0
    0.7939   -1.5485    0.0000 C   0  0  0  0  0  0
   -0.3614   -0.9785    0.0000 N   0  0  0  0  0  0
   -0.4339    0.3192    0.0000 N   0  0  0  0  0  0
   -1.5923    0.9045    0.0000 C   0  0  0  0  0  0
   -2.6790    0.1934    0.0000 O   0  0  0  0  0  0
   -1.6658    2.2146    0.0000 C   0  0  0  0  0  0
   -0.5682    2.9091    0.0000 C   0  0  0  0  0  0
   -0.6643    4.2021    0.0000 C   0  0  0  0  0  0
   -1.8178    4.8061    0.0000 C   0  0  0  0  0  0
   -1.8916    6.0898    0.0000 O   0  0  0  0  0  0
   -2.8918    4.0758    0.0000 C   0  0  0  0  0  0
   -2.8385    2.7805    0.0000 C   0  0  0  0  0  0
    1.0080   -2.8537    0.0000 C   0  0  0  0  0  0
    0.2143   -3.8482    0.0000 C   0  0  0  0  0  0
   -1.0823   -3.6612    0.0000 Br  0  0  0  0  0  0
  1  2  1  0  0  0
  2 22  1  0  0  0
  2  3  2  0  0  0
  3  4  1  0  0  0
  4  5  2  0  0  0
  5 21  1  0  0  0
  5  6  1  0  0  0
  6  7  1  0  0  0
  7  8  2  0  0  0
  7  9  1  0  0  0
  9 10  2  0  0  0
  9 21  1  0  0  0
 10 11  1  0  0  0
 11 12  1  0  0  0
 12 13  2  0  0  0
 12 14  1  0  0  0
 14 20  1  0  0  0
 14 15  2  0  0  0
 15 16  1  0  0  0
 16 17  2  0  0  0
 17 18  1  0  0  0
 17 19  1  0  0  0
 19 20  2  0  0  0
 21 22  2  0  0  0
 22 23  1  0  0  0
M  END
$$$$
 
                    3D
 Structure written by MMmdl.
 23 25  0  0  1  0            999 V2000
    2.5077   -3.2092    0.0000 Br  0  0  0  0  0  0
    3.3272   -2.1853    0.0000 C   0  0  0  0  0  0
    4.6121   -2.3881    0.0000 C   0  0  0  0  0  0
    5.4213   -1.3676    0.0000 C   0  0  0  0  0  0
    4.9328   -0.1710    0.0000 C   0  0  0  0  0  0
    5.5379    1.0152    0.0000 N   0  0  0  0  0  0
    4.6017    1.9124    0.0000 C   0  0  0  0  0  0
    4.7978    3.2092    0.0000 O   0  0  0  0  0  0
    3.4415    1.3320    0.0000 C   0  0  0  0  0  0
    2.2914    1.9072    0.0000 N   0  0  0  0  0  0
    1.2065    1.1928    0.0000 N   0  0  0  0  0  0
    0.0452    1.7750    0.0000 C   0  0  0  0  0  0
   -0.0309    3.0713    0.0000 O   0  0  0  0  0  0
   -1.0400    1.0609    0.0000 C   0  0  0  0  0  0
   -2.2013    1.6431    0.0000 O   0  0  0  0  0  0
   -3.2756    0.9365    0.0000 C   0  0  0  0  0  0
   -4.4428    1.5104    0.0000 C   0  0  0  0  0  0
   -5.5379    0.8036    0.0000 C   0  0  0  0  0  0
   -5.4535   -0.4847    0.0000 C   0  0  0  0  0  0
   -4.2953   -1.0765    0.0000 C   0  0  0  0  0  0
   -3.2109   -0.3528    0.0000 C   0  0  0  0  0  0
    3.6770    0.0383    0.0000 C   0  0  0  0  0  0
    2.8471   -0.9809    0.0000 C   0  0  0  0  0  0
  1  2  1  0  0  0
  2 23  1  0  0  0
  2  3  2  0  0  0
  3  4  1  0  0  0
  4  5  2  0  0  0
  5 22  1  0  0  0
  5  6  1  0  0  0
  6  7  1  0  0  0
  7  8  2  0  0  0
  7  9  1  0  0  0
  9 10  2  0  0  0
  9 22  1  0  0  0
 10 11  1  0  0  0
 11 12  1  0  0  0
 12 13  2  0  0  0
 12 14  1  0  0  0
 14 15  1  0  0  0
 15 16  1  0  0  0
 16 21  1  0  0  0
 16 17  2  0  0  0
 17 18  1  0  0  0
 18 19  2  0  0  0
 19 20  1  0  0  0
 20 21  2  0  0  0
 22 23  2  0  0  0
M  END
$$$$
 
                    3D
 Structure written by MMmdl.
 24 26  0  0  1  0            999 V2000
    1.9137   -3.1866    0.0000 Br  0  0  0  0  0  0
    2.7439   -2.1704    0.0000 C   0  0  0  0  0  0
    4.0282   -2.4159    0.0000 C   0  0  0  0  0  0
    4.8083   -1.4074    0.0000 C   0  0  0  0  0  0
    6.1041   -1.6137    0.0000 Br  0  0  0  0  0  0
    4.3587   -0.1631    0.0000 C   0  0  0  0  0  0
    4.9748    0.9986    0.0000 N   0  0  0  0  0  0
    4.0503    1.8906    0.0000 C   0  0  0  0  0  0
    4.2548    3.1866    0.0000 O   0  0  0  0  0  0
    2.8666    1.3126    0.0000 C   0  0  0  0  0  0
    1.7207    1.8932    0.0000 N   0  0  0  0  0  0
    0.6315    1.1934    0.0000 N   0  0  0  0  0  0
   -0.5190    1.7903    0.0000 C   0  0  0  0  0  0
   -0.5777    3.0881    0.0000 O   0  0  0  0  0  0
   -1.6100    1.0918    0.0000 C   0  0  0  0  0  0
   -2.7613    1.6880    0.0000 O   0  0  0  0  0  0
   -3.8396    0.9936    0.0000 C   0  0  0  0  0  0
   -5.0016    1.5789    0.0000 C   0  0  0  0  0  0
   -6.1041    0.8822    0.0000 C   0  0  0  0  0  0
   -6.0318   -0.4073    0.0000 C   0  0  0  0  0  0
   -4.8790   -1.0100    0.0000 C   0  0  0  0  0  0
   -3.7872   -0.2967    0.0000 C   0  0  0  0  0  0
    3.0793    0.0122    0.0000 C   0  0  0  0  0  0
    2.2457   -0.9570    0.0000 C   0  0  0  0  0  0
  1  2  1  0  0  0
  2 24  1  0  0  0
  2  3  2  0  0  0
  3  4  1  0  0  0
  4  5  1  0  0  0
  4  6  2  0  0  0
  6 23  1  0  0  0
  6  7  1  0  0  0
  7  8  1  0  0  0
  8  9  2  0  0  0
  8 10  1  0  0  0
 10 11  2  0  0  0
 10 23  1  0  0  0
 11 12  1  0  0  0
 12 13  1  0  0  0
 13 14  2  0  0  0
 13 15  1  0  0  0
 15 16  1  0  0  0
 16 17  1  0  0  0
 17 22  1  0  0  0
 17 18  2  0  0  0
 18 19  1  0  0  0
 19 20  2  0  0  0
 20 21  1  0  0  0
 21 22  2  0  0  0
 23 24  2  0  0  0
M  END
$$$$
 
                    3D
 Structure written by MMmdl.
 23 25  0  0  1  0            999 V2000
    6.0335    0.5861    0.0000 C   0  0  0  0  0  0
    4.9095    1.2392    0.0000 C   0  0  0  0  0  0
    4.9131    2.5392    0.0000 O   0  0  0  0  0  0
    3.7818    0.5923    0.0000 N   0  0  0  0  0  0
    2.6578    1.2454    0.0000 C   0  0  0  0  0  0
    1.5302    0.5988    0.0000 C   0  0  0  0  0  0
    0.4061    1.2519    0.0000 C   0  0  0  0  0  0
    0.4098    2.5520    0.0000 C   0  0  0  0  0  0
    1.5374    3.1986    0.0000 C   0  0  0  0  0  0
    2.6614    2.5455    0.0000 C   0  0  0  0  0  0
   -0.7215    0.6050    0.0000 N   0  0  0  0  0  0
   -1.9077    1.1370    0.0000 C   0  0  0  0  0  0
   -2.1745    2.4092    0.0000 O   0  0  0  0  0  0
   -2.7803    0.1734    0.0000 C   0  0  0  0  0  0
   -4.0803    0.1771    0.0000 C   0  0  0  0  0  0
   -4.7335   -0.9470    0.0000 C   0  0  0  0  0  0
   -6.0335   -0.9433    0.0000 Cl  0  0  0  0  0  0
   -4.0866   -2.0746    0.0000 C   0  0  0  0  0  0
   -4.7397   -3.1986    0.0000 Cl  0  0  0  0  0  0
   -2.7865   -2.0782    0.0000 C   0  0  0  0  0  0
   -2.1336   -0.9542    0.0000 C   0  0  0  0  0  0
   -0.8611   -0.6875    0.0000 C   0  0  0  0  0  0
    0.1024   -1.5601    0.0000 O   0  0  0  0  0  0
  1  2  1  0  0  0
  2  3  2  0  0  0
  2  4  1  0  0  0
  4  5  1  0  0  0
  5 10  1  0  0  0
  5  6  2  0  0  0
  6  7  1  0  0  0
  7  8  2  0  0  0
  7 11  1  0  0  0
  8  9  1  0  0  0
  9 10  2  0  0  0
 11 22  1  0  0  0
 11 12  1  0  0  0
 12 13  2  0  0  0
 12 14  1  0  0  0
 14 21  1  0  0  0
 14 15  2  0  0  0
 15 16  1  0  0  0
 16 17  1  0  0  0
 16 18  2  0  0  0
 18 19  1  0  0  0
 18 20  1  0  0  0
 20 21  2  0  0  0
 21 22  1  0  0  0
 22 23  2  0  0  0
M  END
$$$$
 
                    3D
 Structure written by MMmdl.
 22 24  0  0  1  0            999 V2000
    1.4745   -2.7357    0.0000 C   0  0  0  0  0  0
    2.1253   -1.6104    0.0000 C   0  0  0  0  0  0
    3.4253   -1.6114    0.0000 C   0  0  0  0  0  0
    4.0764   -0.4861    0.0000 C   0  0  0  0  0  0
    3.4271    0.6403    0.0000 C   0  0  0  0  0  0
    2.1271    0.6413    0.0000 C   0  0  0  0  0  0
    1.4781    1.7677    0.0000 C   0  0  0  0  0  0
    1.4763   -0.4840    0.0000 C   0  0  0  0  0  0
    0.1763   -0.4830    0.0000 N   0  0  0  0  0  0
   -0.5889   -1.5339    0.0000 C   0  0  0  0  0  0
   -0.1880   -2.7705    0.0000 O   0  0  0  0  0  0
   -1.8247   -1.1312    0.0000 C   0  0  0  0  0  0
   -2.9511   -1.7804    0.0000 C   0  0  0  0  0  0
   -4.0764   -1.1296    0.0000 C   0  0  0  0  0  0
   -4.0753    0.1704    0.0000 C   0  0  0  0  0  0
   -2.9490    0.8197    0.0000 C   0  0  0  0  0  0
   -1.8237    0.1689    0.0000 C   0  0  0  0  0  0
   -0.5871    0.5695    0.0000 C   0  0  0  0  0  0
   -0.1843    1.8056    0.0000 O   0  0  0  0  0  0
   -2.9480    2.1197    0.0000 N   0  3  0  0  0  0
   -4.0733    2.7705    0.0000 O   0  5  0  0  0  0
   -1.8216    2.7689    0.0000 O   0  0  0  0  0  0
  1  2  1  0  0  0
  2  8  1  0  0  0
  2  3  2  0  0  0
  3  4  1  0  0  0
  4  5  2  0  0  0
  5  6  1  0  0  0
  6  7  1  0  0  0
  6  8  2  0  0  0
  8  9  1  0  0  0
  9 18  1  0  0  0
  9 10  1  0  0  0
 10 11  2  0  0  0
 10 12  1  0  0  0
 12 17  1  0  0  0
 12 13  2  0  0  0
 13 14  1  0  0  0
 14 15  2  0  0  0
 15 16  1  0  0  0
 16 17  2  0  0  0
 16 20  1  0  0  0
 17 18  1  0  0  0
 18 19  2  0  0  0
 20 21  1  0  0  0
 20 22  2  0  0  0
M  CHG  2  20   1  21  -1
M  END
$$$$
 
                    3D
 Structure written by MMmdl.
 21 23  0  0  1  0            999 V2000
    5.3871   -2.6291    0.0000 Cl  0  0  0  0  0  0
    4.2594   -1.9822    0.0000 C   0  0  0  0  0  0
    4.2558   -0.6821    0.0000 C   0  0  0  0  0  0
    5.3798   -0.0290    0.0000 Cl  0  0  0  0  0  0
    3.1282   -0.0352    0.0000 C   0  0  0  0  0  0
    2.0041   -0.6884    0.0000 C   0  0  0  0  0  0
    0.8765   -0.0415    0.0000 N   0  0  0  0  0  0
   -0.2475   -0.6946    0.0000 C   0  0  0  0  0  0
   -1.3752   -0.0480    0.0000 N   0  0  0  0  0  0
   -1.5148    1.2445    0.0000 C   0  0  0  0  0  0
   -0.5512    2.1171    0.0000 O   0  0  0  0  0  0
   -2.7870    1.5116    0.0000 C   0  0  0  0  0  0
   -3.4402    2.6353    0.0000 C   0  0  0  0  0  0
   -4.7402    2.6317    0.0000 C   0  0  0  0  0  0
   -5.3871    1.5040    0.0000 C   0  0  0  0  0  0
   -4.7340    0.3800    0.0000 C   0  0  0  0  0  0
   -3.4339    0.3836    0.0000 C   0  0  0  0  0  0
   -2.5613   -0.5799    0.0000 C   0  0  0  0  0  0
   -2.8281   -1.8522    0.0000 O   0  0  0  0  0  0
    2.0078   -1.9884    0.0000 C   0  0  0  0  0  0
    3.1354   -2.6353    0.0000 C   0  0  0  0  0  0
  1  2  1  0  0  0
  2 21  1  0  0  0
  2  3  2  0  0  0
  3  4  1  0  0  0
  3  5  1  0  0  0
  5  6  2  0  0  0
  6  7  1  0  0  0
  6 20  1  0  0  0
  7  8  1  0  0  0
  8  9  1  0  0  0
  9 18  1  0  0  0
  9 10  1  0  0  0
 10 11  2  0  0  0
 10 12  1  0  0  0
 12 17  1  0  0  0
 12 13  2  0  0  0
 13 14  1  0  0  0
 14 15  2  0  0  0
 15 16  1  0  0  0
 16 17  2  0  0  0
 17 18  1  0  0  0
 18 19  2  0  0  0
 20 21  2  0  0  0
M  END
$$$$
 
                    3D
 Structure written by MMmdl.
 20 22  0  0  1  0            999 V2000
    3.6205    2.9495    0.0000 Cl  0  0  0  0  0  0
    2.3488    2.6804    0.0000 C   0  0  0  0  0  0
    1.9463    1.4443    0.0000 C   0  0  0  0  0  0
    0.6743    1.1750    0.0000 C   0  0  0  0  0  0
   -0.1949    2.1417    0.0000 C   0  0  0  0  0  0
   -1.4666    1.8723    0.0000 Cl  0  0  0  0  0  0
    0.2081    3.3778    0.0000 C   0  0  0  0  0  0
    1.4796    3.6471    0.0000 C   0  0  0  0  0  0
    0.2716   -0.0611    0.0000 S   0  0  0  0  0  0
   -0.9645    0.3417    0.0000 O   0  0  0  0  0  0
    1.5077   -0.4639    0.0000 O   0  0  0  0  0  0
   -0.1312   -1.2972    0.0000 N   0  0  0  0  0  0
    0.6322   -2.3494    0.0000 C   0  0  0  0  0  0
   -0.1327   -3.4006    0.0000 C   0  0  0  0  0  0
   -1.3688   -2.9979    0.0000 C   0  0  0  0  0  0
   -2.4952   -3.6471    0.0000 C   0  0  0  0  0  0
   -3.6205   -2.9961    0.0000 C   0  0  0  0  0  0
   -3.6194   -1.6960    0.0000 C   0  0  0  0  0  0
   -2.4931   -1.0471    0.0000 C   0  0  0  0  0  0
   -1.3678   -1.6979    0.0000 C   0  0  0  0  0  0
  1  2  1  0  0  0
  2  8  1  0  0  0
  2  3  2  0  0  0
  3  4  1  0  0  0
  4  5  2  0  0  0
  4  9  1  0  0  0
  5  6  1  0  0  0
  5  7  1  0  0  0
  7  8  2  0  0  0
  9 10  2  0  0  0
  9 11  2  0  0  0
  9 12  1  0  0  0
 12 20  1  0  0  0
 12 13  1  0  0  0
 13 14  1  0  0  0
 14 15  1  0  0  0
 15 20  1  0  0  0
 15 16  2  0  0  0
 16 17  1  0  0  0
 17 18  2  0  0  0
 18 19  1  0  0  0
 19 20  2  0  0  0
M  END
$$$$
 
                    3D
 Structure written by MMmdl.
 19 21  0  0  1  0            999 V2000
    3.1065   -2.1735    0.0000 C   0  0  0  0  0  0
    2.7037   -0.9374    0.0000 N   0  0  0  0  0  0
    3.4671    0.1150    0.0000 C   0  0  0  0  0  0
    2.7022    1.1660    0.0000 C   0  0  0  0  0  0
    3.2300    2.3542    0.0000 C   0  0  0  0  0  0
    4.5227    2.4912    0.0000 C   0  0  0  0  0  0
    5.2876    1.4400    0.0000 C   0  0  0  0  0  0
    4.7601    0.2521    0.0000 C   0  0  0  0  0  0
    1.4661    0.7632    0.0000 C   0  0  0  0  0  0
    1.4672   -0.5368    0.0000 C   0  0  0  0  0  0
    0.3419   -1.1875    0.0000 N   0  0  0  0  0  0
   -0.7844   -0.5383    0.0000 C   0  0  0  0  0  0
   -1.9097   -1.1894    0.0000 N   0  0  0  0  0  0
   -3.0360   -0.5401    0.0000 N   0  0  0  0  0  0
   -4.1613   -1.1912    0.0000 C   0  0  0  0  0  0
   -4.1603   -2.4912    0.0000 C   0  0  0  0  0  0
   -5.2876   -0.5420    0.0000 C   0  0  0  0  0  0
   -0.7855    0.7617    0.0000 N   0  0  0  0  0  0
    0.3398    1.4124    0.0000 N   0  0  0  0  0  0
  1  2  1  0  0  0
  2 10  1  0  0  0
  2  3  1  0  0  0
  3  8  1  0  0  0
  3  4  2  0  0  0
  4  5  1  0  0  0
  4  9  1  0  0  0
  5  6  2  0  0  0
  6  7  1  0  0  0
  7  8  2  0  0  0
  9 19  1  0  0  0
  9 10  2  0  0  0
 10 11  1  0  0  0
 11 12  2  0  0  0
 12 13  1  0  0  0
 12 18  1  0  0  0
 13 14  1  0  0  0
 14 15  2  0  0  0
 15 16  1  0  0  0
 15 17  1  0  0  0
 18 19  2  0  0  0
M  END
$$$$
 
                    3D
 Structure written by MMmdl.
 23 26  0  0  1  0            999 V2000
    3.0538    3.0149    0.0000 C   0  0  0  0  0  0
    3.0546    1.7273    0.0000 N   0  0  0  0  0  0
    4.0955    0.9554    0.0000 C   0  0  0  0  0  0
    3.7229   -0.2894    0.0000 C   0  0  0  0  0  0
    4.5807   -1.2721    0.0000 C   0  0  0  0  0  0
    5.8406   -0.9773    0.0000 C   0  0  0  0  0  0
    6.2613    0.2566    0.0000 C   0  0  0  0  0  0
    5.3682    1.2099    0.0000 C   0  0  0  0  0  0
    2.3888   -0.2900    0.0000 C   0  0  0  0  0  0
    2.0147    0.9549    0.0000 C   0  0  0  0  0  0
    0.7180    1.2156    0.0000 N   0  0  0  0  0  0
   -0.1587    0.2889    0.0000 C   0  0  0  0  0  0
   -1.4174    0.5574    0.0000 N   0  0  0  0  0  0
   -2.2881   -0.4101    0.0000 N   0  0  0  0  0  0
   -3.5595   -0.1391    0.0000 C   0  0  0  0  0  0
   -4.4256   -1.0933    0.0000 C   0  0  0  0  0  0
   -5.7202   -0.9554    0.0000 C   0  0  0  0  0  0
   -6.2613   -2.1400    0.0000 C   0  0  0  0  0  0
   -5.2914   -3.0149    0.0000 C   0  0  0  0  0  0
   -4.1668   -2.3739    0.0000 S   0  0  0  0  0  0
    0.2695   -0.9414    0.0000 N   0  0  0  0  0  0
    1.5524   -1.2481    0.0000 N   0  0  0  0  0  0
   -3.9591    1.0991    0.0000 H   0  0  0  0  0  0
  1  2  1  0  0  0
  2 10  1  0  0  0
  2  3  1  0  0  0
  3  8  1  0  0  0
  3  4  2  0  0  0
  4  5  1  0  0  0
  4  9  1  0  0  0
  5  6  2  0  0  0
  6  7  1  0  0  0
  7  8  2  0  0  0
  9 22  1  0  0  0
  9 10  2  0  0  0
 10 11  1  0  0  0
 11 12  2  0  0  0
 12 13  1  0  0  0
 12 21  1  0  0  0
 13 14  1  0  0  0
 14 15  2  0  0  0
 15 16  1  0  0  0
 15 23  1  0  0  0
 16 20  1  0  0  0
 16 17  2  0  0  0
 17 18  1  0  0  0
 18 19  2  0  0  0
 19 20  1  0  0  0
 21 22  2  0  0  0
M  END
$$$$
 
                    3D
 Structure written by MMmdl.
 40 43  0  0  1  0            999 V2000
   -5.2704   -3.9791    0.0000 C   0  0  0  0  0  0
   -4.6783   -2.8366    0.0000 C   0  0  0  0  0  0
   -3.3964   -2.7829    0.0000 C   0  0  0  0  0  0
   -2.7907   -1.6474    0.0000 S   0  0  0  0  0  0
   -1.7118   -2.2405    0.0000 O   0  0  0  0  0  0
   -3.9234   -1.0391    0.0000 O   0  0  0  0  0  0
   -2.1524   -0.4653    0.0000 C   0  0  0  0  0  0
   -2.7565    0.6623    0.0000 C   0  0  0  0  0  0
   -4.0142    0.9678    0.0000 C   0  0  0  0  0  0
   -4.3434    2.2564    0.0000 C   0  0  0  0  0  0
   -3.4185    3.2353    0.0000 C   0  0  0  0  0  0
   -2.1644    2.8894    0.0000 C   0  0  0  0  0  0
   -1.7918    1.6124    0.0000 N   0  0  0  0  0  0
   -0.6552    1.0347    0.0000 C   0  0  0  0  0  0
    0.4898    1.6155    0.0000 C   0  0  0  0  0  0
    0.5564    2.9002    0.0000 O   0  0  0  0  0  0
    1.5564    0.9185    0.0000 N   0  0  0  0  0  0
    2.6902    1.4956    0.0000 N   0  0  0  0  0  0
    3.7568    0.7971    0.0000 C   0  0  0  0  0  0
    4.8774    1.3709    0.0000 C   0  0  0  0  0  0
    5.9764    0.6888    0.0000 C   0  0  0  0  0  0
    7.1363    1.2610    0.0000 C   0  0  0  0  0  0
    8.2065    0.5723    0.0000 F   0  0  0  0  0  0
    7.1770    2.5607    0.0000 C   0  0  0  0  0  0
    6.1021    3.2800    0.0000 C   0  0  0  0  0  0
    4.9628    2.6682    0.0000 C   0  0  0  0  0  0
   -0.8353   -0.2626    0.0000 C   0  0  0  0  0  0
    0.1310   -1.1510    0.0000 S   0  0  0  0  0  0
    1.0060   -0.2086    0.0000 O   0  0  0  0  0  0
   -0.6971   -2.0617    0.0000 O   0  0  0  0  0  0
    1.0680   -2.0272    0.0000 C   0  0  0  0  0  0
    0.7635   -3.2790    0.0000 C   0  0  0  0  0  0
    1.6889   -4.1699    0.0000 C   0  0  0  0  0  0
   -5.5939    2.5709    0.0000 C   0  0  0  0  0  0
   -6.5088    1.5861    0.0000 C   0  0  0  0  0  0
   -7.8102    1.9395    0.0000 C   0  0  0  0  0  0
   -8.2065    3.2232    0.0000 N   0  0  0  0  0  0
   -7.2526    4.1699    0.0000 C   0  0  0  0  0  0
   -5.9378    3.8695    0.0000 C   0  0  0  0  0  0
    3.6876   -0.4871    0.0000 H   0  0  0  0  0  0
  1  2  1  0  0  0
  2  3  1  0  0  0
  3  4  1  0  0  0
  4  5  2  0  0  0
  4  6  2  0  0  0
  4  7  1  0  0  0
  7 27  1  0  0  0
  7  8  2  0  0  0
  8 13  1  0  0  0
  8  9  1  0  0  0
  9 10  2  0  0  0
 10 11  1  0  0  0
 10 34  1  0  0  0
 11 12  2  0  0  0
 12 13  1  0  0  0
 13 14  1  0  0  0
 14 15  1  0  0  0
 14 27  2  0  0  0
 15 16  2  0  0  0
 15 17  1  0  0  0
 17 18  1  0  0  0
 18 19  2  0  0  0
 19 20  1  0  0  0
 19 40  1  0  0  0
 20 26  1  0  0  0
 20 21  2  0  0  0
 21 22  1  0  0  0
 22 23  1  0  0  0
 22 24  2  0  0  0
 24 25  1  0  0  0
 25 26  2  0  0  0
 27 28  1  0  0  0
 28 29  2  0  0  0
 28 30  2  0  0  0
 28 31  1  0  0  0
 31 32  1  0  0  0
 32 33  1  0  0  0
 34 39  1  0  0  0
 34 35  2  0  0  0
 35 36  1  0  0  0
 36 37  2  0  0  0
 37 38  1  0  0  0
 38 39  2  0  0  0
M  END
$$$$
 
                    3D
 Structure written by MMmdl.
 21 23  0  0  1  0            999 V2000
    5.2896    0.0044    0.0000 C   0  0  0  0  0  0
    3.9895    0.0034    0.0000 C   0  0  0  0  0  0
    3.3406   -1.1230    0.0000 C   0  0  0  0  0  0
    3.9914   -2.2483    0.0000 C   0  0  0  0  0  0
    2.0405   -1.1240    0.0000 C   0  0  0  0  0  0
    1.3895    0.0013    0.0000 C   0  0  0  0  0  0
    2.0387    1.1276    0.0000 C   0  0  0  0  0  0
    3.3387    1.1287    0.0000 C   0  0  0  0  0  0
    0.0894    0.0003    0.0000 N   0  0  0  0  0  0
   -0.6755    1.0515    0.0000 C   0  0  0  0  0  0
   -0.2748    2.2881    0.0000 O   0  0  0  0  0  0
   -1.9116    0.6487    0.0000 C   0  0  0  0  0  0
   -3.0379    1.2979    0.0000 C   0  0  0  0  0  0
   -4.1632    0.6469    0.0000 C   0  0  0  0  0  0
   -5.2896    1.2961    0.0000 Cl  0  0  0  0  0  0
   -4.1622   -0.6531    0.0000 C   0  0  0  0  0  0
   -5.2875   -1.3039    0.0000 Cl  0  0  0  0  0  0
   -3.0358   -1.3021    0.0000 C   0  0  0  0  0  0
   -1.9105   -0.6513    0.0000 C   0  0  0  0  0  0
   -0.6739   -1.0520    0.0000 C   0  0  0  0  0  0
   -0.2712   -2.2881    0.0000 O   0  0  0  0  0  0
  1  2  1  0  0  0
  2  8  1  0  0  0
  2  3  2  0  0  0
  3  4  1  0  0  0
  3  5  1  0  0  0
  5  6  2  0  0  0
  6  7  1  0  0  0
  6  9  1  0  0  0
  7  8  2  0  0  0
  9 20  1  0  0  0
  9 10  1  0  0  0
 10 11  2  0  0  0
 10 12  1  0  0  0
 12 19  1  0  0  0
 12 13  2  0  0  0
 13 14  1  0  0  0
 14 15  1  0  0  0
 14 16  2  0  0  0
 16 17  1  0  0  0
 16 18  1  0  0  0
 18 19  2  0  0  0
 19 20  1  0  0  0
 20 21  2  0  0  0
M  END
$$$$
 
                    3D
 Structure written by MMmdl.
 29 31  0  0  1  0            999 V2000
    7.1655    1.6745    0.0000 C   0  0  0  0  0  0
    6.0333    1.0218    0.0000 C   0  0  0  0  0  0
    4.9018    1.6766    0.0000 C   0  0  0  0  0  0
    3.7703    1.0239    0.0000 C   0  0  0  0  0  0
    2.6373    1.6766    0.0000 C   0  0  0  0  0  0
    1.5110    1.0184    0.0000 C   0  0  0  0  0  0
    0.3704    1.6578    0.0000 C   0  0  0  0  0  0
    0.3481    2.9638    0.0000 O   0  0  0  0  0  0
   -0.7436    0.9837    0.0000 N   0  0  0  0  0  0
   -1.9862    1.6758    0.0000 C   0  0  0  0  0  0
   -3.1765    1.0229    0.0000 N   0  0  0  0  0  0
   -3.2938   -0.2934    0.0000 C   0  0  0  0  0  0
   -2.6621   -1.0250    0.0000 O   0  0  0  0  0  0
   -4.4399   -0.5927    0.0000 C   0  0  0  0  0  0
   -5.0440   -1.7790    0.0000 C   0  0  0  0  0  0
   -6.4157   -1.7989    0.0000 C   0  0  0  0  0  0
   -7.1655   -0.6677    0.0000 C   0  0  0  0  0  0
   -6.5098    0.5075    0.0000 C   0  0  0  0  0  0
   -5.1470    0.5887    0.0000 C   0  0  0  0  0  0
   -4.3607    1.5009    0.0000 C   0  0  0  0  0  0
   -4.6569    2.7856    0.0000 O   0  0  0  0  0  0
   -0.6864   -0.3877    0.0000 C   0  0  0  0  0  0
    0.4543   -1.0190    0.0000 C   0  0  0  0  0  0
    1.5716   -0.3642    0.0000 O   0  0  0  0  0  0
    2.7081   -1.0046    0.0000 C   0  0  0  0  0  0
    0.4326   -2.3198    0.0000 C   0  0  0  0  0  0
   -0.6239   -2.9638    0.0000 C   0  0  0  0  0  0
   -1.7319   -2.2835    0.0000 C   0  0  0  0  0  0
   -1.7669   -0.9782    0.0000 C   0  0  0  0  0  0
  1  2  1  0  0  0
  2  3  1  0  0  0
  3  4  1  0  0  0
  4  5  1  0  0  0
  5  6  1  0  0  0
  6  7  1  0  0  0
  7  8  2  0  0  0
  7  9  1  0  0  0
  9 10  1  0  0  0
  9 22  1  0  0  0
 10 11  1  0  0  0
 11 20  1  0  0  0
 11 12  1  0  0  0
 12 13  2  0  0  0
 12 14  1  0  0  0
 14 19  1  0  0  0
 14 15  2  0  0  0
 15 16  1  0  0  0
 16 17  2  0  0  0
 17 18  1  0  0  0
 18 19  2  0  0  0
 19 20  1  0  0  0
 20 21  2  0  0  0
 22 29  1  0  0  0
 22 23  2  0  0  0
 23 24  1  0  0  0
 23 26  1  0  0  0
 24 25  1  0  0  0
 26 27  2  0  0  0
 27 28  1  0  0  0
 28 29  2  0  0  0
M  END
$$$$
 
                    3D
 Structure written by MMmdl.
 19 20  0  0  1  0            999 V2000
    3.3288   -4.0772    0.0000 C   0  0  0  0  0  0
    3.2601   -2.7790    0.0000 C   0  0  0  0  0  0
    2.1016   -2.1896    0.0000 O   0  0  0  0  0  0
    2.0329   -0.8914    0.0000 C   0  0  0  0  0  0
    3.1229   -0.1829    0.0000 O   0  0  0  0  0  0
    0.8744   -0.3017    0.0000 C   0  0  0  0  0  0
    0.6705    0.9822    0.0000 C   0  0  0  0  0  0
    1.5891    1.9018    0.0000 N   0  0  0  0  0  0
    1.2522    3.1576    0.0000 C   0  0  0  0  0  0
    2.1710    4.0772    0.0000 C   0  0  0  0  0  0
   -0.0039    3.4932    0.0000 O   0  0  0  0  0  0
   -0.6136    1.1850    0.0000 C   0  0  0  0  0  0
   -1.2033    0.0264    0.0000 C   0  0  0  0  0  0
   -0.2837   -0.8922    0.0000 N   0  0  0  0  0  0
   -2.5015   -0.0423    0.0000 C   0  0  0  0  0  0
   -3.2100    1.0479    0.0000 C   0  0  0  0  0  0
   -2.6203    2.2062    0.0000 C   0  0  0  0  0  0
   -3.3288    3.2964    0.0000 C   0  0  0  0  0  0
   -1.3221    2.2751    0.0000 C   0  0  0  0  0  0
  1  2  1  0  0  0
  2  3  1  0  0  0
  3  4  1  0  0  0
  4  5  2  0  0  0
  4  6  1  0  0  0
  6 14  1  0  0  0
  6  7  2  0  0  0
  7  8  1  0  0  0
  7 12  1  0  0  0
  8  9  1  0  0  0
  9 10  1  0  0  0
  9 11  2  0  0  0
 12 19  1  0  0  0
 12 13  2  0  0  0
 13 14  1  0  0  0
 13 15  1  0  0  0
 15 16  2  0  0  0
 16 17  1  0  0  0
 17 18  1  0  0  0
 17 19  2  0  0  0
M  END
$$$$
 
                    3D
 Structure written by MMmdl.
 15 16  0  0  1  0            999 V2000
   -3.2870    0.7093    0.0000 N   0  0  0  0  0  0
   -2.1937    1.4121    0.0000 C   0  0  0  0  0  0
   -2.2556    2.7108    0.0000 O   0  0  0  0  0  0
   -1.0380    0.8164    0.0000 N   0  0  0  0  0  0
    0.0554    1.5195    0.0000 N   0  0  0  0  0  0
    1.2111    0.9241    0.0000 C   0  0  0  0  0  0
    2.3721    1.5091    0.0000 C   0  0  0  0  0  0
    2.5814    2.7922    0.0000 O   0  0  0  0  0  0
    3.2870    0.5855    0.0000 N   0  0  0  0  0  0
    2.6919   -0.5699    0.0000 C   0  0  0  0  0  0
    3.1521   -1.7857    0.0000 C   0  0  0  0  0  0
    2.3294   -2.7922    0.0000 C   0  0  0  0  0  0
    1.0463   -2.5832    0.0000 C   0  0  0  0  0  0
    0.5861   -1.3674    0.0000 C   0  0  0  0  0  0
    1.4087   -0.3609    0.0000 C   0  0  0  0  0  0
  1  2  1  0  0  0
  2  3  2  0  0  0
  2  4  1  0  0  0
  4  5  1  0  0  0
  5  6  2  0  0  0
  6 15  1  0  0  0
  6  7  1  0  0  0
  7  8  2  0  0  0
  7  9  1  0  0  0
  9 10  1  0  0  0
 10 15  1  0  0  0
 10 11  2  0  0  0
 11 12  1  0  0  0
 12 13  2  0  0  0
 13 14  1  0  0  0
 14 15  2  0  0  0
M  END
$$$$
 
                    3D
 Structure written by MMmdl.
 22 24  0  0  1  0            999 V2000
   -4.0732    2.7706    0.0000 O   0  5  0  0  0  0
   -2.9479    2.1196    0.0000 N   0  3  0  0  0  0
   -1.8216    2.7688    0.0000 O   0  0  0  0  0  0
   -2.9490    0.8195    0.0000 C   0  0  0  0  0  0
   -1.8237    0.1687    0.0000 C   0  0  0  0  0  0
   -0.5868    0.5694    0.0000 C   0  0  0  0  0  0
   -0.1843    1.8055    0.0000 O   0  0  0  0  0  0
    0.1763   -0.4831    0.0000 N   0  0  0  0  0  0
   -0.5886   -1.5340    0.0000 C   0  0  0  0  0  0
   -0.1880   -2.7706    0.0000 O   0  0  0  0  0  0
   -1.8247   -1.1313    0.0000 C   0  0  0  0  0  0
   -2.9510   -1.7805    0.0000 C   0  0  0  0  0  0
   -4.0763   -1.1295    0.0000 C   0  0  0  0  0  0
   -4.0753    0.1706    0.0000 C   0  0  0  0  0  0
    1.4763   -0.4839    0.0000 C   0  0  0  0  0  0
    2.1255   -1.6102    0.0000 C   0  0  0  0  0  0
    1.4747   -2.7355    0.0000 Cl  0  0  0  0  0  0
    3.4256   -1.6112    0.0000 C   0  0  0  0  0  0
    4.0748   -2.7376    0.0000 Cl  0  0  0  0  0  0
    4.0763   -0.4859    0.0000 C   0  0  0  0  0  0
    3.4274    0.6404    0.0000 C   0  0  0  0  0  0
    2.1274    0.6414    0.0000 C   0  0  0  0  0  0
  1  2  1  0  0  0
  2  3  2  0  0  0
  2  4  1  0  0  0
  4 14  1  0  0  0
  4  5  2  0  0  0
  5 11  1  0  0  0
  5  6  1  0  0  0
  6  7  2  0  0  0
  6  8  1  0  0  0
  8  9  1  0  0  0
  8 15  1  0  0  0
  9 10  2  0  0  0
  9 11  1  0  0  0
 11 12  2  0  0  0
 12 13  1  0  0  0
 13 14  2  0  0  0
 15 22  1  0  0  0
 15 16  2  0  0  0
 16 17  1  0  0  0
 16 18  1  0  0  0
 18 19  1  0  0  0
 18 20  2  0  0  0
 20 21  1  0  0  0
 21 22  2  0  0  0
M  CHG  2   1  -1   2   1
M  END
$$$$
 
                    3D
 Structure written by MMmdl.
 22 24  0  0  1  0            999 V2000
    5.3833    0.0291    0.0000 Cl  0  0  0  0  0  0
    4.2594    0.6822    0.0000 C   0  0  0  0  0  0
    4.2630    1.9823    0.0000 C   0  0  0  0  0  0
    3.1390    2.6354    0.0000 C   0  0  0  0  0  0
    2.0114    1.9885    0.0000 C   0  0  0  0  0  0
    2.0077    0.6885    0.0000 C   0  0  0  0  0  0
    0.8801    0.0416    0.0000 C   0  0  0  0  0  0
   -0.2439    0.6947    0.0000 N   0  0  0  0  0  0
   -1.3715    0.0478    0.0000 N   0  0  0  0  0  0
   -2.5576    0.5801    0.0000 C   0  0  0  0  0  0
   -2.8244    1.8523    0.0000 O   0  0  0  0  0  0
   -3.4302   -0.3835    0.0000 C   0  0  0  0  0  0
   -4.7302   -0.3799    0.0000 C   0  0  0  0  0  0
   -5.3833   -1.5039    0.0000 C   0  0  0  0  0  0
   -4.7365   -2.6317    0.0000 C   0  0  0  0  0  0
   -3.4364   -2.6354    0.0000 C   0  0  0  0  0  0
   -2.7833   -1.5114    0.0000 C   0  0  0  0  0  0
   -1.5111   -1.2446    0.0000 C   0  0  0  0  0  0
   -0.5476   -2.1172    0.0000 O   0  0  0  0  0  0
    3.1317    0.0354    0.0000 C   0  0  0  0  0  0
    3.1281   -1.2646    0.0000 Cl  0  0  0  0  0  0
    0.8765   -1.2584    0.0000 H   0  0  0  0  0  0
  1  2  1  0  0  0
  2 20  1  0  0  0
  2  3  2  0  0  0
  3  4  1  0  0  0
  4  5  2  0  0  0
  5  6  1  0  0  0
  6  7  1  0  0  0
  6 20  2  0  0  0
  7  8  2  0  0  0
  7 22  1  0  0  0
  8  9  1  0  0  0
  9 18  1  0  0  0
  9 10  1  0  0  0
 10 11  2  0  0  0
 10 12  1  0  0  0
 12 17  1  0  0  0
 12 13  2  0  0  0
 13 14  1  0  0  0
 14 15  2  0  0  0
 15 16  1  0  0  0
 16 17  2  0  0  0
 17 18  1  0  0  0
 18 19  2  0  0  0
 20 21  1  0  0  0
M  END
$$$$
 
                    3D
 Structure written by MMmdl.
 28 30  0  0  1  0            999 V2000
   -2.1445   -3.8413    0.0000 C   0  0  0  0  0  0
   -2.1476   -2.5413    0.0000 C   0  0  0  0  0  0
   -1.0233   -1.8888    0.0000 C   0  0  0  0  0  0
   -3.2752   -1.8940    0.0000 C   0  0  0  0  0  0
   -3.2780   -0.5940    0.0000 C   0  0  0  0  0  0
   -2.1538    0.0586    0.0000 O   0  0  0  0  0  0
   -1.0265   -0.5888    0.0000 C   0  0  0  0  0  0
    0.0978    0.0638    0.0000 C   0  0  0  0  0  0
    0.0946    1.3638    0.0000 O   0  0  0  0  0  0
    1.2248   -0.5836    0.0000 N   0  0  0  0  0  0
    2.3493    0.0690    0.0000 N   0  0  0  0  0  0
    3.4767   -0.5786    0.0000 C   0  0  0  0  0  0
    4.6009    0.0740    0.0000 C   0  0  0  0  0  0
    5.7896   -0.4525    0.0000 C   0  0  0  0  0  0
    6.6572    0.5157    0.0000 N   0  0  0  0  0  0
    6.0052    1.6399    0.0000 C   0  0  0  0  0  0
    4.7340    1.3669    0.0000 C   0  0  0  0  0  0
    3.8620    2.3310    0.0000 C   0  0  0  0  0  0
    4.2611    3.5683    0.0000 C   0  0  0  0  0  0
    5.5322    3.8413    0.0000 C   0  0  0  0  0  0
    6.4040    2.8773    0.0000 C   0  0  0  0  0  0
   -4.4054    0.0534    0.0000 C   0  0  0  0  0  0
   -5.5296   -0.5994    0.0000 C   0  0  0  0  0  0
   -6.6572    0.0482    0.0000 C   0  0  0  0  0  0
   -5.5268   -1.8992    0.0000 C   0  0  0  0  0  0
   -6.6510   -2.5520    0.0000 Cl  0  0  0  0  0  0
   -4.3994   -2.5468    0.0000 C   0  0  0  0  0  0
    3.4793   -1.8786    0.0000 H   0  0  0  0  0  0
  1  2  1  0  0  0
  2  3  1  0  0  0
  2  4  1  0  0  0
  4 27  1  0  0  0
  4  5  2  0  0  0
  5  6  1  0  0  0
  5 22  1  0  0  0
  6  7  1  0  0  0
  7  8  1  0  0  0
  8  9  2  0  0  0
  8 10  1  0  0  0
 10 11  1  0  0  0
 11 12  2  0  0  0
 12 13  1  0  0  0
 12 28  1  0  0  0
 13 17  1  0  0  0
 13 14  2  0  0  0
 14 15  1  0  0  0
 15 16  1  0  0  0
 16 21  1  0  0  0
 16 17  2  0  0  0
 17 18  1  0  0  0
 18 19  2  0  0  0
 19 20  1  0  0  0
 20 21  2  0  0  0
 22 23  2  0  0  0
 23 24  1  0  0  0
 23 25  1  0  0  0
 25 26  1  0  0  0
 25 27  2  0  0  0
M  END
$$$$
 
                    3D
 Structure written by MMmdl.
 21 23  0  0  1  0            999 V2000
    5.2895    0.0044    0.0000 C   0  0  0  0  0  0
    3.9895    0.0034    0.0000 C   0  0  0  0  0  0
    3.3405   -1.1230    0.0000 C   0  0  0  0  0  0
    2.0405   -1.1240    0.0000 C   0  0  0  0  0  0
    1.3913   -2.2503    0.0000 C   0  0  0  0  0  0
    1.3895    0.0013    0.0000 C   0  0  0  0  0  0
    2.0387    1.1276    0.0000 C   0  0  0  0  0  0
    3.3387    1.1287    0.0000 C   0  0  0  0  0  0
    0.0894    0.0003    0.0000 N   0  0  0  0  0  0
   -0.6755    1.0515    0.0000 C   0  0  0  0  0  0
   -0.2748    2.2880    0.0000 O   0  0  0  0  0  0
   -1.9116    0.6487    0.0000 C   0  0  0  0  0  0
   -3.0379    1.2979    0.0000 C   0  0  0  0  0  0
   -4.1632    0.6469    0.0000 C   0  0  0  0  0  0
   -5.2895    1.2961    0.0000 Cl  0  0  0  0  0  0
   -4.1622   -0.6531    0.0000 C   0  0  0  0  0  0
   -5.2875   -1.3039    0.0000 Cl  0  0  0  0  0  0
   -3.0358   -1.3021    0.0000 C   0  0  0  0  0  0
   -1.9105   -0.6513    0.0000 C   0  0  0  0  0  0
   -0.6737   -1.0520    0.0000 C   0  0  0  0  0  0
   -0.2712   -2.2880    0.0000 O   0  0  0  0  0  0
  1  2  1  0  0  0
  2  8  1  0  0  0
  2  3  2  0  0  0
  3  4  1  0  0  0
  4  5  1  0  0  0
  4  6  2  0  0  0
  6  7  1  0  0  0
  6  9  1  0  0  0
  7  8  2  0  0  0
  9 20  1  0  0  0
  9 10  1  0  0  0
 10 11  2  0  0  0
 10 12  1  0  0  0
 12 19  1  0  0  0
 12 13  2  0  0  0
 13 14  1  0  0  0
 14 15  1  0  0  0
 14 16  2  0  0  0
 16 17  1  0  0  0
 16 18  1  0  0  0
 18 19  2  0  0  0
 19 20  1  0  0  0
 20 21  2  0  0  0
M  END
$$$$
 
                    3D
 Structure written by MMmdl.
 24 26  0  0  1  0            999 V2000
    3.1053    2.8536    0.0000 O   0  0  0  0  0  0
    2.3726    1.7853    0.0000 C   0  0  0  0  0  0
    1.2348    1.8337    0.0000 O   0  0  0  0  0  0
    2.8142    0.7706    0.0000 C   0  0  0  0  0  0
    2.0429   -0.3206    0.0000 C   0  0  0  0  0  0
    2.5597   -1.5453    0.0000 C   0  0  0  0  0  0
    3.8878   -1.6663    0.0000 C   0  0  0  0  0  0
    4.6930   -0.6031    0.0000 C   0  0  0  0  0  0
    4.1358    0.6049    0.0000 C   0  0  0  0  0  0
    0.6713   -0.2410    0.0000 N   0  0  0  0  0  0
   -0.1241   -1.2874    0.0000 C   0  0  0  0  0  0
    0.2747   -2.5343    0.0000 O   0  0  0  0  0  0
   -1.3400   -0.9014    0.0000 C   0  0  0  0  0  0
   -2.4685   -1.5709    0.0000 C   0  0  0  0  0  0
   -2.4729   -2.8536    0.0000 Cl  0  0  0  0  0  0
   -3.5547   -0.9097    0.0000 C   0  0  0  0  0  0
   -4.6930   -1.5559    0.0000 Cl  0  0  0  0  0  0
   -3.5651    0.4201    0.0000 C   0  0  0  0  0  0
   -4.6731    1.0663    0.0000 Cl  0  0  0  0  0  0
   -2.4057    1.0645    0.0000 C   0  0  0  0  0  0
   -2.4037    2.3736    0.0000 Cl  0  0  0  0  0  0
   -1.3034    0.4481    0.0000 C   0  0  0  0  0  0
   -0.1135    0.8169    0.0000 C   0  0  0  0  0  0
    0.2449    2.1613    0.0000 O   0  0  0  0  0  0
  1  2  1  0  0  0
  2  3  2  0  0  0
  2  4  1  0  0  0
  4  9  1  0  0  0
  4  5  2  0  0  0
  5  6  1  0  0  0
  5 10  1  0  0  0
  6  7  2  0  0  0
  7  8  1  0  0  0
  8  9  2  0  0  0
 10 23  1  0  0  0
 10 11  1  0  0  0
 11 12  2  0  0  0
 11 13  1  0  0  0
 13 22  1  0  0  0
 13 14  2  0  0  0
 14 15  1  0  0  0
 14 16  1  0  0  0
 16 17  1  0  0  0
 16 18  2  0  0  0
 18 19  1  0  0  0
 18 20  1  0  0  0
 20 21  1  0  0  0
 20 22  2  0  0  0
 22 23  1  0  0  0
 23 24  2  0  0  0
M  END
$$$$
 
                    3D
 Structure written by MMmdl.
 39 44  0  0  1  0            999 V2000
   -2.8887    1.5655    0.0000 O   0  0  0  0  0  0
   -2.8131    0.2679    0.0000 C   0  0  0  0  0  0
   -3.9001   -0.4471    0.0000 C   0  0  0  0  0  0
   -5.0638    0.1364    0.0000 O   0  0  0  0  0  0
   -6.1391   -0.5721    0.0000 C   0  0  0  0  0  0
   -7.2987   -0.0051    0.0000 C   0  0  0  0  0  0
   -8.3932   -0.7180    0.0000 C   0  0  0  0  0  0
   -8.3058   -2.0179    0.0000 C   0  0  0  0  0  0
   -7.1557   -2.6031    0.0000 C   0  0  0  0  0  0
   -6.0723   -1.8733    0.0000 C   0  0  0  0  0  0
   -7.3800    1.3107    0.0000 C   0  0  0  0  0  0
   -8.5552    1.8728    0.0000 C   0  0  0  0  0  0
   -8.6134    3.1683    0.0000 C   0  0  0  0  0  0
   -7.5404    3.9031    0.0000 C   0  0  0  0  0  0
   -6.3840    3.3033    0.0000 C   0  0  0  0  0  0
   -6.2837    2.0104    0.0000 C   0  0  0  0  0  0
   -1.6496   -0.3155    0.0000 N   0  0  0  0  0  0
   -0.5634    0.4003    0.0000 N   0  0  0  0  0  0
    0.5938   -0.1691    0.0000 C   0  0  0  0  0  0
    1.7510    0.4091    0.0000 C   0  0  0  0  0  0
    1.9460    1.7077    0.0000 O   0  0  0  0  0  0
    2.6901   -0.4879    0.0000 N   0  0  0  0  0  0
    3.9599   -0.2848    0.0000 C   0  0  0  0  0  0
    4.7749   -1.2879    0.0000 C   0  0  0  0  0  0
    6.0689   -1.0910    0.0000 C   0  0  0  0  0  0
    6.5481    0.1418    0.0000 C   0  0  0  0  0  0
    7.8074    0.3753    0.0000 C   0  0  0  0  0  0
    8.6134   -0.6462    0.0000 C   0  0  0  0  0  0
    8.1712   -1.8928    0.0000 C   0  0  0  0  0  0
    6.9159   -2.0876    0.0000 C   0  0  0  0  0  0
    6.4480   -3.2853    0.0000 C   0  0  0  0  0  0
    5.1530   -3.5144    0.0000 C   0  0  0  0  0  0
    4.3371   -2.4960    0.0000 C   0  0  0  0  0  0
    2.0929   -1.6500    0.0000 C   0  0  0  0  0  0
    2.5502   -2.8665    0.0000 C   0  0  0  0  0  0
    1.7541   -3.9031    0.0000 C   0  0  0  0  0  0
    0.4916   -3.6935    0.0000 C   0  0  0  0  0  0
   -0.0021   -2.4900    0.0000 C   0  0  0  0  0  0
    0.8218   -1.4828    0.0000 C   0  0  0  0  0  0
  1  2  2  0  0  0
  2  3  1  0  0  0
  2 17  1  0  0  0
  3  4  1  0  0  0
  4  5  1  0  0  0
  5 10  1  0  0  0
  5  6  2  0  0  0
  6  7  1  0  0  0
  6 11  1  0  0  0
  7  8  2  0  0  0
  8  9  1  0  0  0
  9 10  2  0  0  0
 11 16  1  0  0  0
 11 12  2  0  0  0
 12 13  1  0  0  0
 13 14  2  0  0  0
 14 15  1  0  0  0
 15 16  2  0  0  0
 17 18  1  0  0  0
 18 19  2  0  0  0
 19 39  1  0  0  0
 19 20  1  0  0  0
 20 21  2  0  0  0
 20 22  1  0  0  0
 22 23  1  0  0  0
 22 34  1  0  0  0
 23 24  1  0  0  0
 24 33  1  0  0  0
 24 25  2  0  0  0
 25 30  1  0  0  0
 25 26  1  0  0  0
 26 27  2  0  0  0
 27 28  1  0  0  0
 28 29  2  0  0  0
 29 30  1  0  0  0
 30 31  2  0  0  0
 31 32  1  0  0  0
 32 33  2  0  0  0
 34 39  1  0  0  0
 34 35  2  0  0  0
 35 36  1  0  0  0
 36 37  2  0  0  0
 37 38  1  0  0  0
 38 39  2  0  0  0
M  END
$$$$
 
                    3D
 Structure written by MMmdl.
 18 19  0  0  1  0            999 V2000
    0.2465    4.3552    0.0000 C   0  0  0  0  0  0
    1.1156    3.3883    0.0000 C   0  0  0  0  0  0
    2.3876    3.6576    0.0000 O   0  0  0  0  0  0
    0.7132    2.1523    0.0000 N   0  0  0  0  0  0
    1.4765    1.1000    0.0000 C   0  0  0  0  0  0
    2.7762    1.0990    0.0000 Cl  0  0  0  0  0  0
    0.7114    0.0489    0.0000 C   0  0  0  0  0  0
    1.1120   -1.1877    0.0000 N   0  0  0  0  0  0
    0.2413   -2.1530    0.0000 C   0  0  0  0  0  0
   -1.0301   -1.8816    0.0000 O   0  0  0  0  0  0
    0.6422   -3.3898    0.0000 C   0  0  0  0  0  0
   -0.2285   -4.3552    0.0000 Cl  0  0  0  0  0  0
   -0.5247    0.4516    0.0000 C   0  0  0  0  0  0
   -0.5236    1.7516    0.0000 C   0  0  0  0  0  0
   -1.6489    2.4024    0.0000 C   0  0  0  0  0  0
   -2.7752    1.7534    0.0000 C   0  0  0  0  0  0
   -2.7762    0.4534    0.0000 C   0  0  0  0  0  0
   -1.6510   -0.1976    0.0000 C   0  0  0  0  0  0
  1  2  1  0  0  0
  2  3  2  0  0  0
  2  4  1  0  0  0
  4 14  1  0  0  0
  4  5  1  0  0  0
  5  6  1  0  0  0
  5  7  2  0  0  0
  7  8  1  0  0  0
  7 13  1  0  0  0
  8  9  1  0  0  0
  9 10  2  0  0  0
  9 11  1  0  0  0
 11 12  1  0  0  0
 13 18  1  0  0  0
 13 14  2  0  0  0
 14 15  1  0  0  0
 15 16  2  0  0  0
 16 17  1  0  0  0
 17 18  2  0  0  0
M  END
$$$$
 
                    3D
 Structure written by MMmdl.
 34 38  0  0  1  0            999 V2000
    6.0701   -3.9604    0.0000 C   0  0  0  0  0  0
    5.4193   -2.8351    0.0000 O   0  0  0  0  0  0
    6.0685   -1.7088    0.0000 C   0  0  0  0  0  0
    5.4175   -0.5835    0.0000 C   0  0  0  0  0  0
    6.0667    0.5429    0.0000 C   0  0  0  0  0  0
    7.3667    0.5439    0.0000 C   0  0  0  0  0  0
    8.0175   -0.5814    0.0000 C   0  0  0  0  0  0
    7.3686   -1.7077    0.0000 C   0  0  0  0  0  0
    4.1174   -0.5845    0.0000 N   0  0  0  0  0  0
    3.3541   -1.6370    0.0000 C   0  0  0  0  0  0
    3.7568   -2.8728    0.0000 O   0  0  0  0  0  0
    2.1175   -1.2361    0.0000 C   0  0  0  0  0  0
    0.9922   -1.8871    0.0000 C   0  0  0  0  0  0
   -0.1342   -1.2379    0.0000 C   0  0  0  0  0  0
   -0.1352    0.0621    0.0000 C   0  0  0  0  0  0
    0.9901    0.7129    0.0000 C   0  0  0  0  0  0
    2.1164    0.0640    0.0000 C   0  0  0  0  0  0
    3.3525    0.4664    0.0000 C   0  0  0  0  0  0
    3.7532    1.7033    0.0000 O   0  0  0  0  0  0
   -1.2615    0.7111    0.0000 C   0  0  0  0  0  0
   -2.3868    0.0603    0.0000 N   0  0  0  0  0  0
   -3.5132    0.7093    0.0000 C   0  0  0  0  0  0
   -4.6385    0.0585    0.0000 C   0  0  0  0  0  0
   -5.7648    0.7077    0.0000 C   0  0  0  0  0  0
   -6.8901    0.0567    0.0000 O   0  0  0  0  0  0
   -8.0165    0.7059    0.0000 C   0  0  0  0  0  0
   -5.7659    2.0078    0.0000 C   0  0  0  0  0  0
   -6.8922    2.6567    0.0000 O   0  0  0  0  0  0
   -8.0175    2.0059    0.0000 C   0  0  0  0  0  0
   -4.6406    2.6586    0.0000 C   0  0  0  0  0  0
   -3.5142    2.0093    0.0000 C   0  0  0  0  0  0
   -2.3889    2.6604    0.0000 C   0  0  0  0  0  0
   -2.3900    3.9604    0.0000 O   0  0  0  0  0  0
   -1.2626    2.0111    0.0000 O   0  0  0  0  0  0
  1  2  1  0  0  0
  2  3  1  0  0  0
  3  8  1  0  0  0
  3  4  2  0  0  0
  4  5  1  0  0  0
  4  9  1  0  0  0
  5  6  2  0  0  0
  6  7  1  0  0  0
  7  8  2  0  0  0
  9 18  1  0  0  0
  9 10  1  0  0  0
 10 11  2  0  0  0
 10 12  1  0  0  0
 12 17  1  0  0  0
 12 13  2  0  0  0
 13 14  1  0  0  0
 14 15  2  0  0  0
 15 16  1  0  0  0
 15 20  1  0  0  0
 16 17  2  0  0  0
 17 18  1  0  0  0
 18 19  2  0  0  0
 20 34  1  0  0  0
 20 21  2  0  0  0
 21 22  1  0  0  0
 22 31  1  0  0  0
 22 23  2  0  0  0
 23 24  1  0  0  0
 24 25  1  0  0  0
 24 27  2  0  0  0
 25 26  1  0  0  0
 27 28  1  0  0  0
 27 30  1  0  0  0
 28 29  1  0  0  0
 30 31  2  0  0  0
 31 32  1  0  0  0
 32 33  2  0  0  0
 32 34  1  0  0  0
M  END
$$$$
 
                    3D
 Structure written by MMmdl.
 25 28  0  0  1  0            999 V2000
    4.2122   -2.1602    0.0000 C   0  0  0  0  0  0
    3.8203   -0.9351    0.0000 N   0  0  0  0  0  0
    4.5755    0.1167    0.0000 C   0  0  0  0  0  0
    3.8419    1.1872    0.0000 C   0  0  0  0  0  0
    4.3583    2.3834    0.0000 C   0  0  0  0  0  0
    5.6468    2.4868    0.0000 C   0  0  0  0  0  0
    6.4228    1.4413    0.0000 C   0  0  0  0  0  0
    5.8638    0.2625    0.0000 C   0  0  0  0  0  0
    2.5723    0.7812    0.0000 C   0  0  0  0  0  0
    2.5957   -0.5169    0.0000 C   0  0  0  0  0  0
    1.4418   -1.1601    0.0000 N   0  0  0  0  0  0
    0.3254   -0.5463    0.0000 C   0  0  0  0  0  0
   -0.7864   -1.1877    0.0000 N   0  0  0  0  0  0
   -1.9081   -0.5393    0.0000 N   0  0  0  0  0  0
   -3.0313   -1.1866    0.0000 C   0  0  0  0  0  0
   -4.1459   -0.5481    0.0000 C   0  0  0  0  0  0
   -5.2842   -1.1640    0.0000 C   0  0  0  0  0  0
   -5.2837   -2.4767    0.0000 O   0  0  0  0  0  0
   -6.4228   -0.5491    0.0000 C   0  0  0  0  0  0
   -6.4220    0.7843    0.0000 C   0  0  0  0  0  0
   -5.2845    1.3974    0.0000 C   0  0  0  0  0  0
   -4.1472    0.7856    0.0000 C   0  0  0  0  0  0
    0.3576    0.7550    0.0000 N   0  0  0  0  0  0
    1.4845    1.4379    0.0000 N   0  0  0  0  0  0
   -3.0334   -2.4868    0.0000 H   0  0  0  0  0  0
  1  2  1  0  0  0
  2 10  1  0  0  0
  2  3  1  0  0  0
  3  8  1  0  0  0
  3  4  2  0  0  0
  4  5  1  0  0  0
  4  9  1  0  0  0
  5  6  2  0  0  0
  6  7  1  0  0  0
  7  8  2  0  0  0
  9 24  1  0  0  0
  9 10  2  0  0  0
 10 11  1  0  0  0
 11 12  2  0  0  0
 12 13  1  0  0  0
 12 23  1  0  0  0
 13 14  1  0  0  0
 14 15  2  0  0  0
 15 16  1  0  0  0
 15 25  1  0  0  0
 16 22  1  0  0  0
 16 17  2  0  0  0
 17 18  1  0  0  0
 17 19  1  0  0  0
 19 20  2  0  0  0
 20 21  1  0  0  0
 21 22  2  0  0  0
 23 24  2  0  0  0
M  END
$$$$
 
                    3D
 Structure written by MMmdl.
 19 21  0  0  1  0            999 V2000
   -0.8075   -5.1516    0.0000 Cl  0  0  0  0  0  0
    0.0152   -4.1451    0.0000 C   0  0  0  0  0  0
    1.2984   -4.3544    0.0000 C   0  0  0  0  0  0
    2.1210   -3.3476    0.0000 C   0  0  0  0  0  0
    1.6605   -2.1318    0.0000 C   0  0  0  0  0  0
    2.2560   -0.9763    0.0000 N   0  0  0  0  0  0
    1.3410   -0.0528    0.0000 C   0  0  0  0  0  0
    1.5500    1.2301    0.0000 O   0  0  0  0  0  0
    0.1801   -0.6378    0.0000 C   0  0  0  0  0  0
   -0.9757   -0.0424    0.0000 N   0  0  0  0  0  0
   -1.0381    1.2558    0.0000 C   0  0  0  0  0  0
    0.0553    1.9592    0.0000 C   0  0  0  0  0  0
   -0.0069    3.2579    0.0000 C   0  0  0  0  0  0
   -1.1626    3.8528    0.0000 C   0  0  0  0  0  0
   -1.2248    5.1516    0.0000 I   0  0  0  0  0  0
   -2.2560    3.1498    0.0000 C   0  0  0  0  0  0
   -2.1936    1.8513    0.0000 C   0  0  0  0  0  0
    0.3774   -1.9228    0.0000 C   0  0  0  0  0  0
   -0.4453   -2.9293    0.0000 C   0  0  0  0  0  0
  1  2  1  0  0  0
  2 19  1  0  0  0
  2  3  2  0  0  0
  3  4  1  0  0  0
  4  5  2  0  0  0
  5 18  1  0  0  0
  5  6  1  0  0  0
  6  7  1  0  0  0
  7  8  2  0  0  0
  7  9  1  0  0  0
  9 10  2  0  0  0
  9 18  1  0  0  0
 10 11  1  0  0  0
 11 17  1  0  0  0
 11 12  2  0  0  0
 12 13  1  0  0  0
 13 14  2  0  0  0
 14 15  1  0  0  0
 14 16  1  0  0  0
 16 17  2  0  0  0
 18 19  2  0  0  0
M  END
$$$$
 
                    3D
 Structure written by MMmdl.
 25 28  0  0  1  0            999 V2000
    4.7735    2.1595    0.0000 C   0  0  0  0  0  0
    4.3817    0.9337    0.0000 N   0  0  0  0  0  0
    5.1370   -0.1183    0.0000 C   0  0  0  0  0  0
    4.4030   -1.1896    0.0000 C   0  0  0  0  0  0
    4.9199   -2.3862    0.0000 C   0  0  0  0  0  0
    6.2089   -2.4897    0.0000 C   0  0  0  0  0  0
    6.9856   -1.4437    0.0000 C   0  0  0  0  0  0
    6.4260   -0.2642    0.0000 C   0  0  0  0  0  0
    3.1328   -0.7835    0.0000 C   0  0  0  0  0  0
    3.1564    0.5156    0.0000 C   0  0  0  0  0  0
    2.0019    1.1592    0.0000 N   0  0  0  0  0  0
    0.8846    0.5448    0.0000 C   0  0  0  0  0  0
   -0.2288    1.1881    0.0000 N   0  0  0  0  0  0
   -1.3524    0.5403    0.0000 N   0  0  0  0  0  0
   -2.4775    1.1891    0.0000 C   0  0  0  0  0  0
   -3.5930    0.5489    0.0000 C   0  0  0  0  0  0
   -4.7319    1.1613    0.0000 C   0  0  0  0  0  0
   -5.8693    0.5481    0.0000 C   0  0  0  0  0  0
   -5.8687   -0.7871    0.0000 C   0  0  0  0  0  0
   -6.9856   -1.4312    0.0000 F   0  0  0  0  0  0
   -4.7293   -1.4010    0.0000 C   0  0  0  0  0  0
   -3.5912   -0.7866    0.0000 C   0  0  0  0  0  0
    0.9171   -0.7572    0.0000 N   0  0  0  0  0  0
    2.0446   -1.4403    0.0000 N   0  0  0  0  0  0
   -2.4799    2.4897    0.0000 H   0  0  0  0  0  0
  1  2  1  0  0  0
  2 10  1  0  0  0
  2  3  1  0  0  0
  3  8  1  0  0  0
  3  4  2  0  0  0
  4  5  1  0  0  0
  4  9  1  0  0  0
  5  6  2  0  0  0
  6  7  1  0  0  0
  7  8  2  0  0  0
  9 24  1  0  0  0
  9 10  2  0  0  0
 10 11  1  0  0  0
 11 12  2  0  0  0
 12 13  1  0  0  0
 12 23  1  0  0  0
 13 14  1  0  0  0
 14 15  2  0  0  0
 15 16  1  0  0  0
 15 25  1  0  0  0
 16 22  1  0  0  0
 16 17  2  0  0  0
 17 18  1  0  0  0
 18 19  2  0  0  0
 19 20  1  0  0  0
 19 21  1  0  0  0
 21 22  2  0  0  0
 23 24  2  0  0  0
M  END
$$$$
 
                    3D
 Structure written by MMmdl.
 32 35  0  0  1  0            999 V2000
    4.7212   -3.8457    0.0000 O   0  5  0  0  0  0
    4.2479   -2.6347    0.0000 N   0  3  0  0  0  0
    2.9623   -2.4388    0.0000 O   0  0  0  0  0  0
    5.0679   -1.6086    0.0000 C   0  0  0  0  0  0
    6.3283   -1.8125    0.0000 C   0  0  0  0  0  0
    7.1367   -0.7714    0.0000 C   0  0  0  0  0  0
    6.6831    0.4343    0.0000 C   0  0  0  0  0  0
    7.2779    1.5925    0.0000 N   0  0  0  0  0  0
    6.3372    2.4966    0.0000 C   0  0  0  0  0  0
    6.5351    3.7952    0.0000 O   0  0  0  0  0  0
    5.1845    1.9223    0.0000 C   0  0  0  0  0  0
    4.0268    2.4924    0.0000 N   0  0  0  0  0  0
    2.9402    1.7756    0.0000 N   0  0  0  0  0  0
    1.7755    2.3577    0.0000 C   0  0  0  0  0  0
    1.6985    3.6560    0.0000 O   0  0  0  0  0  0
    0.6990    1.6487    0.0000 C   0  0  0  0  0  0
    0.7635    0.3584    0.0000 C   0  0  0  0  0  0
   -0.3226   -0.3672    0.0000 C   0  0  0  0  0  0
   -1.4831    0.2255    0.0000 C   0  0  0  0  0  0
   -1.5685    1.5145    0.0000 C   0  0  0  0  0  0
   -2.7193    2.0924    0.0000 N   0  0  0  0  0  0
   -3.8075    1.3779    0.0000 C   0  0  0  0  0  0
   -3.7332    0.0791    0.0000 O   0  0  0  0  0  0
   -4.9831    1.9611    0.0000 C   0  0  0  0  0  0
   -5.0354    3.2690    0.0000 C   0  0  0  0  0  0
   -6.2102    3.8457    0.0000 C   0  0  0  0  0  0
   -7.2779    3.1499    0.0000 C   0  0  0  0  0  0
   -7.2254    1.8427    0.0000 C   0  0  0  0  0  0
   -6.0516    1.2658    0.0000 C   0  0  0  0  0  0
   -0.4706    2.2227    0.0000 C   0  0  0  0  0  0
    5.4099    0.6065    0.0000 C   0  0  0  0  0  0
    4.5836   -0.4094    0.0000 C   0  0  0  0  0  0
  1  2  1  0  0  0
  2  3  2  0  0  0
  2  4  1  0  0  0
  4 32  1  0  0  0
  4  5  2  0  0  0
  5  6  1  0  0  0
  6  7  2  0  0  0
  7 31  1  0  0  0
  7  8  1  0  0  0
  8  9  1  0  0  0
  9 10  2  0  0  0
  9 11  1  0  0  0
 11 12  2  0  0  0
 11 31  1  0  0  0
 12 13  1  0  0  0
 13 14  1  0  0  0
 14 15  2  0  0  0
 14 16  1  0  0  0
 16 30  1  0  0  0
 16 17  2  0  0  0
 17 18  1  0  0  0
 18 19  2  0  0  0
 19 20  1  0  0  0
 20 21  1  0  0  0
 20 30  2  0  0  0
 21 22  1  0  0  0
 22 23  2  0  0  0
 22 24  1  0  0  0
 24 29  1  0  0  0
 24 25  2  0  0  0
 25 26  1  0  0  0
 26 27  2  0  0  0
 27 28  1  0  0  0
 28 29  2  0  0  0
 31 32  2  0  0  0
M  CHG  2   1  -1   2   1
M  END
$$$$
 
                    3D
 Structure written by MMmdl.
 19 22  0  0  1  0            999 V2000
   -4.7193    1.8481    0.0000 C   0  0  0  0  0  0
   -3.5951    1.1955    0.0000 C   0  0  0  0  0  0
   -3.5982   -0.1045    0.0000 C   0  0  0  0  0  0
   -4.7255   -0.7519    0.0000 C   0  0  0  0  0  0
   -2.4739   -0.7571    0.0000 C   0  0  0  0  0  0
   -1.3466   -0.1100    0.0000 C   0  0  0  0  0  0
   -0.2223   -0.7626    0.0000 N   0  0  0  0  0  0
    0.9051   -0.1152    0.0000 C   0  0  0  0  0  0
    0.9082    1.1848    0.0000 C   0  0  0  0  0  0
    2.1455    1.5834    0.0000 N   0  0  0  0  0  0
    2.9071    0.5299    0.0000 C   0  0  0  0  0  0
    2.1406   -0.5200    0.0000 C   0  0  0  0  0  0
    2.6666   -1.7090    0.0000 C   0  0  0  0  0  0
    3.9588   -1.8481    0.0000 C   0  0  0  0  0  0
    4.7255   -0.7982    0.0000 C   0  0  0  0  0  0
    4.1998    0.3908    0.0000 C   0  0  0  0  0  0
   -0.2161    1.8374    0.0000 N   0  0  0  0  0  0
   -1.3434    1.1900    0.0000 C   0  0  0  0  0  0
   -2.4677    1.8429    0.0000 C   0  0  0  0  0  0
  1  2  1  0  0  0
  2 19  1  0  0  0
  2  3  2  0  0  0
  3  4  1  0  0  0
  3  5  1  0  0  0
  5  6  2  0  0  0
  6 18  1  0  0  0
  6  7  1  0  0  0
  7  8  2  0  0  0
  8 12  1  0  0  0
  8  9  1  0  0  0
  9 10  1  0  0  0
  9 17  2  0  0  0
 10 11  1  0  0  0
 11 16  1  0  0  0
 11 12  2  0  0  0
 12 13  1  0  0  0
 13 14  2  0  0  0
 14 15  1  0  0  0
 15 16  2  0  0  0
 17 18  1  0  0  0
 18 19  2  0  0  0
M  END
$$$$
 
                    3D
 Structure written by MMmdl.
 19 23  0  0  1  0            999 V2000
    1.0231    1.4602    0.0000 N   0  0  0  0  0  0
   -0.0902    2.1102    0.0000 C   0  0  0  0  0  0
   -1.0525    1.2522    0.0000 C   0  0  0  0  0  0
   -2.2767    1.6564    0.0000 C   0  0  0  0  0  0
   -2.5383    2.9185    0.0000 C   0  0  0  0  0  0
   -1.5764    3.7766    0.0000 C   0  0  0  0  0  0
   -0.3522    3.3726    0.0000 C   0  0  0  0  0  0
   -0.5337    0.0721    0.0000 C   0  0  0  0  0  0
    0.7490    0.2005    0.0000 C   0  0  0  0  0  0
    1.2675   -0.9796    0.0000 C   0  0  0  0  0  0
    2.5383   -1.8483    0.0000 C   0  0  0  0  0  0
    2.5322   -3.1374    0.0000 C   0  0  0  0  0  0
    1.4127   -3.7766    0.0000 C   0  0  0  0  0  0
    0.2993   -3.1266    0.0000 C   0  0  0  0  0  0
   -0.8202   -3.7658    0.0000 C   0  0  0  0  0  0
   -1.9335   -3.1160    0.0000 C   0  0  0  0  0  0
   -1.9273   -1.8269    0.0000 C   0  0  0  0  0  0
   -0.8078   -1.1877    0.0000 C   0  0  0  0  0  0
    0.3055   -1.8377    0.0000 C   0  0  0  0  0  0
  1  9  1  0  0  0
  1  2  1  0  0  0
  2  7  1  0  0  0
  2  3  2  0  0  0
  3  4  1  0  0  0
  3  8  1  0  0  0
  4  5  2  0  0  0
  5  6  1  0  0  0
  6  7  2  0  0  0
  8 18  1  0  0  0
  8  9  2  0  0  0
  9 10  1  0  0  0
 10 19  1  0  0  0
 10 11  2  0  0  0
 11 12  1  0  0  0
 12 13  2  0  0  0
 13 14  1  0  0  0
 14 19  1  0  0  0
 14 15  2  0  0  0
 15 16  1  0  0  0
 16 17  2  0  0  0
 17 18  1  0  0  0
 18 19  2  0  0  0
M  END
$$$$
 
                    3D
 Structure written by MMmdl.
 31 34  0  0  1  0            999 V2000
   -0.2996    0.4270    0.0000 O   0  0  0  0  0  0
   -0.2957   -0.8723    0.0000 C   0  0  0  0  0  0
    0.8288   -1.5170    0.0000 C   0  0  0  0  0  0
    1.9492   -0.8640    0.0000 C   0  0  0  0  0  0
    1.9445    0.4348    0.0000 O   0  0  0  0  0  0
    3.0732   -1.5081    0.0000 N   0  0  0  0  0  0
    4.1938   -0.8560    0.0000 N   0  0  0  0  0  0
    5.3157   -1.5032    0.0000 C   0  0  0  0  0  0
    6.4329   -0.8684    0.0000 C   0  0  0  0  0  0
    7.6309   -1.3842    0.0000 C   0  0  0  0  0  0
    8.5179   -0.4418    0.0000 N   0  0  0  0  0  0
    7.8546    0.6842    0.0000 C   0  0  0  0  0  0
    6.5859    0.4478    0.0000 C   0  0  0  0  0  0
    5.6934    1.4063    0.0000 C   0  0  0  0  0  0
    6.1177    2.6251    0.0000 C   0  0  0  0  0  0
    7.3825    2.9138    0.0000 C   0  0  0  0  0  0
    8.2384    1.9212    0.0000 C   0  0  0  0  0  0
   -1.4165   -1.5242    0.0000 N   0  0  0  0  0  0
   -2.5397   -0.8775    0.0000 N   0  0  0  0  0  0
   -3.6627   -1.5274    0.0000 C   0  0  0  0  0  0
   -4.7890   -0.8648    0.0000 C   0  0  0  0  0  0
   -4.9210    0.4106    0.0000 C   0  0  0  0  0  0
   -6.2037    0.7029    0.0000 N   0  0  0  0  0  0
   -6.8405   -0.4345    0.0000 C   0  0  0  0  0  0
   -5.9792   -1.4133    0.0000 C   0  0  0  0  0  0
   -6.3830   -2.6287    0.0000 C   0  0  0  0  0  0
   -7.6616   -2.9138    0.0000 C   0  0  0  0  0  0
   -8.5179   -1.9381    0.0000 C   0  0  0  0  0  0
   -8.1256   -0.6977    0.0000 C   0  0  0  0  0  0
    5.3146   -2.8028    0.0000 H   0  0  0  0  0  0
   -3.6632   -2.8259    0.0000 H   0  0  0  0  0  0
  1  2  2  0  0  0
  2  3  1  0  0  0
  2 18  1  0  0  0
  3  4  1  0  0  0
  4  5  2  0  0  0
  4  6  1  0  0  0
  6  7  1  0  0  0
  7  8  2  0  0  0
  8  9  1  0  0  0
  8 30  1  0  0  0
  9 13  1  0  0  0
  9 10  2  0  0  0
 10 11  1  0  0  0
 11 12  1  0  0  0
 12 17  1  0  0  0
 12 13  2  0  0  0
 13 14  1  0  0  0
 14 15  2  0  0  0
 15 16  1  0  0  0
 16 17  2  0  0  0
 18 19  1  0  0  0
 19 20  2  0  0  0
 20 21  1  0  0  0
 20 31  1  0  0  0
 21 25  1  0  0  0
 21 22  2  0  0  0
 22 23  1  0  0  0
 23 24  1  0  0  0
 24 29  1  0  0  0
 24 25  2  0  0  0
 25 26  1  0  0  0
 26 27  2  0  0  0
 27 28  1  0  0  0
 28 29  2  0  0  0
M  END
$$$$
 
                    3D
 Structure written by MMmdl.
 20 22  0  0  1  0            999 V2000
   -3.8492    0.7145    0.0000 F   0  0  0  0  0  0
   -3.8484   -0.5981    0.0000 C   0  0  0  0  0  0
   -2.7003   -1.2338    0.0000 C   0  0  0  0  0  0
   -1.5906   -0.5869    0.0000 C   0  0  0  0  0  0
   -0.4651   -1.2299    0.0000 N   0  0  0  0  0  0
    0.6558   -0.5758    0.0000 C   0  0  0  0  0  0
    1.7793   -1.2218    0.0000 C   0  0  0  0  0  0
    2.8975   -0.5867    0.0000 C   0  0  0  0  0  0
    4.0862   -1.1007    0.0000 C   0  0  0  0  0  0
    4.9802   -0.1454    0.0000 N   0  0  0  0  0  0
    4.3289    0.9726    0.0000 C   0  0  0  0  0  0
    3.0496    0.7288    0.0000 C   0  0  0  0  0  0
    2.1613    1.7010    0.0000 C   0  0  0  0  0  0
    2.5776    2.9162    0.0000 C   0  0  0  0  0  0
    3.8469    3.1915    0.0000 C   0  0  0  0  0  0
    4.7162    2.1951    0.0000 C   0  0  0  0  0  0
   -2.7182   -2.5256    0.0000 C   0  0  0  0  0  0
   -3.8284   -3.1915    0.0000 C   0  0  0  0  0  0
   -4.9553   -2.5184    0.0000 C   0  0  0  0  0  0
   -4.9802   -1.2265    0.0000 C   0  0  0  0  0  0
  1  2  1  0  0  0
  2 20  1  0  0  0
  2  3  2  0  0  0
  3  4  1  0  0  0
  3 17  1  0  0  0
  4  5  1  0  0  0
  5  6  1  0  0  0
  6  7  1  0  0  0
  7  8  1  0  0  0
  8 12  1  0  0  0
  8  9  2  0  0  0
  9 10  1  0  0  0
 10 11  1  0  0  0
 11 16  1  0  0  0
 11 12  2  0  0  0
 12 13  1  0  0  0
 13 14  2  0  0  0
 14 15  1  0  0  0
 15 16  2  0  0  0
 17 18  2  0  0  0
 18 19  1  0  0  0
 19 20  2  0  0  0
M  END
$$$$
 
                    3D
 Structure written by MMmdl.
 39 43  0  0  1  0            999 V2000
    5.8468    0.4487    0.0000 O   0  0  0  0  0  0
    5.8458    1.7258    0.0000 C   0  0  0  0  0  0
    4.7425    2.3616    0.0000 C   0  0  0  0  0  0
    3.6529    1.7281    0.0000 N   0  0  0  0  0  0
    2.4589    2.2298    0.0000 C   0  0  0  0  0  0
    2.1877    3.4909    0.0000 O   0  0  0  0  0  0
    1.5680    1.2727    0.0000 C   0  0  0  0  0  0
    0.3176    1.4017    0.0000 N   0  0  0  0  0  0
   -0.4275    0.3777    0.0000 N   0  0  0  0  0  0
   -1.6883    0.5138    0.0000 C   0  0  0  0  0  0
   -2.2068    1.6811    0.0000 O   0  0  0  0  0  0
   -2.4237   -0.5013    0.0000 C   0  0  0  0  0  0
   -1.9182   -1.6852    0.0000 C   0  0  0  0  0  0
   -2.6541   -2.7417    0.0000 C   0  0  0  0  0  0
   -3.9323   -2.5874    0.0000 C   0  0  0  0  0  0
   -4.4789   -1.4221    0.0000 C   0  0  0  0  0  0
   -5.7303   -1.2931    0.0000 N   0  0  0  0  0  0
   -6.4746   -2.3254    0.0000 C   0  0  0  0  0  0
   -5.9520   -3.4909    0.0000 O   0  0  0  0  0  0
   -7.7260   -2.1953    0.0000 C   0  0  0  0  0  0
   -8.5335   -3.2585    0.0000 C   0  0  0  0  0  0
   -9.8569   -3.1494    0.0000 C   0  0  0  0  0  0
  -10.3726   -1.9174    0.0000 C   0  0  0  0  0  0
   -9.6129   -0.8196    0.0000 C   0  0  0  0  0  0
   -8.2959   -0.9874    0.0000 C   0  0  0  0  0  0
   -3.7062   -0.3922    0.0000 C   0  0  0  0  0  0
    2.2232    0.1529    0.0000 C   0  0  0  0  0  0
    1.7884   -1.0908    0.0000 C   0  0  0  0  0  0
    2.7072   -2.0630    0.0000 C   0  0  0  0  0  0
    4.0260   -1.8135    0.0000 C   0  0  0  0  0  0
    4.4015   -0.5600    0.0000 C   0  0  0  0  0  0
    3.5067    0.4556    0.0000 C   0  0  0  0  0  0
    6.9482    2.3634    0.0000 N   0  0  0  0  0  0
    8.0384    1.7307    0.0000 C   0  0  0  0  0  0
    9.2101    2.3706    0.0000 C   0  0  0  0  0  0
   10.3726    1.7297    0.0000 C   0  0  0  0  0  0
   10.3391    0.3943    0.0000 C   0  0  0  0  0  0
    9.1968   -0.2967    0.0000 C   0  0  0  0  0  0
    8.0640    0.3953    0.0000 C   0  0  0  0  0  0
  1  2  2  0  0  0
  2  3  1  0  0  0
  2 33  1  0  0  0
  3  4  1  0  0  0
  4 32  1  0  0  0
  4  5  1  0  0  0
  5  6  2  0  0  0
  5  7  1  0  0  0
  7  8  2  0  0  0
  7 27  1  0  0  0
  8  9  1  0  0  0
  9 10  1  0  0  0
 10 11  2  0  0  0
 10 12  1  0  0  0
 12 26  1  0  0  0
 12 13  2  0  0  0
 13 14  1  0  0  0
 14 15  2  0  0  0
 15 16  1  0  0  0
 16 17  1  0  0  0
 16 26  2  0  0  0
 17 18  1  0  0  0
 18 19  2  0  0  0
 18 20  1  0  0  0
 20 25  1  0  0  0
 20 21  2  0  0  0
 21 22  1  0  0  0
 22 23  2  0  0  0
 23 24  1  0  0  0
 24 25  2  0  0  0
 27 32  1  0  0  0
 27 28  2  0  0  0
 28 29  1  0  0  0
 29 30  2  0  0  0
 30 31  1  0  0  0
 31 32  2  0  0  0
 33 34  1  0  0  0
 34 39  1  0  0  0
 34 35  2  0  0  0
 35 36  1  0  0  0
 36 37  2  0  0  0
 37 38  1  0  0  0
 38 39  2  0  0  0
M  END
$$$$
 
                    3D
 Structure written by MMmdl.
 34 38  0  0  1  0            999 V2000
   -0.3560    0.4354    0.0000 O   0  0  0  0  0  0
   -1.3214    1.3074    0.0000 C   0  0  0  0  0  0
   -2.5549    0.9105    0.0000 N   0  0  0  0  0  0
   -2.8281   -0.3695    0.0000 N   0  0  0  0  0  0
   -4.0238   -0.8775    0.0000 C   0  0  0  0  0  0
   -5.1384   -0.2321    0.0000 O   0  0  0  0  0  0
   -3.8672   -2.1833    0.0000 C   0  0  0  0  0  0
   -4.7574   -3.1492    0.0000 C   0  0  0  0  0  0
   -4.3416   -4.3957    0.0000 C   0  0  0  0  0  0
   -3.0925   -4.6679    0.0000 C   0  0  0  0  0  0
   -2.2083   -3.7149    0.0000 C   0  0  0  0  0  0
   -2.6243   -2.4682    0.0000 C   0  0  0  0  0  0
   -1.9462   -1.3238    0.0000 C   0  0  0  0  0  0
   -0.6633   -1.1986    0.0000 O   0  0  0  0  0  0
   -1.0487    2.5874    0.0000 C   0  0  0  0  0  0
    0.1390    3.1024    0.0000 C   0  0  0  0  0  0
    1.2582    2.4575    0.0000 N   0  0  0  0  0  0
    2.3896    3.1071    0.0000 C   0  0  0  0  0  0
    2.3917    4.4082    0.0000 O   0  0  0  0  0  0
    3.5078    2.4599    0.0000 C   0  0  0  0  0  0
    4.6549    3.0980    0.0000 C   0  0  0  0  0  0
    5.7879    2.4680    0.0000 C   0  0  0  0  0  0
    5.7655    1.1731    0.0000 C   0  0  0  0  0  0
    4.6387    0.5001    0.0000 C   0  0  0  0  0  0
    3.5258    1.1650    0.0000 C   0  0  0  0  0  0
   -0.0101    4.4022    0.0000 S   0  0  0  0  0  0
   -1.2548    4.6679    0.0000 C   0  0  0  0  0  0
   -1.9220    3.5424    0.0000 C   0  0  0  0  0  0
   -3.2018    3.4105    0.0000 C   0  0  0  0  0  0
   -3.7467    2.2353    0.0000 C   0  0  0  0  0  0
   -5.0340    2.0828    0.0000 C   0  0  0  0  0  0
   -5.7879    3.1568    0.0000 C   0  0  0  0  0  0
   -5.2799    4.3483    0.0000 C   0  0  0  0  0  0
   -3.9884    4.4607    0.0000 C   0  0  0  0  0  0
  1  2  2  0  0  0
  2  3  1  0  0  0
  2 15  1  0  0  0
  3  4  1  0  0  0
  4 13  1  0  0  0
  4  5  1  0  0  0
  5  6  2  0  0  0
  5  7  1  0  0  0
  7 12  1  0  0  0
  7  8  2  0  0  0
  8  9  1  0  0  0
  9 10  2  0  0  0
 10 11  1  0  0  0
 11 12  2  0  0  0
 12 13  1  0  0  0
 13 14  2  0  0  0
 15 28  1  0  0  0
 15 16  2  0  0  0
 16 17  1  0  0  0
 16 26  1  0  0  0
 17 18  1  0  0  0
 18 19  2  0  0  0
 18 20  1  0  0  0
 20 25  1  0  0  0
 20 21  2  0  0  0
 21 22  1  0  0  0
 22 23  2  0  0  0
 23 24  1  0  0  0
 24 25  2  0  0  0
 26 27  1  0  0  0
 27 28  2  0  0  0
 28 29  1  0  0  0
 29 34  1  0  0  0
 29 30  2  0  0  0
 30 31  1  0  0  0
 31 32  2  0  0  0
 32 33  1  0  0  0
 33 34  2  0  0  0
M  END
$$$$
 
                    3D
 Structure written by MMmdl.
 22 24  0  0  1  0            999 V2000
    5.8013    2.0977    0.0000 C   0  0  0  0  0  0
    4.6762    1.4469    0.0000 C   0  0  0  0  0  0
    3.5509    2.0961    0.0000 N   0  0  0  0  0  0
    3.5498    3.3956    0.0000 C   0  0  0  0  0  0
    4.6749    4.0461    0.0000 C   0  0  0  0  0  0
    2.4141    1.4394    0.0000 C   0  0  0  0  0  0
    1.3054    2.1052    0.0000 C   0  0  0  0  0  0
    0.1965    1.4384    0.0000 C   0  0  0  0  0  0
    0.1757    0.1270    0.0000 C   0  0  0  0  0  0
    1.3057   -0.5028    0.0000 C   0  0  0  0  0  0
    2.4354    0.1280    0.0000 C   0  0  0  0  0  0
   -0.9385   -0.5124    0.0000 N   0  0  0  0  0  0
   -0.9400   -1.8071    0.0000 C   0  0  0  0  0  0
   -2.0492   -2.4587    0.0000 C   0  0  0  0  0  0
   -2.1976   -3.7472    0.0000 C   0  0  0  0  0  0
   -3.4656   -4.0461    0.0000 N   0  0  0  0  0  0
   -4.1102   -2.9184    0.0000 C   0  0  0  0  0  0
   -3.2671   -1.9345    0.0000 C   0  0  0  0  0  0
   -3.6624   -0.6813    0.0000 C   0  0  0  0  0  0
   -4.9280   -0.4380    0.0000 C   0  0  0  0  0  0
   -5.8013   -1.3950    0.0000 C   0  0  0  0  0  0
   -5.3685   -2.6401    0.0000 C   0  0  0  0  0  0
  1  2  1  0  0  0
  2  3  1  0  0  0
  3  4  1  0  0  0
  3  6  1  0  0  0
  4  5  1  0  0  0
  6 11  1  0  0  0
  6  7  2  0  0  0
  7  8  1  0  0  0
  8  9  2  0  0  0
  9 10  1  0  0  0
  9 12  1  0  0  0
 10 11  2  0  0  0
 12 13  2  0  0  0
 13 14  1  0  0  0
 14 18  1  0  0  0
 14 15  2  0  0  0
 15 16  1  0  0  0
 16 17  1  0  0  0
 17 22  1  0  0  0
 17 18  2  0  0  0
 18 19  1  0  0  0
 19 20  2  0  0  0
 20 21  1  0  0  0
 21 22  2  0  0  0
M  END
$$$$
 
                    3D
 Structure written by MMmdl.
 20 22  0  0  1  0            999 V2000
   -1.7991    5.1517    0.0000 C   0  0  0  0  0  0
   -1.7367    3.8529    0.0000 C   0  0  0  0  0  0
   -2.8301    3.1499    0.0000 C   0  0  0  0  0  0
   -2.7677    1.8514    0.0000 C   0  0  0  0  0  0
   -1.6122    1.2560    0.0000 C   0  0  0  0  0  0
   -0.5188    1.9593    0.0000 C   0  0  0  0  0  0
   -0.5812    3.2578    0.0000 C   0  0  0  0  0  0
   -1.5498   -0.0425    0.0000 N   0  0  0  0  0  0
   -0.3943   -0.6377    0.0000 C   0  0  0  0  0  0
    0.7666   -0.0529    0.0000 C   0  0  0  0  0  0
    0.9759    1.2302    0.0000 O   0  0  0  0  0  0
    1.6819   -0.9762    0.0000 N   0  0  0  0  0  0
    1.0864   -2.1319    0.0000 C   0  0  0  0  0  0
    1.5469   -3.3475    0.0000 C   0  0  0  0  0  0
    2.8301   -3.5568    0.0000 Br  0  0  0  0  0  0
    0.7243   -4.3542    0.0000 C   0  0  0  0  0  0
   -0.5589   -4.1449    0.0000 C   0  0  0  0  0  0
   -1.3816   -5.1517    0.0000 Br  0  0  0  0  0  0
   -1.0194   -2.9291    0.0000 C   0  0  0  0  0  0
   -0.1967   -1.9226    0.0000 C   0  0  0  0  0  0
  1  2  1  0  0  0
  2  7  1  0  0  0
  2  3  2  0  0  0
  3  4  1  0  0  0
  4  5  2  0  0  0
  5  6  1  0  0  0
  5  8  1  0  0  0
  6  7  2  0  0  0
  8  9  2  0  0  0
  9 20  1  0  0  0
  9 10  1  0  0  0
 10 11  2  0  0  0
 10 12  1  0  0  0
 12 13  1  0  0  0
 13 20  1  0  0  0
 13 14  2  0  0  0
 14 15  1  0  0  0
 14 16  1  0  0  0
 16 17  2  0  0  0
 17 18  1  0  0  0
 17 19  1  0  0  0
 19 20  2  0  0  0
M  END
$$$$
 
                    3D
 Structure written by MMmdl.
 35 39  0  0  1  0            999 V2000
    7.2323   -1.3360    0.0000 C   0  0  0  0  0  0
    6.1072   -0.6885    0.0000 C   0  0  0  0  0  0
    4.9845   -1.3391    0.0000 O   0  0  0  0  0  0
    3.8597   -0.6918    0.0000 C   0  0  0  0  0  0
    3.8576    0.6064    0.0000 O   0  0  0  0  0  0
    2.7486   -1.3360    0.0000 C   0  0  0  0  0  0
    2.7250   -2.6099    0.0000 C   0  0  0  0  0  0
    3.8602   -3.2665    0.0000 C   0  0  0  0  0  0
    1.6023   -3.2824    0.0000 N   0  0  0  0  0  0
    0.4876   -2.6179    0.0000 C   0  0  0  0  0  0
   -0.7730   -3.0375    0.0000 S   0  0  0  0  0  0
   -1.5156   -1.9802    0.0000 C   0  0  0  0  0  0
   -2.8172   -1.9914    0.0000 C   0  0  0  0  0  0
   -3.4811   -3.1320    0.0000 C   0  0  0  0  0  0
   -2.9468   -4.3145    0.0000 C   0  0  0  0  0  0
   -3.9397   -5.1516    0.0000 N   0  0  0  0  0  0
   -5.0582   -4.5035    0.0000 C   0  0  0  0  0  0
   -4.7409   -3.2390    0.0000 C   0  0  0  0  0  0
   -5.7037   -2.3933    0.0000 C   0  0  0  0  0  0
   -6.9723   -2.7623    0.0000 C   0  0  0  0  0  0
   -7.2323   -4.0198    0.0000 C   0  0  0  0  0  0
   -6.3004   -4.9101    0.0000 C   0  0  0  0  0  0
   -0.7740   -0.9237    0.0000 C   0  0  0  0  0  0
   -1.1695    0.2990    0.0000 O   0  0  0  0  0  0
    0.4630   -1.3430    0.0000 N   0  0  0  0  0  0
    1.6064   -0.7077    0.0000 C   0  0  3  0  0  0
    1.6020    0.6316    0.0000 C   0  0  0  0  0  0
    2.7388    1.2436    0.0000 C   0  0  0  0  0  0
    2.7390    2.5774    0.0000 C   0  0  0  0  0  0
    1.6018    3.1904    0.0000 C   0  0  0  0  0  0
    0.4648    2.5792    0.0000 C   0  0  0  0  0  0
    0.4640    1.2451    0.0000 C   0  0  0  0  0  0
    1.6026    4.5019    0.0000 N   0  0  0  0  0  0
    0.4785    5.1516    0.0000 C   0  0  0  0  0  0
    2.7271    5.1500    0.0000 C   0  0  0  0  0  0
  1  2  1  0  0  0
  2  3  1  0  0  0
  3  4  1  0  0  0
  4  5  2  0  0  0
  4  6  1  0  0  0
  6 26  1  0  0  0
  6  7  2  0  0  0
  7  8  1  0  0  0
  7  9  1  0  0  0
  9 10  2  0  0  0
 10 25  1  0  0  0
 10 11  1  0  0  0
 11 12  1  0  0  0
 12 13  2  0  0  0
 12 23  1  0  0  0
 13 14  1  0  0  0
 14 18  1  0  0  0
 14 15  2  0  0  0
 15 16  1  0  0  0
 16 17  1  0  0  0
 17 22  1  0  0  0
 17 18  2  0  0  0
 18 19  1  0  0  0
 19 20  2  0  0  0
 20 21  1  0  0  0
 21 22  2  0  0  0
 23 24  2  0  0  0
 23 25  1  0  0  0
 25 26  1  0  0  0
 26 27  1  0  0  0
 27 32  1  0  0  0
 27 28  2  0  0  0
 28 29  1  0  0  0
 29 30  2  0  0  0
 30 31  1  0  0  0
 30 33  1  0  0  0
 31 32  2  0  0  0
 33 34  1  0  0  0
 33 35  1  0  0  0
M  END
$$$$
 
                    3D
 Structure written by MMmdl.
 16 18  0  0  1  0            999 V2000
    4.7264   -0.0065    0.0000 Br  0  0  0  0  0  0
    3.4264   -0.0055    0.0000 C   0  0  0  0  0  0
    2.7774    1.1209    0.0000 C   0  0  0  0  0  0
    1.4774    1.1217    0.0000 C   0  0  0  0  0  0
    0.8263   -0.0036    0.0000 C   0  0  0  0  0  0
    1.4755   -1.1297    0.0000 C   0  0  0  0  0  0
    2.7756   -1.1308    0.0000 C   0  0  0  0  0  0
   -0.4737   -0.0026    0.0000 C   0  0  0  0  0  0
   -1.2387   -1.0535    0.0000 C   0  0  0  0  0  0
   -2.4747   -0.6508    0.0000 C   0  0  0  0  0  0
   -2.4737    0.6492    0.0000 C   0  0  0  0  0  0
   -1.2368    1.0499    0.0000 N   0  0  0  0  0  0
   -3.5990    1.3000    0.0000 C   0  0  0  0  0  0
   -4.7253    0.6508    0.0000 C   0  0  0  0  0  0
   -4.7264   -0.6492    0.0000 C   0  0  0  0  0  0
   -3.6011   -1.3000    0.0000 C   0  0  0  0  0  0
  1  2  1  0  0  0
  2  7  1  0  0  0
  2  3  2  0  0  0
  3  4  1  0  0  0
  4  5  2  0  0  0
  5  6  1  0  0  0
  5  8  1  0  0  0
  6  7  2  0  0  0
  8 12  1  0  0  0
  8  9  2  0  0  0
  9 10  1  0  0  0
 10 16  1  0  0  0
 10 11  2  0  0  0
 11 12  1  0  0  0
 11 13  1  0  0  0
 13 14  2  0  0  0
 14 15  1  0  0  0
 15 16  2  0  0  0
M  END
$$$$
 
                    3D
 Structure written by MMmdl.
 23 25  0  0  1  0            999 V2000
    4.1179   -2.4623    0.0000 C   0  0  0  0  0  0
    2.9908   -1.8147    0.0000 O   0  0  0  0  0  0
    2.9882   -0.5144    0.0000 C   0  0  0  0  0  0
    1.8611    0.1333    0.0000 C   0  0  0  0  0  0
    1.8582    1.4333    0.0000 C   0  0  0  0  0  0
    2.9827    2.0853    0.0000 C   0  0  0  0  0  0
    4.1101    1.4379    0.0000 C   0  0  0  0  0  0
    4.1127    0.1379    0.0000 C   0  0  0  0  0  0
    2.9801    3.3856    0.0000 N   0  3  0  0  0  0
    4.1046    4.0380    0.0000 O   0  5  0  0  0  0
    1.8533    4.0335    0.0000 O   0  0  0  0  0  0
    0.7366   -0.5191    0.0000 N   0  0  0  0  0  0
    0.7394   -1.8194    0.0000 C   0  0  0  0  0  0
   -0.3848   -2.4717    0.0000 C   0  0  0  0  0  0
   -0.5177   -3.7650    0.0000 C   0  0  0  0  0  0
   -1.7888   -4.0380    0.0000 N   0  0  0  0  0  0
   -2.4412   -2.9137    0.0000 C   0  0  0  0  0  0
   -1.5735   -1.9457    0.0000 C   0  0  0  0  0  0
   -1.9781   -0.7102    0.0000 C   0  0  0  0  0  0
   -3.2503   -0.4429    0.0000 C   0  0  0  0  0  0
   -4.1179   -1.4109    0.0000 C   0  0  0  0  0  0
   -3.7133   -2.6462    0.0000 C   0  0  0  0  0  0
    1.8668   -2.4668    0.0000 H   0  0  0  0  0  0
  1  2  1  0  0  0
  2  3  1  0  0  0
  3  8  1  0  0  0
  3  4  2  0  0  0
  4  5  1  0  0  0
  4 12  1  0  0  0
  5  6  2  0  0  0
  6  7  1  0  0  0
  6  9  1  0  0  0
  7  8  2  0  0  0
  9 10  1  0  0  0
  9 11  2  0  0  0
 12 13  2  0  0  0
 13 14  1  0  0  0
 13 23  1  0  0  0
 14 18  1  0  0  0
 14 15  2  0  0  0
 15 16  1  0  0  0
 16 17  1  0  0  0
 17 22  1  0  0  0
 17 18  2  0  0  0
 18 19  1  0  0  0
 19 20  2  0  0  0
 20 21  1  0  0  0
 21 22  2  0  0  0
M  CHG  2   9   1  10  -1
M  END
$$$$
 
                    3D
 Structure written by MMmdl.
 35 39  0  0  1  0            999 V2000
    3.6546   -4.1045    0.0000 C   0  0  0  0  0  0
    2.3832   -3.8328    0.0000 C   0  0  0  0  0  0
    1.4165   -4.7023    0.0000 N   0  0  0  0  0  0
    0.2912   -4.0510    0.0000 N   0  0  0  0  0  0
    0.5624   -2.7801    0.0000 C   0  0  0  0  0  0
   -0.3065   -1.8129    0.0000 O   0  0  0  0  0  0
    1.8556   -2.6449    0.0000 C   0  0  0  0  0  0
    2.5064   -1.5196    0.0000 C   0  0  0  0  0  0
    1.8572   -0.3933    0.0000 N   0  0  0  0  0  0
    2.5082    0.7320    0.0000 C   0  0  0  0  0  0
    1.8590    1.8584    0.0000 C   0  0  0  0  0  0
    2.5101    2.9836    0.0000 C   0  0  0  0  0  0
    1.8608    4.1100    0.0000 C   0  0  0  0  0  0
    0.5608    4.1110    0.0000 N   0  0  0  0  0  0
   -0.2041    3.0598    0.0000 C   0  0  0  0  0  0
    0.1966    1.8233    0.0000 O   0  0  0  0  0  0
   -1.4401    3.4626    0.0000 C   0  0  0  0  0  0
   -2.5665    2.8133    0.0000 C   0  0  0  0  0  0
   -3.6918    3.4644    0.0000 C   0  0  0  0  0  0
   -3.6907    4.7644    0.0000 C   0  0  0  0  0  0
   -2.5644    5.4134    0.0000 C   0  0  0  0  0  0
   -1.4391    4.7626    0.0000 C   0  0  0  0  0  0
   -0.2025    5.1632    0.0000 C   0  0  0  0  0  0
    0.2002    6.3993    0.0000 O   0  0  0  0  0  0
    3.8101    2.9826    0.0000 C   0  0  0  0  0  0
    4.4608    4.1079    0.0000 Cl  0  0  0  0  0  0
    4.4590    1.8563    0.0000 C   0  0  0  0  0  0
    3.8082    0.7310    0.0000 C   0  0  0  0  0  0
   -0.8967   -4.5788    0.0000 C   0  0  0  0  0  0
   -1.9479   -3.8138    0.0000 C   0  0  0  0  0  0
   -3.1361   -4.3416    0.0000 C   0  0  0  0  0  0
   -3.2729   -5.6346    0.0000 C   0  0  0  0  0  0
   -4.4608   -6.1624    0.0000 C   0  0  0  0  0  0
   -2.2217   -6.3993    0.0000 C   0  0  0  0  0  0
   -1.0338   -5.8717    0.0000 C   0  0  0  0  0  0
  1  2  1  0  0  0
  2  7  1  0  0  0
  2  3  2  0  0  0
  3  4  1  0  0  0
  4  5  1  0  0  0
  4 29  1  0  0  0
  5  6  2  0  0  0
  5  7  1  0  0  0
  7  8  2  0  0  0
  8  9  1  0  0  0
  9 10  1  0  0  0
 10 28  1  0  0  0
 10 11  2  0  0  0
 11 12  1  0  0  0
 12 13  1  0  0  0
 12 25  2  0  0  0
 13 14  1  0  0  0
 14 23  1  0  0  0
 14 15  1  0  0  0
 15 16  2  0  0  0
 15 17  1  0  0  0
 17 22  1  0  0  0
 17 18  2  0  0  0
 18 19  1  0  0  0
 19 20  2  0  0  0
 20 21  1  0  0  0
 21 22  2  0  0  0
 22 23  1  0  0  0
 23 24  2  0  0  0
 25 26  1  0  0  0
 25 27  1  0  0  0
 27 28  2  0  0  0
 29 35  1  0  0  0
 29 30  2  0  0  0
 30 31  1  0  0  0
 31 32  2  0  0  0
 32 33  1  0  0  0
 32 34  1  0  0  0
 34 35  2  0  0  0
M  END
$$$$
 
                    3D
 Structure written by MMmdl.
 33 37  0  0  1  0            999 V2000
    7.2317   -1.0109    0.0000 C   0  0  0  0  0  0
    6.1067   -0.3636    0.0000 C   0  0  0  0  0  0
    4.9838   -1.0140    0.0000 O   0  0  0  0  0  0
    3.8591   -0.3670    0.0000 C   0  0  0  0  0  0
    3.8573    0.9312    0.0000 O   0  0  0  0  0  0
    2.7484   -1.0111    0.0000 C   0  0  0  0  0  0
    2.7248   -2.2848    0.0000 C   0  0  0  0  0  0
    3.8599   -2.9414    0.0000 C   0  0  0  0  0  0
    1.6022   -2.9573    0.0000 N   0  0  0  0  0  0
    0.4876   -2.2929    0.0000 C   0  0  0  0  0  0
   -0.7732   -2.7125    0.0000 S   0  0  0  0  0  0
   -1.5154   -1.6553    0.0000 C   0  0  0  0  0  0
   -2.8172   -1.6664    0.0000 C   0  0  0  0  0  0
   -3.4808   -2.8070    0.0000 C   0  0  0  0  0  0
   -2.9465   -3.9893    0.0000 C   0  0  0  0  0  0
   -3.9396   -4.8263    0.0000 N   0  0  0  0  0  0
   -5.0581   -4.1783    0.0000 C   0  0  0  0  0  0
   -4.7408   -2.9139    0.0000 C   0  0  0  0  0  0
   -5.7032   -2.0683    0.0000 C   0  0  0  0  0  0
   -6.9720   -2.4370    0.0000 C   0  0  0  0  0  0
   -7.2317   -3.6946    0.0000 C   0  0  0  0  0  0
   -6.3001   -4.5849    0.0000 C   0  0  0  0  0  0
   -0.7739   -0.5988    0.0000 C   0  0  0  0  0  0
   -1.1694    0.6238    0.0000 O   0  0  0  0  0  0
    0.4629   -1.0181    0.0000 N   0  0  0  0  0  0
    1.6063   -0.3828    0.0000 C   0  0  3  0  0  0
    1.6016    0.9563    0.0000 C   0  0  0  0  0  0
    2.7385    1.5685    0.0000 C   0  0  0  0  0  0
    2.7388    2.9020    0.0000 C   0  0  0  0  0  0
    1.6014    3.5150    0.0000 C   0  0  0  0  0  0
    1.6022    4.8263    0.0000 Cl  0  0  0  0  0  0
    0.4647    2.9038    0.0000 C   0  0  0  0  0  0
    0.4640    1.5698    0.0000 C   0  0  0  0  0  0
  1  2  1  0  0  0
  2  3  1  0  0  0
  3  4  1  0  0  0
  4  5  2  0  0  0
  4  6  1  0  0  0
  6 26  1  0  0  0
  6  7  2  0  0  0
  7  8  1  0  0  0
  7  9  1  0  0  0
  9 10  2  0  0  0
 10 25  1  0  0  0
 10 11  1  0  0  0
 11 12  1  0  0  0
 12 13  2  0  0  0
 12 23  1  0  0  0
 13 14  1  0  0  0
 14 18  1  0  0  0
 14 15  2  0  0  0
 15 16  1  0  0  0
 16 17  1  0  0  0
 17 22  1  0  0  0
 17 18  2  0  0  0
 18 19  1  0  0  0
 19 20  2  0  0  0
 20 21  1  0  0  0
 21 22  2  0  0  0
 23 24  2  0  0  0
 23 25  1  0  0  0
 25 26  1  0  0  0
 26 27  1  0  0  0
 27 33  1  0  0  0
 27 28  2  0  0  0
 28 29  1  0  0  0
 29 30  2  0  0  0
 30 31  1  0  0  0
 30 32  1  0  0  0
 32 33  2  0  0  0
M  END
$$$$
 
                    3D
 Structure written by MMmdl.
 23 25  0  0  1  0            999 V2000
   -6.1038   -1.2339    0.0000 C   0  0  0  0  0  0
   -4.9782   -0.5833    0.0000 O   0  0  0  0  0  0
   -3.8633   -1.2258    0.0000 C   0  0  0  0  0  0
   -3.8362   -2.5173    0.0000 C   0  0  0  0  0  0
   -2.7086   -3.1934    0.0000 C   0  0  0  0  0  0
   -1.5988   -2.5267    0.0000 C   0  0  0  0  0  0
   -1.5791   -1.2352    0.0000 C   0  0  0  0  0  0
   -0.4691   -0.5880    0.0000 C   0  0  0  0  0  0
    0.6571   -1.2310    0.0000 N   0  0  0  0  0  0
    1.7780   -0.5763    0.0000 C   0  0  0  0  0  0
    2.9015   -1.2222    0.0000 C   0  0  0  0  0  0
    4.0203   -0.5867    0.0000 C   0  0  0  0  0  0
    5.2096   -1.1010    0.0000 C   0  0  0  0  0  0
    6.1038   -0.1452    0.0000 N   0  0  0  0  0  0
    5.4525    0.9734    0.0000 C   0  0  0  0  0  0
    4.1724    0.7295    0.0000 C   0  0  0  0  0  0
    3.2835    1.7022    0.0000 C   0  0  0  0  0  0
    3.7000    2.9177    0.0000 C   0  0  0  0  0  0
    4.9702    3.1934    0.0000 C   0  0  0  0  0  0
    5.8396    2.1965    0.0000 C   0  0  0  0  0  0
   -2.7301   -0.5997    0.0000 C   0  0  0  0  0  0
   -2.7299    0.7136    0.0000 O   0  0  0  0  0  0
   -3.8555    1.3639    0.0000 C   0  0  0  0  0  0
  1  2  1  0  0  0
  2  3  1  0  0  0
  3 21  1  0  0  0
  3  4  2  0  0  0
  4  5  1  0  0  0
  5  6  2  0  0  0
  6  7  1  0  0  0
  7  8  1  0  0  0
  7 21  2  0  0  0
  8  9  1  0  0  0
  9 10  1  0  0  0
 10 11  1  0  0  0
 11 12  1  0  0  0
 12 16  1  0  0  0
 12 13  2  0  0  0
 13 14  1  0  0  0
 14 15  1  0  0  0
 15 20  1  0  0  0
 15 16  2  0  0  0
 16 17  1  0  0  0
 17 18  2  0  0  0
 18 19  1  0  0  0
 19 20  2  0  0  0
 21 22  1  0  0  0
 22 23  1  0  0  0
M  END
$$$$
 
                    3D
 Structure written by MMmdl.
 25 27  0  0  1  0            999 V2000
   -6.1005   -1.2346    0.0000 C   0  0  0  0  0  0
   -4.9760   -0.5833    0.0000 O   0  0  0  0  0  0
   -3.8610   -1.2250    0.0000 C   0  0  0  0  0  0
   -2.7305   -0.5979    0.0000 C   0  0  0  0  0  0
   -1.5809   -1.2328    0.0000 C   0  0  0  0  0  0
   -0.4712   -0.5857    0.0000 C   0  0  0  0  0  0
    0.6547   -1.2289    0.0000 N   0  0  0  0  0  0
    1.7756   -0.5750    0.0000 C   0  0  0  0  0  0
    2.8991   -1.2214    0.0000 C   0  0  0  0  0  0
    4.0177   -0.5865    0.0000 C   0  0  0  0  0  0
    5.2065   -1.1005    0.0000 C   0  0  0  0  0  0
    6.1005   -0.1452    0.0000 N   0  0  0  0  0  0
    5.4492    0.9729    0.0000 C   0  0  0  0  0  0
    4.1698    0.7291    0.0000 C   0  0  0  0  0  0
    3.2814    1.7014    0.0000 C   0  0  0  0  0  0
    3.6978    2.9167    0.0000 C   0  0  0  0  0  0
    4.9674    3.1922    0.0000 C   0  0  0  0  0  0
    5.8365    2.1955    0.0000 C   0  0  0  0  0  0
   -1.5991   -2.5261    0.0000 C   0  0  0  0  0  0
   -0.4613   -3.1807    0.0000 O   0  0  0  0  0  0
    0.6630   -2.5294    0.0000 C   0  0  0  0  0  0
   -2.7071   -3.1922    0.0000 C   0  0  0  0  0  0
   -3.8340   -2.5180    0.0000 C   0  0  0  0  0  0
   -4.9692   -3.1768    0.0000 O   0  0  0  0  0  0
   -6.0961   -2.5297    0.0000 C   0  0  0  0  0  0
  1  2  1  0  0  0
  2  3  1  0  0  0
  3 23  1  0  0  0
  3  4  2  0  0  0
  4  5  1  0  0  0
  5  6  1  0  0  0
  5 19  2  0  0  0
  6  7  1  0  0  0
  7  8  1  0  0  0
  8  9  1  0  0  0
  9 10  1  0  0  0
 10 14  1  0  0  0
 10 11  2  0  0  0
 11 12  1  0  0  0
 12 13  1  0  0  0
 13 18  1  0  0  0
 13 14  2  0  0  0
 14 15  1  0  0  0
 15 16  2  0  0  0
 16 17  1  0  0  0
 17 18  2  0  0  0
 19 20  1  0  0  0
 19 22  1  0  0  0
 20 21  1  0  0  0
 22 23  2  0  0  0
 23 24  1  0  0  0
 24 25  1  0  0  0
M  END
$$$$
 
                    3D
 Structure written by MMmdl.
 17 19  0  0  1  0            999 V2000
    0.9057   -3.6998    0.0000 N   0  0  0  0  0  0
    1.6706   -2.6486    0.0000 C   0  0  0  0  0  0
    0.9073   -1.5964    0.0000 C   0  0  0  0  0  0
    1.3100   -0.3604    0.0000 C   0  0  0  0  0  0
    0.4408    0.6066    0.0000 N   0  0  0  0  0  0
    0.8438    1.8426    0.0000 N   0  0  0  0  0  0
    2.0806    2.2430    0.0000 C   0  0  0  0  0  0
    2.0817    3.5430    0.0000 N   0  0  0  0  0  0
    0.8456    3.9460    0.0000 N   0  0  0  0  0  0
    0.0807    2.8951    0.0000 C   0  0  0  0  0  0
   -0.3293   -1.9971    0.0000 C   0  0  0  0  0  0
   -0.3303   -3.2971    0.0000 C   0  0  0  0  0  0
   -1.4566   -3.9460    0.0000 C   0  0  0  0  0  0
   -2.5819   -3.2952    0.0000 C   0  0  0  0  0  0
   -2.5809   -1.9952    0.0000 C   0  0  0  0  0  0
   -1.4546   -1.3460    0.0000 C   0  0  0  0  0  0
    2.5819   -0.0910    0.0000 H   0  0  0  0  0  0
  1 12  1  0  0  0
  1  2  1  0  0  0
  2  3  2  0  0  0
  3  4  1  0  0  0
  3 11  1  0  0  0
  4  5  2  0  0  0
  4 17  1  0  0  0
  5  6  1  0  0  0
  6 10  1  0  0  0
  6  7  1  0  0  0
  7  8  2  0  0  0
  8  9  1  0  0  0
  9 10  2  0  0  0
 11 16  1  0  0  0
 11 12  2  0  0  0
 12 13  1  0  0  0
 13 14  2  0  0  0
 14 15  1  0  0  0
 15 16  2  0  0  0
M  END
$$$$
 
                    3D
 Structure written by MMmdl.
 33 37  0  0  1  0            999 V2000
    7.1852   -0.3896    0.0000 C   0  0  0  0  0  0
    6.0809    0.2613    0.0000 C   0  0  0  0  0  0
    4.9687   -0.3709    0.0000 O   0  0  0  0  0  0
    3.8581    0.2710    0.0000 C   0  0  0  0  0  0
    3.8537    1.5512    0.0000 O   0  0  0  0  0  0
    2.7436   -0.3835    0.0000 C   0  0  0  0  0  0
    2.7856   -1.7072    0.0000 C   0  0  0  0  0  0
    3.8950   -2.3207    0.0000 C   0  0  0  0  0  0
    1.6616   -2.3642    0.0000 N   0  0  0  0  0  0
    0.5343   -1.7559    0.0000 C   0  0  0  0  0  0
   -0.6708   -2.1819    0.0000 S   0  0  0  0  0  0
   -1.4349   -1.1309    0.0000 C   0  0  0  0  0  0
   -2.7059   -1.1281    0.0000 C   0  0  0  0  0  0
   -3.3734   -2.2082    0.0000 C   0  0  0  0  0  0
   -2.8796   -3.4088    0.0000 C   0  0  0  0  0  0
   -3.9070   -4.2354    0.0000 N   0  0  0  0  0  0
   -4.9828   -3.5761    0.0000 C   0  0  0  0  0  0
   -4.6242   -2.2771    0.0000 C   0  0  0  0  0  0
   -5.6094   -1.3537    0.0000 C   0  0  0  0  0  0
   -6.8868   -1.6831    0.0000 C   0  0  0  0  0  0
   -7.1852   -2.9869    0.0000 C   0  0  0  0  0  0
   -6.2390   -3.9511    0.0000 C   0  0  0  0  0  0
   -0.7108   -0.0579    0.0000 C   0  0  0  0  0  0
   -1.1204    1.0369    0.0000 O   0  0  0  0  0  0
    0.5364   -0.4452    0.0000 N   0  0  0  0  0  0
    1.6414    0.2528    0.0000 C   0  0  3  0  0  0
    1.6626    1.5525    0.0000 C   0  0  0  0  0  0
    0.5566    2.3494    0.0000 C   0  0  0  0  0  0
   -0.5371    1.8717    0.0000 Cl  0  0  0  0  0  0
    0.6393    3.6865    0.0000 C   0  0  0  0  0  0
    1.8660    4.2354    0.0000 C   0  0  0  0  0  0
    2.9985    3.4838    0.0000 C   0  0  0  0  0  0
    2.8650    2.1491    0.0000 C   0  0  0  0  0  0
  1  2  1  0  0  0
  2  3  1  0  0  0
  3  4  1  0  0  0
  4  5  2  0  0  0
  4  6  1  0  0  0
  6 26  1  0  0  0
  6  7  2  0  0  0
  7  8  1  0  0  0
  7  9  1  0  0  0
  9 10  2  0  0  0
 10 25  1  0  0  0
 10 11  1  0  0  0
 11 12  1  0  0  0
 12 13  2  0  0  0
 12 23  1  0  0  0
 13 14  1  0  0  0
 14 18  1  0  0  0
 14 15  2  0  0  0
 15 16  1  0  0  0
 16 17  1  0  0  0
 17 22  1  0  0  0
 17 18  2  0  0  0
 18 19  1  0  0  0
 19 20  2  0  0  0
 20 21  1  0  0  0
 21 22  2  0  0  0
 23 24  2  0  0  0
 23 25  1  0  0  0
 25 26  1  0  0  0
 26 27  1  0  0  0
 27 33  1  0  0  0
 27 28  2  0  0  0
 28 29  1  0  0  0
 28 30  1  0  0  0
 30 31  2  0  0  0
 31 32  1  0  0  0
 32 33  2  0  0  0
M  END
$$$$
 
                    3D
 Structure written by MMmdl.
 32 36  0  0  1  0            999 V2000
    7.2340   -0.3545    0.0000 C   0  0  0  0  0  0
    6.1089    0.2930    0.0000 C   0  0  0  0  0  0
    4.9856   -0.3579    0.0000 O   0  0  0  0  0  0
    3.8605    0.2896    0.0000 C   0  0  0  0  0  0
    3.8587    1.5882    0.0000 O   0  0  0  0  0  0
    2.7492   -0.3548    0.0000 C   0  0  0  0  0  0
    2.7258   -1.6289    0.0000 C   0  0  0  0  0  0
    3.8613   -2.2858    0.0000 C   0  0  0  0  0  0
    1.6028   -2.3016    0.0000 N   0  0  0  0  0  0
    0.4879   -1.6370    0.0000 C   0  0  0  0  0  0
   -0.7733   -2.0567    0.0000 S   0  0  0  0  0  0
   -1.5161   -0.9991    0.0000 C   0  0  0  0  0  0
   -2.8180   -1.0103    0.0000 C   0  0  0  0  0  0
   -3.4821   -2.1512    0.0000 C   0  0  0  0  0  0
   -2.9474   -3.3340    0.0000 C   0  0  0  0  0  0
   -3.9408   -4.1713    0.0000 N   0  0  0  0  0  0
   -5.0596   -3.5230    0.0000 C   0  0  0  0  0  0
   -4.7423   -2.2582    0.0000 C   0  0  0  0  0  0
   -5.7050   -1.4123    0.0000 C   0  0  0  0  0  0
   -6.9743   -1.7814    0.0000 C   0  0  0  0  0  0
   -7.2340   -3.0392    0.0000 C   0  0  0  0  0  0
   -6.3021   -3.9297    0.0000 C   0  0  0  0  0  0
   -0.7741    0.0577    0.0000 C   0  0  0  0  0  0
   -1.1699    1.2807    0.0000 O   0  0  0  0  0  0
    0.4629   -0.3618    0.0000 N   0  0  0  0  0  0
    1.6070    0.2737    0.0000 C   0  0  3  0  0  0
    1.6023    1.6126    0.0000 C   0  0  0  0  0  0
    2.7396    2.2271    0.0000 C   0  0  0  0  0  0
    2.7388    3.5597    0.0000 C   0  0  0  0  0  0
    1.6021    4.1713    0.0000 C   0  0  0  0  0  0
    0.4658    3.5612    0.0000 C   0  0  0  0  0  0
    0.4640    2.2284    0.0000 C   0  0  0  0  0  0
  1  2  1  0  0  0
  2  3  1  0  0  0
  3  4  1  0  0  0
  4  5  2  0  0  0
  4  6  1  0  0  0
  6 26  1  0  0  0
  6  7  2  0  0  0
  7  8  1  0  0  0
  7  9  1  0  0  0
  9 10  2  0  0  0
 10 25  1  0  0  0
 10 11  1  0  0  0
 11 12  1  0  0  0
 12 13  2  0  0  0
 12 23  1  0  0  0
 13 14  1  0  0  0
 14 18  1  0  0  0
 14 15  2  0  0  0
 15 16  1  0  0  0
 16 17  1  0  0  0
 17 22  1  0  0  0
 17 18  2  0  0  0
 18 19  1  0  0  0
 19 20  2  0  0  0
 20 21  1  0  0  0
 21 22  2  0  0  0
 23 24  2  0  0  0
 23 25  1  0  0  0
 25 26  1  0  0  0
 26 27  1  0  0  0
 27 32  1  0  0  0
 27 28  2  0  0  0
 28 29  1  0  0  0
 29 30  2  0  0  0
 30 31  1  0  0  0
 31 32  2  0  0  0
M  END
$$$$
 
                    3D
 Structure written by MMmdl.
 25 27  0  0  1  0            999 V2000
    0.0871    7.0011    0.0000 C   0  0  0  0  0  0
   -1.0387    6.3511    0.0000 O   0  0  0  0  0  0
   -1.0387    5.0511    0.0000 C   0  0  0  0  0  0
    0.0871    4.4011    0.0000 C   0  0  0  0  0  0
    0.0871    3.1011    0.0000 C   0  0  0  0  0  0
   -1.0387    2.4511    0.0000 C   0  0  0  0  0  0
   -1.0387    1.1510    0.0000 N   0  0  0  0  0  0
    0.0871    0.5010    0.0000 C   0  0  0  0  0  0
    1.2129    1.1510    0.0000 N   0  0  0  0  0  0
    0.0871   -0.7990    0.0000 C   0  0  0  0  0  0
   -1.0387   -1.4490    0.0000 C   0  0  0  0  0  0
   -1.0387   -2.7488    0.0000 C   0  0  0  0  0  0
   -2.0904   -3.5132    0.0000 N   0  0  0  0  0  0
   -1.6887   -4.7495    0.0000 C   0  0  0  0  0  0
   -2.3387   -5.8753    0.0000 C   0  0  0  0  0  0
   -1.6887   -7.0011    0.0000 C   0  0  0  0  0  0
   -0.3887   -7.0011    0.0000 C   0  0  0  0  0  0
    0.2613   -5.8753    0.0000 C   0  0  0  0  0  0
   -0.3887   -4.7495    0.0000 C   0  0  0  0  0  0
    0.0130   -3.5132    0.0000 C   0  0  0  0  0  0
    1.2493   -3.1115    0.0000 O   0  0  0  0  0  0
    1.2129   -1.4490    0.0000 C   0  0  0  0  0  0
    2.3387   -2.0990    0.0000 N   0  0  0  0  0  0
   -2.1645    3.1011    0.0000 C   0  0  0  0  0  0
   -2.1645    4.4011    0.0000 C   0  0  0  0  0  0
  1  2  1  0  0  0
  2  3  1  0  0  0
  3 25  1  0  0  0
  3  4  2  0  0  0
  4  5  1  0  0  0
  5  6  2  0  0  0
  6  7  1  0  0  0
  6 24  1  0  0  0
  7  8  1  0  0  0
  8  9  1  0  0  0
  8 10  2  0  0  0
 10 11  1  0  0  0
 10 22  1  0  0  0
 11 12  2  0  0  0
 12 20  1  0  0  0
 12 13  1  0  0  0
 13 14  1  0  0  0
 14 19  1  0  0  0
 14 15  2  0  0  0
 15 16  1  0  0  0
 16 17  2  0  0  0
 17 18  1  0  0  0
 18 19  2  0  0  0
 19 20  1  0  0  0
 20 21  2  0  0  0
 22 23  3  0  0  0
 24 25  2  0  0  0
M  END
$$$$
 
                    3D
 Structure written by MMmdl.
 25 27  0  0  1  0            999 V2000
    1.6887    1.1510    0.0000 N   0  0  0  0  0  0
    0.5629    0.5010    0.0000 C   0  0  0  0  0  0
   -0.5629    1.1510    0.0000 N   0  0  0  0  0  0
   -0.5629    2.4511    0.0000 C   0  0  0  0  0  0
   -1.6887    3.1011    0.0000 C   0  0  0  0  0  0
   -1.6887    4.4011    0.0000 C   0  0  0  0  0  0
   -2.8145    5.0511    0.0000 C   0  0  0  0  0  0
   -2.8145    6.3511    0.0000 C   0  0  0  0  0  0
   -1.6887    7.0011    0.0000 C   0  0  0  0  0  0
   -0.5629    6.3511    0.0000 C   0  0  0  0  0  0
   -0.5629    5.0511    0.0000 C   0  0  0  0  0  0
    0.5629   -0.7990    0.0000 C   0  0  0  0  0  0
   -0.5629   -1.4490    0.0000 C   0  0  0  0  0  0
   -0.5629   -2.7488    0.0000 C   0  0  0  0  0  0
   -1.6146   -3.5132    0.0000 N   0  0  0  0  0  0
   -1.2129   -4.7495    0.0000 C   0  0  0  0  0  0
   -1.8629   -5.8753    0.0000 C   0  0  0  0  0  0
   -1.2129   -7.0011    0.0000 C   0  0  0  0  0  0
    0.0871   -7.0011    0.0000 C   0  0  0  0  0  0
    0.7371   -5.8753    0.0000 C   0  0  0  0  0  0
    0.0871   -4.7495    0.0000 C   0  0  0  0  0  0
    0.4888   -3.5132    0.0000 C   0  0  0  0  0  0
    1.7251   -3.1115    0.0000 O   0  0  0  0  0  0
    1.6887   -1.4490    0.0000 C   0  0  0  0  0  0
    2.8145   -2.0990    0.0000 N   0  0  0  0  0  0
  1  2  1  0  0  0
  2  3  1  0  0  0
  2 12  2  0  0  0
  3  4  1  0  0  0
  4  5  1  0  0  0
  5  6  1  0  0  0
  6 11  1  0  0  0
  6  7  2  0  0  0
  7  8  1  0  0  0
  8  9  2  0  0  0
  9 10  1  0  0  0
 10 11  2  0  0  0
 12 13  1  0  0  0
 12 24  1  0  0  0
 13 14  2  0  0  0
 14 22  1  0  0  0
 14 15  1  0  0  0
 15 16  1  0  0  0
 16 21  1  0  0  0
 16 17  2  0  0  0
 17 18  1  0  0  0
 18 19  2  0  0  0
 19 20  1  0  0  0
 20 21  2  0  0  0
 21 22  1  0  0  0
 22 23  2  0  0  0
 24 25  3  0  0  0
M  END
$$$$
 
                    3D
 Structure written by MMmdl.
 18 19  0  0  1  0            999 V2000
    5.0850   -0.6704    0.0000 C   0  0  0  0  0  0
    3.9607   -1.3230    0.0000 C   0  0  0  0  0  0
    3.9636   -2.6230    0.0000 O   0  0  0  0  0  0
    2.8331   -0.6756    0.0000 N   0  0  0  0  0  0
    1.7089   -1.3280    0.0000 C   0  0  0  0  0  0
    0.5815   -0.6806    0.0000 C   0  0  0  0  0  0
   -0.5430   -1.3332    0.0000 C   0  0  0  0  0  0
   -0.6759   -2.6264    0.0000 C   0  0  0  0  0  0
   -1.9468   -2.8994    0.0000 N   0  0  0  0  0  0
   -2.5994   -1.7752    0.0000 C   0  0  0  0  0  0
   -1.7315   -0.8069    0.0000 C   0  0  0  0  0  0
   -2.1360    0.4284    0.0000 C   0  0  0  0  0  0
   -3.4082    0.6959    0.0000 C   0  0  0  0  0  0
   -4.2759   -0.2721    0.0000 C   0  0  0  0  0  0
   -3.8716   -1.5076    0.0000 C   0  0  0  0  0  0
   -3.8128    1.9314    0.0000 N   0  3  0  0  0  0
   -5.0850    2.1987    0.0000 O   0  5  0  0  0  0
   -2.9449    2.8994    0.0000 O   0  0  0  0  0  0
  1  2  1  0  0  0
  2  3  2  0  0  0
  2  4  1  0  0  0
  4  5  1  0  0  0
  5  6  1  0  0  0
  6  7  1  0  0  0
  7 11  1  0  0  0
  7  8  2  0  0  0
  8  9  1  0  0  0
  9 10  1  0  0  0
 10 15  1  0  0  0
 10 11  2  0  0  0
 11 12  1  0  0  0
 12 13  2  0  0  0
 13 14  1  0  0  0
 13 16  1  0  0  0
 14 15  2  0  0  0
 16 17  1  0  0  0
 16 18  2  0  0  0
M  CHG  2  16   1  17  -1
M  END
$$$$
 
                    3D
 Structure written by MMmdl.
 21 23  0  0  1  0            999 V2000
   -5.3871   -2.6291    0.0000 C   0  0  0  0  0  0
   -4.2594   -1.9822    0.0000 C   0  0  0  0  0  0
   -4.2558   -0.6821    0.0000 C   0  0  0  0  0  0
   -5.3798   -0.0290    0.0000 Cl  0  0  0  0  0  0
   -3.1282   -0.0352    0.0000 C   0  0  0  0  0  0
   -2.0041   -0.6884    0.0000 C   0  0  0  0  0  0
   -0.8765   -0.0415    0.0000 N   0  0  0  0  0  0
    0.2475   -0.6946    0.0000 C   0  0  0  0  0  0
    1.3752   -0.0480    0.0000 N   0  0  0  0  0  0
    1.5148    1.2445    0.0000 C   0  0  0  0  0  0
    0.5512    2.1171    0.0000 O   0  0  0  0  0  0
    2.7870    1.5116    0.0000 C   0  0  3  0  0  0
    3.4402    2.6353    0.0000 C   0  0  0  0  0  0
    4.7402    2.6317    0.0000 C   0  0  0  0  0  0
    5.3871    1.5040    0.0000 C   0  0  0  0  0  0
    4.7340    0.3800    0.0000 C   0  0  0  0  0  0
    3.4339    0.3836    0.0000 C   0  0  3  0  0  0
    2.5613   -0.5799    0.0000 C   0  0  0  0  0  0
    2.8281   -1.8522    0.0000 O   0  0  0  0  0  0
   -2.0078   -1.9884    0.0000 C   0  0  0  0  0  0
   -3.1354   -2.6353    0.0000 C   0  0  0  0  0  0
  1  2  1  0  0  0
  2 21  1  0  0  0
  2  3  2  0  0  0
  3  4  1  0  0  0
  3  5  1  0  0  0
  5  6  2  0  0  0
  6  7  1  0  0  0
  6 20  1  0  0  0
  7  8  1  0  0  0
  8  9  1  0  0  0
  9 18  1  0  0  0
  9 10  1  0  0  0
 10 11  2  0  0  0
 10 12  1  0  0  0
 12 17  1  0  0  0
 12 13  1  0  0  0
 13 14  1  0  0  0
 14 15  2  0  0  0
 15 16  1  0  0  0
 16 17  1  0  0  0
 17 18  1  0  0  0
 18 19  2  0  0  0
 20 21  2  0  0  0
M  END
$$$$
 
                    3D
 Structure written by MMmdl.
 21 23  0  0  1  0            999 V2000
   -0.1108   -4.0091    0.0000 C   0  0  0  0  0  0
   -1.0787   -3.1412    0.0000 C   0  0  0  0  0  0
   -0.9459   -1.8482    0.0000 C   0  0  0  0  0  0
    0.1786   -1.1956    0.0000 C   0  0  0  0  0  0
    0.1755    0.1044    0.0000 N   0  0  0  0  0  0
    1.3000    0.7567    0.0000 C   0  0  0  0  0  0
    2.4274    0.1091    0.0000 C   0  0  0  0  0  0
    3.5519    0.7614    0.0000 C   0  0  0  0  0  0
    4.6790    0.1138    0.0000 C   0  0  0  0  0  0
    3.5490    2.0614    0.0000 C   0  0  0  0  0  0
    2.4219    2.7091    0.0000 C   0  0  0  0  0  0
    2.4193    4.0091    0.0000 C   0  0  0  0  0  0
    1.2974    2.0567    0.0000 C   0  0  0  0  0  0
   -2.1346   -1.3220    0.0000 C   0  0  0  0  0  0
   -3.0022   -2.2899    0.0000 C   0  0  0  0  0  0
   -2.3499   -3.4144    0.0000 N   0  0  0  0  0  0
   -4.2744   -2.0227    0.0000 C   0  0  0  0  0  0
   -4.6790   -0.7871    0.0000 C   0  0  0  0  0  0
   -3.8111    0.1808    0.0000 C   0  0  0  0  0  0
   -2.5389   -0.0867    0.0000 C   0  0  0  0  0  0
    1.3060   -1.8430    0.0000 H   0  0  0  0  0  0
  1  2  1  0  0  0
  2 16  1  0  0  0
  2  3  2  0  0  0
  3  4  1  0  0  0
  3 14  1  0  0  0
  4  5  2  0  0  0
  4 21  1  0  0  0
  5  6  1  0  0  0
  6 13  1  0  0  0
  6  7  2  0  0  0
  7  8  1  0  0  0
  8  9  1  0  0  0
  8 10  2  0  0  0
 10 11  1  0  0  0
 11 12  1  0  0  0
 11 13  2  0  0  0
 14 20  1  0  0  0
 14 15  2  0  0  0
 15 16  1  0  0  0
 15 17  1  0  0  0
 17 18  2  0  0  0
 18 19  1  0  0  0
 19 20  2  0  0  0
M  END
$$$$
 
                    3D
 Structure written by MMmdl.
 33 37  0  0  1  0            999 V2000
    1.5151    5.6104    0.0000 C   0  0  0  0  0  0
    0.3764    5.0120    0.0000 O   0  0  0  0  0  0
    0.3255    3.7266    0.0000 C   0  0  0  0  0  0
    1.4125    3.0394    0.0000 O   0  0  0  0  0  0
   -0.8248    3.1225    0.0000 C   0  0  0  0  0  0
   -0.9882    1.8320    0.0000 C   0  0  0  0  0  0
   -0.0244    0.9078    0.0000 C   0  0  0  0  0  0
   -0.2930   -0.3693    0.0000 C   0  0  0  0  0  0
   -1.4714   -0.7635    0.0000 C   0  0  0  0  0  0
   -2.2672   -0.0307    0.0000 O   0  0  0  0  0  0
   -1.7971   -2.0141    0.0000 N   0  0  0  0  0  0
   -0.9051   -2.8207    0.0000 C   0  0  0  0  0  0
   -1.2005   -4.0863    0.0000 O   0  0  0  0  0  0
    0.2907   -2.4796    0.0000 N   0  0  0  0  0  0
    0.5632   -1.2163    0.0000 C   0  0  0  0  0  0
    1.8087   -0.8456    0.0000 O   0  0  0  0  0  0
    1.1796   -3.3366    0.0000 C   0  0  0  0  0  0
    2.4329   -2.9985    0.0000 C   0  0  0  0  0  0
    2.7722   -1.7195    0.0000 C   0  0  0  0  0  0
    4.0298   -1.3308    0.0000 C   0  0  0  0  0  0
    4.9836   -2.2938    0.0000 C   0  0  0  0  0  0
    4.6977   -3.5877    0.0000 C   0  0  0  0  0  0
    3.4401   -3.9232    0.0000 C   0  0  0  0  0  0
    3.0943   -5.2170    0.0000 C   0  0  0  0  0  0
    1.8342   -5.6104    0.0000 C   0  0  0  0  0  0
    0.8889   -4.6518    0.0000 C   0  0  0  0  0  0
   -2.3083    1.6156    0.0000 C   0  0  0  0  0  0
   -2.8952    2.7945    0.0000 C   0  0  0  0  0  0
   -1.9978    3.7299    0.0000 N   0  0  0  0  0  0
   -4.2418    2.8361    0.0000 C   0  0  0  0  0  0
   -4.9836    1.7203    0.0000 C   0  0  0  0  0  0
   -4.3555    0.5556    0.0000 C   0  0  0  0  0  0
   -3.0164    0.4733    0.0000 C   0  0  0  0  0  0
  1  2  1  0  0  0
  2  3  1  0  0  0
  3  4  2  0  0  0
  3  5  1  0  0  0
  5 29  1  0  0  0
  5  6  2  0  0  0
  6  7  1  0  0  0
  6 27  1  0  0  0
  7  8  2  0  0  0
  8 15  1  0  0  0
  8  9  1  0  0  0
  9 10  2  0  0  0
  9 11  1  0  0  0
 11 12  1  0  0  0
 12 13  2  0  0  0
 12 14  1  0  0  0
 14 15  1  0  0  0
 14 17  1  0  0  0
 15 16  2  0  0  0
 17 26  1  0  0  0
 17 18  2  0  0  0
 18 23  1  0  0  0
 18 19  1  0  0  0
 19 20  2  0  0  0
 20 21  1  0  0  0
 21 22  2  0  0  0
 22 23  1  0  0  0
 23 24  2  0  0  0
 24 25  1  0  0  0
 25 26  2  0  0  0
 27 33  1  0  0  0
 27 28  2  0  0  0
 28 29  1  0  0  0
 28 30  1  0  0  0
 30 31  2  0  0  0
 31 32  1  0  0  0
 32 33  2  0  0  0
M  END
$$$$
 
                    3D
 Structure written by MMmdl.
 33 37  0  0  1  0            999 V2000
   -3.9716   -5.3109    0.0000 C   0  0  0  0  0  0
   -3.0049   -4.4422    0.0000 C   0  0  0  0  0  0
   -3.2738   -3.1703    0.0000 C   0  0  0  0  0  0
   -4.5098   -2.7675    0.0000 C   0  0  0  0  0  0
   -4.7792   -1.4958    0.0000 C   0  0  0  0  0  0
   -3.8122   -0.6269    0.0000 C   0  0  0  0  0  0
   -3.8109    0.6732    0.0000 N   0  0  0  0  0  0
   -2.5743    1.0738    0.0000 C   0  0  0  0  0  0
   -2.1713    2.3099    0.0000 O   0  0  0  0  0  0
   -1.8110    0.0216    0.0000 C   0  0  0  0  0  0
   -0.5109    0.0203    0.0000 C   0  0  0  0  0  0
    0.2540    1.0715    0.0000 S   0  0  0  0  0  0
    1.4901    0.6687    0.0000 C   0  0  0  0  0  0
    2.5424    1.4319    0.0000 N   0  0  0  0  0  0
    2.4079    2.7249    0.0000 C   0  0  0  0  0  0
    3.4604    3.4877    0.0000 C   0  0  0  0  0  0
    4.6474    2.9581    0.0000 C   0  0  0  0  0  0
    3.3255    4.7810    0.0000 C   0  0  0  0  0  0
    2.1386    5.3109    0.0000 C   0  0  0  0  0  0
    1.0861    4.5478    0.0000 C   0  0  0  0  0  0
    1.2207    3.2548    0.0000 C   0  0  0  0  0  0
    1.4888   -0.6313    0.0000 N   0  0  0  0  0  0
    0.2522   -1.0320    0.0000 C   0  0  0  0  0  0
   -0.1505   -2.2681    0.0000 O   0  0  0  0  0  0
    2.5400   -1.3965    0.0000 C   0  0  0  0  0  0
    2.4030   -2.6893    0.0000 C   0  0  0  0  0  0
    1.2148   -3.2168    0.0000 C   0  0  0  0  0  0
    3.4539   -3.4542    0.0000 C   0  0  0  0  0  0
    4.6422   -2.9266    0.0000 C   0  0  0  0  0  0
    4.7792   -1.6339    0.0000 C   0  0  0  0  0  0
    3.7280   -0.8687    0.0000 C   0  0  0  0  0  0
   -2.5762   -1.0296    0.0000 C   0  0  0  0  0  0
   -2.3071   -2.3016    0.0000 C   0  0  0  0  0  0
  1  2  1  0  0  0
  2  3  1  0  0  0
  3 33  1  0  0  0
  3  4  2  0  0  0
  4  5  1  0  0  0
  5  6  2  0  0  0
  6 32  1  0  0  0
  6  7  1  0  0  0
  7  8  1  0  0  0
  8  9  2  0  0  0
  8 10  1  0  0  0
 10 11  2  0  0  0
 10 32  1  0  0  0
 11 23  1  0  0  0
 11 12  1  0  0  0
 12 13  1  0  0  0
 13 14  2  0  0  0
 13 22  1  0  0  0
 14 15  1  0  0  0
 15 21  1  0  0  0
 15 16  2  0  0  0
 16 17  1  0  0  0
 16 18  1  0  0  0
 18 19  2  0  0  0
 19 20  1  0  0  0
 20 21  2  0  0  0
 22 23  1  0  0  0
 22 25  1  0  0  0
 23 24  2  0  0  0
 25 31  1  0  0  0
 25 26  2  0  0  0
 26 27  1  0  0  0
 26 28  1  0  0  0
 28 29  2  0  0  0
 29 30  1  0  0  0
 30 31  2  0  0  0
 32 33  2  0  0  0
M  END
$$$$
 
                    3D
 Structure written by MMmdl.
 23 25  0  0  1  0            999 V2000
   -6.2641    0.5846    0.0000 C   0  0  0  0  0  0
   -4.9641    0.5836    0.0000 C   0  0  0  0  0  0
   -4.3130    1.7089    0.0000 C   0  0  0  0  0  0
   -4.9623    2.8352    0.0000 Cl  0  0  0  0  0  0
   -3.0130    1.7078    0.0000 C   0  0  0  0  0  0
   -2.3641    0.5815    0.0000 C   0  0  0  0  0  0
   -1.0641    0.5805    0.0000 N   0  0  0  0  0  0
   -0.4148   -0.5459    0.0000 C   0  0  0  0  0  0
    0.8849   -0.5469    0.0000 N   0  0  0  0  0  0
    1.6485   -1.5991    0.0000 C   0  0  0  0  0  0
    1.2458   -2.8352    0.0000 O   0  0  0  0  0  0
    2.8851   -1.1985    0.0000 C   0  0  3  0  0  0
    4.0104   -1.8495    0.0000 C   0  0  0  0  0  0
    5.1367   -1.2003    0.0000 C   0  0  3  0  0  0
    6.2620   -1.8511    0.0000 Br  0  0  0  0  0  0
    5.1378    0.0997    0.0000 C   0  0  3  0  0  0
    6.2641    0.7489    0.0000 Br  0  0  0  0  0  0
    4.0125    0.7508    0.0000 C   0  0  0  0  0  0
    2.8862    0.1015    0.0000 C   0  0  3  0  0  0
    1.6501    0.5043    0.0000 C   0  0  0  0  0  0
    1.2494    1.7408    0.0000 O   0  0  0  0  0  0
   -3.0149   -0.5438    0.0000 C   0  0  0  0  0  0
   -4.3149   -0.5428    0.0000 C   0  0  0  0  0  0
  1  2  1  0  0  0
  2 23  1  0  0  0
  2  3  2  0  0  0
  3  4  1  0  0  0
  3  5  1  0  0  0
  5  6  2  0  0  0
  6  7  1  0  0  0
  6 22  1  0  0  0
  7  8  1  0  0  0
  8  9  1  0  0  0
  9 20  1  0  0  0
  9 10  1  0  0  0
 10 11  2  0  0  0
 10 12  1  0  0  0
 12 19  1  0  0  0
 12 13  1  0  0  0
 13 14  1  0  0  0
 14 15  1  0  0  0
 14 16  1  0  0  0
 16 17  1  0  0  0
 16 18  1  0  0  0
 18 19  1  0  0  0
 19 20  1  0  0  0
 20 21  2  0  0  0
 22 23  2  0  0  0
M  END
$$$$
 
                    3D
 Structure written by MMmdl.
 31 34  0  0  1  0            999 V2000
    2.0428   -6.4899    0.0000 C   0  0  0  0  0  0
    0.8862   -5.9034    0.0000 O   0  0  0  0  0  0
    0.8162   -4.6091    0.0000 C   0  0  0  0  0  0
    1.9028   -3.9021    0.0000 O   0  0  0  0  0  0
   -0.3280   -4.0275    0.0000 C   0  0  0  0  0  0
   -0.5554   -2.7281    0.0000 C   0  0  0  0  0  0
    0.4317   -1.7856    0.0000 C   0  0  0  0  0  0
    0.1514   -0.5084    0.0000 C   0  0  0  0  0  0
   -1.0558   -0.1304    0.0000 C   0  0  0  0  0  0
   -1.8385   -0.8605    0.0000 O   0  0  0  0  0  0
   -1.3752    1.1146    0.0000 N   0  0  0  0  0  0
   -0.4343    1.9840    0.0000 C   0  0  0  0  0  0
   -0.7426    3.2567    0.0000 S   0  0  0  0  0  0
    0.7866    1.6443    0.0000 N   0  0  0  0  0  0
    1.0666    0.3910    0.0000 C   0  0  0  0  0  0
    2.3226    0.0205    0.0000 O   0  0  0  0  0  0
    1.6866    2.5118    0.0000 C   0  0  0  0  0  0
    2.9464    2.1730    0.0000 C   0  0  0  0  0  0
    3.8989    3.0617    0.0000 C   0  0  0  0  0  0
    3.5621    4.3229    0.0000 C   0  0  0  0  0  0
    4.5051    5.2319    0.0000 O   0  0  0  0  0  0
    4.1927    6.4899    0.0000 C   0  0  0  0  0  0
    2.3143    4.7042    0.0000 C   0  0  0  0  0  0
    1.3923    3.7838    0.0000 C   0  0  0  0  0  0
   -1.8258   -2.5183    0.0000 C   0  0  0  0  0  0
   -2.4592   -3.7081    0.0000 C   0  0  0  0  0  0
   -1.5250   -4.6145    0.0000 N   0  0  0  0  0  0
   -3.7823   -3.8017    0.0000 C   0  0  0  0  0  0
   -4.5051   -2.6474    0.0000 C   0  0  0  0  0  0
   -3.9321   -1.4377    0.0000 C   0  0  0  0  0  0
   -2.5995   -1.3907    0.0000 C   0  0  0  0  0  0
  1  2  1  0  0  0
  2  3  1  0  0  0
  3  4  2  0  0  0
  3  5  1  0  0  0
  5 27  1  0  0  0
  5  6  2  0  0  0
  6  7  1  0  0  0
  6 25  1  0  0  0
  7  8  2  0  0  0
  8 15  1  0  0  0
  8  9  1  0  0  0
  9 10  2  0  0  0
  9 11  1  0  0  0
 11 12  1  0  0  0
 12 13  2  0  0  0
 12 14  1  0  0  0
 14 15  1  0  0  0
 14 17  1  0  0  0
 15 16  2  0  0  0
 17 24  1  0  0  0
 17 18  2  0  0  0
 18 19  1  0  0  0
 19 20  2  0  0  0
 20 21  1  0  0  0
 20 23  1  0  0  0
 21 22  1  0  0  0
 23 24  2  0  0  0
 25 31  1  0  0  0
 25 26  2  0  0  0
 26 27  1  0  0  0
 26 28  1  0  0  0
 28 29  2  0  0  0
 29 30  1  0  0  0
 30 31  2  0  0  0
M  END
$$$$
 
                    3D
 Structure written by MMmdl.
 24 26  0  0  1  0            999 V2000
   -2.4721    5.9414    0.0000 O   0  5  0  0  0  0
   -1.3176    5.3461    0.0000 N   0  3  0  0  0  0
   -0.2256    6.0487    0.0000 O   0  0  0  0  0  0
   -1.2566    4.0624    0.0000 C   0  0  0  0  0  0
   -2.3380    3.3422    0.0000 C   0  0  0  0  0  0
   -2.2996    2.0470    0.0000 C   0  0  0  0  0  0
   -3.3810    1.3523    0.0000 Cl  0  0  0  0  0  0
   -1.1335    1.4705    0.0000 C   0  0  0  0  0  0
   -0.0274    2.1527    0.0000 C   0  0  0  0  0  0
   -0.1108    3.4458    0.0000 C   0  0  0  0  0  0
   -1.0772    0.1561    0.0000 C   0  0  0  0  0  0
   -2.1737   -0.5392    0.0000 O   0  0  0  0  0  0
    0.0718   -0.4472    0.0000 N   0  0  0  0  0  0
    0.1269   -1.7489    0.0000 N   0  0  0  0  0  0
    1.2740   -2.3301    0.0000 C   0  0  0  0  0  0
    2.4497   -1.7481    0.0000 C   0  0  0  0  0  0
    2.6500   -0.4519    0.0000 O   0  0  0  0  0  0
    3.3810   -2.6449    0.0000 N   0  0  0  0  0  0
    2.7754   -3.8063    0.0000 C   0  0  0  0  0  0
    3.2229   -5.0220    0.0000 C   0  0  0  0  0  0
    2.4206   -6.0487    0.0000 C   0  0  0  0  0  0
    1.1340   -5.8219    0.0000 C   0  0  0  0  0  0
    0.6497   -4.6283    0.0000 C   0  0  0  0  0  0
    1.4911   -3.6310    0.0000 C   0  0  0  0  0  0
  1  2  1  0  0  0
  2  3  2  0  0  0
  2  4  1  0  0  0
  4 10  1  0  0  0
  4  5  2  0  0  0
  5  6  1  0  0  0
  6  7  1  0  0  0
  6  8  2  0  0  0
  8  9  1  0  0  0
  8 11  1  0  0  0
  9 10  2  0  0  0
 11 12  2  0  0  0
 11 13  1  0  0  0
 13 14  1  0  0  0
 14 15  2  0  0  0
 15 24  1  0  0  0
 15 16  1  0  0  0
 16 17  2  0  0  0
 16 18  1  0  0  0
 18 19  1  0  0  0
 19 24  1  0  0  0
 19 20  2  0  0  0
 20 21  1  0  0  0
 21 22  2  0  0  0
 22 23  1  0  0  0
 23 24  2  0  0  0
M  CHG  2   1  -1   2   1
M  END
$$$$
 
                    3D
 Structure written by MMmdl.
 32 36  0  0  1  0            999 V2000
   -3.0048   -4.8408    0.0000 C   0  0  0  0  0  0
   -3.2739   -3.5689    0.0000 C   0  0  0  0  0  0
   -4.5097   -3.1661    0.0000 C   0  0  0  0  0  0
   -4.7791   -1.8944    0.0000 C   0  0  0  0  0  0
   -3.8121   -1.0252    0.0000 C   0  0  0  0  0  0
   -3.8111    0.2748    0.0000 N   0  0  0  0  0  0
   -2.5742    0.6755    0.0000 C   0  0  0  0  0  0
   -2.1715    1.9113    0.0000 O   0  0  0  0  0  0
   -1.8111   -0.3770    0.0000 C   0  0  0  0  0  0
   -0.5110   -0.3781    0.0000 C   0  0  0  0  0  0
    0.2542    0.6729    0.0000 S   0  0  0  0  0  0
    1.4900    0.2701    0.0000 C   0  0  0  0  0  0
    2.5425    1.0333    0.0000 N   0  0  0  0  0  0
    2.4078    2.3263    0.0000 C   0  0  0  0  0  0
    3.4603    3.0894    0.0000 C   0  0  0  0  0  0
    3.3256    4.3824    0.0000 C   0  0  0  0  0  0
    4.3781    5.1455    0.0000 C   0  0  0  0  0  0
    2.1387    4.9123    0.0000 C   0  0  0  0  0  0
    1.0862    4.1492    0.0000 C   0  0  0  0  0  0
    1.2206    2.8562    0.0000 C   0  0  0  0  0  0
    1.4889   -1.0299    0.0000 N   0  0  0  0  0  0
    0.2521   -1.4306    0.0000 C   0  0  0  0  0  0
   -0.1507   -2.6664    0.0000 O   0  0  0  0  0  0
    2.5399   -1.7948    0.0000 C   0  0  0  0  0  0
    2.4029   -3.0876    0.0000 C   0  0  0  0  0  0
    3.4541   -3.8528    0.0000 C   0  0  0  0  0  0
    3.3170   -5.1455    0.0000 C   0  0  0  0  0  0
    4.6420   -3.3250    0.0000 C   0  0  0  0  0  0
    4.7791   -2.0322    0.0000 C   0  0  0  0  0  0
    3.7281   -1.2673    0.0000 C   0  0  0  0  0  0
   -2.5760   -1.4280    0.0000 C   0  0  0  0  0  0
   -2.3069   -2.6999    0.0000 C   0  0  0  0  0  0
  1  2  1  0  0  0
  2 32  1  0  0  0
  2  3  2  0  0  0
  3  4  1  0  0  0
  4  5  2  0  0  0
  5 31  1  0  0  0
  5  6  1  0  0  0
  6  7  1  0  0  0
  7  8  2  0  0  0
  7  9  1  0  0  0
  9 10  2  0  0  0
  9 31  1  0  0  0
 10 22  1  0  0  0
 10 11  1  0  0  0
 11 12  1  0  0  0
 12 13  2  0  0  0
 12 21  1  0  0  0
 13 14  1  0  0  0
 14 20  1  0  0  0
 14 15  2  0  0  0
 15 16  1  0  0  0
 16 17  1  0  0  0
 16 18  2  0  0  0
 18 19  1  0  0  0
 19 20  2  0  0  0
 21 22  1  0  0  0
 21 24  1  0  0  0
 22 23  2  0  0  0
 24 30  1  0  0  0
 24 25  2  0  0  0
 25 26  1  0  0  0
 26 27  1  0  0  0
 26 28  2  0  0  0
 28 29  1  0  0  0
 29 30  2  0  0  0
 31 32  2  0  0  0
M  END
$$$$
 
                    3D
 Structure written by MMmdl.
 33 37  0  0  1  0            999 V2000
   -2.3866   -4.8765    0.0000 C   0  0  0  0  0  0
   -2.6557   -3.6046    0.0000 C   0  0  0  0  0  0
   -3.8915   -3.2018    0.0000 C   0  0  0  0  0  0
   -4.1609   -1.9302    0.0000 C   0  0  0  0  0  0
   -5.3972   -1.5271    0.0000 Br  0  0  0  0  0  0
   -3.1939   -1.0610    0.0000 C   0  0  0  0  0  0
   -3.1929    0.2391    0.0000 N   0  0  0  0  0  0
   -1.9560    0.6395    0.0000 C   0  0  0  0  0  0
   -1.5533    1.8756    0.0000 O   0  0  0  0  0  0
   -1.1929   -0.4128    0.0000 C   0  0  0  0  0  0
    0.1071   -0.4138    0.0000 C   0  0  0  0  0  0
    0.8723    0.6371    0.0000 S   0  0  0  0  0  0
    2.1081    0.2344    0.0000 C   0  0  0  0  0  0
    3.1606    0.9975    0.0000 N   0  0  0  0  0  0
    3.0259    2.2905    0.0000 C   0  0  0  0  0  0
    4.0785    3.0536    0.0000 C   0  0  0  0  0  0
    5.2654    2.5237    0.0000 C   0  0  0  0  0  0
    3.9438    4.3467    0.0000 C   0  0  0  0  0  0
    2.7568    4.8765    0.0000 C   0  0  0  0  0  0
    1.7043    4.1134    0.0000 C   0  0  0  0  0  0
    1.8388    2.8204    0.0000 C   0  0  0  0  0  0
    2.1071   -1.0656    0.0000 N   0  0  0  0  0  0
    0.8702   -1.4663    0.0000 C   0  0  0  0  0  0
    0.4675   -2.7021    0.0000 O   0  0  0  0  0  0
    3.1580   -1.8308    0.0000 C   0  0  0  0  0  0
    3.0210   -3.1236    0.0000 C   0  0  0  0  0  0
    1.8330   -3.6511    0.0000 C   0  0  0  0  0  0
    4.0722   -3.8885    0.0000 C   0  0  0  0  0  0
    5.2602   -3.3610    0.0000 C   0  0  0  0  0  0
    5.3972   -2.0682    0.0000 C   0  0  0  0  0  0
    4.3463   -1.3030    0.0000 C   0  0  0  0  0  0
   -1.9578   -1.4640    0.0000 C   0  0  0  0  0  0
   -1.6887   -2.7359    0.0000 C   0  0  0  0  0  0
  1  2  1  0  0  0
  2 33  1  0  0  0
  2  3  2  0  0  0
  3  4  1  0  0  0
  4  5  1  0  0  0
  4  6  2  0  0  0
  6 32  1  0  0  0
  6  7  1  0  0  0
  7  8  1  0  0  0
  8  9  2  0  0  0
  8 10  1  0  0  0
 10 11  2  0  0  0
 10 32  1  0  0  0
 11 23  1  0  0  0
 11 12  1  0  0  0
 12 13  1  0  0  0
 13 14  2  0  0  0
 13 22  1  0  0  0
 14 15  1  0  0  0
 15 21  1  0  0  0
 15 16  2  0  0  0
 16 17  1  0  0  0
 16 18  1  0  0  0
 18 19  2  0  0  0
 19 20  1  0  0  0
 20 21  2  0  0  0
 22 23  1  0  0  0
 22 25  1  0  0  0
 23 24  2  0  0  0
 25 31  1  0  0  0
 25 26  2  0  0  0
 26 27  1  0  0  0
 26 28  1  0  0  0
 28 29  2  0  0  0
 29 30  1  0  0  0
 30 31  2  0  0  0
 32 33  2  0  0  0
M  END
$$$$
 
                    3D
 Structure written by MMmdl.
 21 24  0  0  1  0            999 V2000
   -3.6005   -1.7589    0.0000 F   0  0  0  0  0  0
   -2.3005   -1.7579    0.0000 C   0  0  0  0  0  0
   -1.6515   -0.6315    0.0000 C   0  0  0  0  0  0
   -0.3515   -0.6305    0.0000 C   0  0  0  0  0  0
    0.2995   -1.7558    0.0000 C   0  0  0  0  0  0
   -0.3497   -2.8821    0.0000 C   0  0  0  0  0  0
   -1.6497   -2.8832    0.0000 C   0  0  0  0  0  0
    1.5995   -1.7548    0.0000 N   0  0  0  0  0  0
    2.3645   -2.8060    0.0000 N   0  0  0  0  0  0
    3.6005   -2.4032    0.0000 N   0  0  0  0  0  0
    3.5995   -1.1032    0.0000 N   0  0  0  0  0  0
    2.3627   -0.7025    0.0000 C   0  0  0  0  0  0
    1.9602    0.5335    0.0000 C   0  0  0  0  0  0
    2.7233    1.5858    0.0000 C   0  0  0  0  0  0
    1.9583    2.6370    0.0000 N   0  0  0  0  0  0
    0.7223    2.2342    0.0000 C   0  0  0  0  0  0
    0.7233    0.9342    0.0000 C   0  0  0  0  0  0
   -0.4020    0.2831    0.0000 C   0  0  0  0  0  0
   -1.5283    0.9324    0.0000 C   0  0  0  0  0  0
   -1.5293    2.2324    0.0000 C   0  0  0  0  0  0
   -0.4040    2.8832    0.0000 C   0  0  0  0  0  0
  1  2  1  0  0  0
  2  7  1  0  0  0
  2  3  2  0  0  0
  3  4  1  0  0  0
  4  5  2  0  0  0
  5  6  1  0  0  0
  5  8  1  0  0  0
  6  7  2  0  0  0
  8 12  1  0  0  0
  8  9  1  0  0  0
  9 10  2  0  0  0
 10 11  1  0  0  0
 11 12  2  0  0  0
 12 13  1  0  0  0
 13 17  1  0  0  0
 13 14  2  0  0  0
 14 15  1  0  0  0
 15 16  1  0  0  0
 16 21  1  0  0  0
 16 17  2  0  0  0
 17 18  1  0  0  0
 18 19  2  0  0  0
 19 20  1  0  0  0
 20 21  2  0  0  0
M  END
$$$$
 
                    3D
 Structure written by MMmdl.
 22 24  0  0  1  0            999 V2000
    2.0999    0.8731    0.0000 O   0  0  0  0  0  0
    2.1036   -0.4269    0.0000 C   0  0  0  0  0  0
    0.9796   -1.0801    0.0000 C   0  0  0  0  0  0
   -0.1481   -0.4332    0.0000 C   0  0  0  0  0  0
   -1.2721   -1.0863    0.0000 C   0  0  0  0  0  0
   -2.3997   -0.4394    0.0000 N   0  0  0  0  0  0
   -2.5393    0.8531    0.0000 C   0  0  0  0  0  0
   -1.5758    1.7256    0.0000 O   0  0  0  0  0  0
   -3.8115    1.1198    0.0000 C   0  0  0  0  0  0
   -4.4647    2.2438    0.0000 C   0  0  0  0  0  0
   -5.7647    2.2402    0.0000 C   0  0  0  0  0  0
   -6.4116    1.1126    0.0000 C   0  0  0  0  0  0
   -5.7584   -0.0114    0.0000 C   0  0  0  0  0  0
   -4.4584   -0.0078    0.0000 C   0  0  0  0  0  0
   -3.5858   -0.9714    0.0000 C   0  0  0  0  0  0
   -3.8526   -2.2438    0.0000 O   0  0  0  0  0  0
    3.2312   -1.0736    0.0000 N   0  0  0  0  0  0
    4.3555   -0.4204    0.0000 C   0  0  0  0  0  0
    5.5442   -0.9462    0.0000 N   0  0  0  0  0  0
    6.4116    0.0226    0.0000 C   0  0  0  0  0  0
    5.7582    1.1464    0.0000 C   0  0  0  0  0  0
    4.4873    0.8728    0.0000 S   0  0  0  0  0  0
  1  2  2  0  0  0
  2  3  1  0  0  0
  2 17  1  0  0  0
  3  4  1  0  0  0
  4  5  1  0  0  0
  5  6  1  0  0  0
  6 15  1  0  0  0
  6  7  1  0  0  0
  7  8  2  0  0  0
  7  9  1  0  0  0
  9 14  1  0  0  0
  9 10  2  0  0  0
 10 11  1  0  0  0
 11 12  2  0  0  0
 12 13  1  0  0  0
 13 14  2  0  0  0
 14 15  1  0  0  0
 15 16  2  0  0  0
 17 18  1  0  0  0
 18 22  1  0  0  0
 18 19  2  0  0  0
 19 20  1  0  0  0
 20 21  2  0  0  0
 21 22  1  0  0  0
M  END
$$$$
 
                    3D
 Structure written by MMmdl.
 33 36  0  0  1  0            999 V2000
    2.0396   -6.6776    0.0000 C   0  0  0  0  0  0
    0.8822   -6.0913    0.0000 O   0  0  0  0  0  0
    0.8127   -4.7966    0.0000 C   0  0  0  0  0  0
    1.9008   -4.0899    0.0000 O   0  0  0  0  0  0
   -0.3314   -4.2126    0.0000 C   0  0  0  0  0  0
   -0.5527   -2.9125    0.0000 C   0  0  0  0  0  0
    0.4355   -1.9682    0.0000 C   0  0  0  0  0  0
    0.1519   -0.6849    0.0000 C   0  0  0  0  0  0
   -1.0556   -0.3082    0.0000 C   0  0  0  0  0  0
   -1.8261   -1.0271    0.0000 O   0  0  0  0  0  0
   -1.3765    0.9384    0.0000 N   0  0  0  0  0  0
   -0.4352    1.8099    0.0000 C   0  0  0  0  0  0
   -0.7447    3.0832    0.0000 O   0  0  0  0  0  0
    0.7860    1.4711    0.0000 N   0  0  0  0  0  0
    1.0675    0.2164    0.0000 C   0  0  0  0  0  0
    2.3245   -0.1536    0.0000 O   0  0  0  0  0  0
    1.6873    2.3399    0.0000 C   0  0  0  0  0  0
    2.9459    2.0021    0.0000 C   0  0  0  0  0  0
    3.2621    0.7306    0.0000 O   0  0  0  0  0  0
    4.5088    0.3723    0.0000 C   0  0  0  0  0  0
    3.9011    2.8931    0.0000 C   0  0  0  0  0  0
    3.5654    4.1506    0.0000 C   0  0  0  0  0  0
    2.3188    4.5310    0.0000 C   0  0  0  0  0  0
    2.0088    5.7768    0.0000 O   0  0  0  0  0  0
    2.9428    6.6776    0.0000 C   0  0  0  0  0  0
    1.3944    3.6084    0.0000 C   0  0  0  0  0  0
   -1.8261   -2.6990    0.0000 C   0  0  0  0  0  0
   -2.4636   -3.8886    0.0000 C   0  0  0  0  0  0
   -1.5329   -4.7982    0.0000 N   0  0  0  0  0  0
   -3.7880   -3.9776    0.0000 C   0  0  0  0  0  0
   -4.5088   -2.8197    0.0000 C   0  0  0  0  0  0
   -3.9312   -1.6114    0.0000 C   0  0  0  0  0  0
   -2.5974   -1.5668    0.0000 C   0  0  0  0  0  0
  1  2  1  0  0  0
  2  3  1  0  0  0
  3  4  2  0  0  0
  3  5  1  0  0  0
  5 29  1  0  0  0
  5  6  2  0  0  0
  6  7  1  0  0  0
  6 27  1  0  0  0
  7  8  2  0  0  0
  8 15  1  0  0  0
  8  9  1  0  0  0
  9 10  2  0  0  0
  9 11  1  0  0  0
 11 12  1  0  0  0
 12 13  2  0  0  0
 12 14  1  0  0  0
 14 15  1  0  0  0
 14 17  1  0  0  0
 15 16  2  0  0  0
 17 26  1  0  0  0
 17 18  2  0  0  0
 18 19  1  0  0  0
 18 21  1  0  0  0
 19 20  1  0  0  0
 21 22  2  0  0  0
 22 23  1  0  0  0
 23 24  1  0  0  0
 23 26  2  0  0  0
 24 25  1  0  0  0
 27 33  1  0  0  0
 27 28  2  0  0  0
 28 29  1  0  0  0
 28 30  1  0  0  0
 30 31  2  0  0  0
 31 32  1  0  0  0
 32 33  2  0  0  0
M  END
$$$$
 
                    3D
 Structure written by MMmdl.
 18 21  0  0  1  0            999 V2000
    1.9864    2.3334    0.0000 C   0  0  0  0  0  0
    1.5819    1.0981    0.0000 N   0  0  0  0  0  0
    2.3434    0.0446    0.0000 C   0  0  0  0  0  0
    1.5769   -1.0053    0.0000 C   0  0  0  0  0  0
    2.1029   -2.1943    0.0000 C   0  0  0  0  0  0
    3.3954   -2.3334    0.0000 C   0  0  0  0  0  0
    4.1619   -1.2835    0.0000 C   0  0  0  0  0  0
    3.6361   -0.0945    0.0000 C   0  0  0  0  0  0
    0.3414   -0.6007    0.0000 C   0  0  0  0  0  0
   -0.7860   -1.2479    0.0000 N   0  0  0  0  0  0
   -1.9102   -0.5953    0.0000 C   0  0  0  0  0  0
   -3.0376   -1.2427    0.0000 C   0  0  0  0  0  0
   -4.1619   -0.5898    0.0000 C   0  0  0  0  0  0
   -4.1587    0.7102    0.0000 C   0  0  0  0  0  0
   -3.0314    1.3573    0.0000 C   0  0  0  0  0  0
   -1.9071    0.7047    0.0000 C   0  0  0  0  0  0
   -0.7797    1.3521    0.0000 N   0  0  0  0  0  0
    0.3445    0.6993    0.0000 C   0  0  0  0  0  0
  1  2  1  0  0  0
  2 18  1  0  0  0
  2  3  1  0  0  0
  3  8  1  0  0  0
  3  4  2  0  0  0
  4  5  1  0  0  0
  4  9  1  0  0  0
  5  6  2  0  0  0
  6  7  1  0  0  0
  7  8  2  0  0  0
  9 18  1  0  0  0
  9 10  2  0  0  0
 10 11  1  0  0  0
 11 16  1  0  0  0
 11 12  2  0  0  0
 12 13  1  0  0  0
 13 14  2  0  0  0
 14 15  1  0  0  0
 15 16  2  0  0  0
 16 17  1  0  0  0
 17 18  2  0  0  0
M  END
$$$$
 
                    3D
 Structure written by MMmdl.
 33 37  0  0  1  0            999 V2000
    5.2808    2.8613    0.0000 C   0  0  0  0  0  0
    4.2296    2.0964    0.0000 N   0  0  0  0  0  0
    2.9930    2.4968    0.0000 C   0  0  0  0  0  0
    2.5900    3.7329    0.0000 O   0  0  0  0  0  0
    2.2297    1.4446    0.0000 C   0  0  0  0  0  0
    0.9296    1.4435    0.0000 C   0  0  0  0  0  0
    0.1665    0.3910    0.0000 S   0  0  0  0  0  0
   -1.0700    0.7917    0.0000 C   0  0  0  0  0  0
   -2.1212    0.0265    0.0000 N   0  0  0  0  0  0
   -1.9842   -1.2662    0.0000 C   0  0  0  0  0  0
   -0.7960   -1.7938    0.0000 C   0  0  0  0  0  0
   -0.6592   -3.0865    0.0000 C   0  0  0  0  0  0
   -1.7102   -3.8517    0.0000 C   0  0  0  0  0  0
   -1.5732   -5.1444    0.0000 C   0  0  0  0  0  0
   -2.8981   -3.3239    0.0000 C   0  0  0  0  0  0
   -3.0352   -2.0312    0.0000 C   0  0  0  0  0  0
   -1.0713    2.0917    0.0000 N   0  0  0  0  0  0
    0.1647    2.4945    0.0000 C   0  0  0  0  0  0
    0.5654    3.7313    0.0000 O   0  0  0  0  0  0
   -2.1236    2.8548    0.0000 C   0  0  0  0  0  0
   -3.3110    2.3250    0.0000 C   0  0  0  0  0  0
   -4.3633    3.0883    0.0000 C   0  0  0  0  0  0
   -4.2286    4.3813    0.0000 C   0  0  0  0  0  0
   -5.2808    5.1444    0.0000 C   0  0  0  0  0  0
   -3.0414    4.9110    0.0000 C   0  0  0  0  0  0
   -1.9889    4.1481    0.0000 C   0  0  0  0  0  0
    2.9949    0.3934    0.0000 C   0  0  0  0  0  0
    2.7258   -0.8786    0.0000 C   0  0  0  0  0  0
    3.6924   -1.7472    0.0000 C   0  0  0  0  0  0
    3.4236   -3.0192    0.0000 Br  0  0  0  0  0  0
    4.9285   -1.3445    0.0000 C   0  0  0  0  0  0
    5.1979   -0.0728    0.0000 C   0  0  0  0  0  0
    4.2309    0.7964    0.0000 C   0  0  0  0  0  0
  1  2  1  0  0  0
  2 33  1  0  0  0
  2  3  1  0  0  0
  3  4  2  0  0  0
  3  5  1  0  0  0
  5  6  2  0  0  0
  5 27  1  0  0  0
  6 18  1  0  0  0
  6  7  1  0  0  0
  7  8  1  0  0  0
  8  9  2  0  0  0
  8 17  1  0  0  0
  9 10  1  0  0  0
 10 16  1  0  0  0
 10 11  2  0  0  0
 11 12  1  0  0  0
 12 13  2  0  0  0
 13 14  1  0  0  0
 13 15  1  0  0  0
 15 16  2  0  0  0
 17 18  1  0  0  0
 17 20  1  0  0  0
 18 19  2  0  0  0
 20 26  1  0  0  0
 20 21  2  0  0  0
 21 22  1  0  0  0
 22 23  2  0  0  0
 23 24  1  0  0  0
 23 25  1  0  0  0
 25 26  2  0  0  0
 27 33  1  0  0  0
 27 28  2  0  0  0
 28 29  1  0  0  0
 29 30  1  0  0  0
 29 31  2  0  0  0
 31 32  1  0  0  0
 32 33  2  0  0  0
M  END
$$$$
 
                    3D
 Structure written by MMmdl.
 38 43  0  0  1  0            999 V2000
    5.6140   -1.4291    0.0000 C   0  0  0  0  0  0
    4.8472   -0.3797    0.0000 C   0  0  0  0  0  0
    5.2458    0.8582    0.0000 N   0  0  0  0  0  0
    4.1922    1.6195    0.0000 N   0  0  0  0  0  0
    3.1423    0.8524    0.0000 C   0  0  0  0  0  0
    1.9049    1.2510    0.0000 O   0  0  0  0  0  0
    3.5472   -0.3826    0.0000 C   0  0  0  0  0  0
    2.7859   -1.4364    0.0000 C   0  0  0  0  0  0
    1.4926   -1.3041    0.0000 N   0  0  0  0  0  0
    0.7313   -2.3579    0.0000 C   0  0  0  0  0  0
   -0.5620   -2.2253    0.0000 C   0  0  0  0  0  0
   -1.3233   -3.2791    0.0000 C   0  0  0  0  0  0
   -2.6166   -3.1467    0.0000 C   0  0  0  0  0  0
   -3.1486   -1.9606    0.0000 N   0  0  0  0  0  0
   -2.5014   -0.8329    0.0000 C   0  0  0  0  0  0
   -1.2092   -0.6936    0.0000 O   0  0  0  0  0  0
   -3.3740    0.1307    0.0000 C   0  0  0  0  0  0
   -3.2417    1.4239    0.0000 C   0  0  0  0  0  0
   -4.2955    2.1852    0.0000 C   0  0  0  0  0  0
   -5.4816    1.6533    0.0000 C   0  0  0  0  0  0
   -5.6140    0.3600    0.0000 C   0  0  0  0  0  0
   -4.5602   -0.4013    0.0000 C   0  0  0  0  0  0
   -4.4208   -1.6938    0.0000 C   0  0  0  0  0  0
   -5.3844   -2.5662    0.0000 O   0  0  0  0  0  0
   -0.7913   -4.4655    0.0000 C   0  0  0  0  0  0
   -1.5524   -5.5193    0.0000 C   0  0  0  0  0  0
    0.5019   -4.5979    0.0000 C   0  0  0  0  0  0
    1.2632   -3.5440    0.0000 C   0  0  0  0  0  0
    4.1889    2.9192    0.0000 C   0  0  0  0  0  0
    3.0615    3.5664    0.0000 C   0  0  0  0  0  0
    1.9372    2.9135    0.0000 C   0  0  0  0  0  0
    0.8098    3.5607    0.0000 C   0  0  0  0  0  0
    0.8064    4.8605    0.0000 C   0  0  0  0  0  0
    1.9307    5.5136    0.0000 C   0  0  0  0  0  0
    3.0581    4.8664    0.0000 C   0  0  0  0  0  0
    4.1821    5.5193    0.0000 C   0  0  0  0  0  0
    5.3098    4.8724    0.0000 C   0  0  0  0  0  0
    5.3131    3.5724    0.0000 C   0  0  0  0  0  0
  1  2  1  0  0  0
  2  7  1  0  0  0
  2  3  2  0  0  0
  3  4  1  0  0  0
  4  5  1  0  0  0
  4 29  1  0  0  0
  5  6  2  0  0  0
  5  7  1  0  0  0
  7  8  2  0  0  0
  8  9  1  0  0  0
  9 10  1  0  0  0
 10 28  1  0  0  0
 10 11  2  0  0  0
 11 12  1  0  0  0
 12 13  1  0  0  0
 12 25  2  0  0  0
 13 14  1  0  0  0
 14 23  1  0  0  0
 14 15  1  0  0  0
 15 16  2  0  0  0
 15 17  1  0  0  0
 17 22  1  0  0  0
 17 18  2  0  0  0
 18 19  1  0  0  0
 19 20  2  0  0  0
 20 21  1  0  0  0
 21 22  2  0  0  0
 22 23  1  0  0  0
 23 24  2  0  0  0
 25 26  1  0  0  0
 25 27  1  0  0  0
 27 28  2  0  0  0
 29 38  1  0  0  0
 29 30  2  0  0  0
 30 35  1  0  0  0
 30 31  1  0  0  0
 31 32  2  0  0  0
 32 33  1  0  0  0
 33 34  2  0  0  0
 34 35  1  0  0  0
 35 36  2  0  0  0
 36 37  1  0  0  0
 37 38  2  0  0  0
M  END
$$$$
 
                    3D
 Structure written by MMmdl.
 35 39  0  0  1  0            999 V2000
    3.6546   -4.1045    0.0000 C   0  0  0  0  0  0
    2.3832   -3.8328    0.0000 C   0  0  0  0  0  0
    1.4165   -4.7023    0.0000 N   0  0  0  0  0  0
    0.2912   -4.0510    0.0000 N   0  0  0  0  0  0
    0.5624   -2.7801    0.0000 C   0  0  0  0  0  0
   -0.3065   -1.8129    0.0000 O   0  0  0  0  0  0
    1.8556   -2.6449    0.0000 C   0  0  0  0  0  0
    2.5064   -1.5196    0.0000 C   0  0  0  0  0  0
    1.8572   -0.3933    0.0000 N   0  0  0  0  0  0
    2.5082    0.7320    0.0000 C   0  0  0  0  0  0
    1.8590    1.8584    0.0000 C   0  0  0  0  0  0
    2.5101    2.9836    0.0000 C   0  0  0  0  0  0
    1.8608    4.1100    0.0000 C   0  0  0  0  0  0
    0.5608    4.1110    0.0000 N   0  0  0  0  0  0
   -0.2041    3.0598    0.0000 C   0  0  0  0  0  0
    0.1966    1.8233    0.0000 O   0  0  0  0  0  0
   -1.4401    3.4626    0.0000 C   0  0  0  0  0  0
   -2.5665    2.8133    0.0000 C   0  0  0  0  0  0
   -3.6918    3.4644    0.0000 C   0  0  0  0  0  0
   -3.6907    4.7644    0.0000 C   0  0  0  0  0  0
   -2.5644    5.4134    0.0000 C   0  0  0  0  0  0
   -1.4391    4.7626    0.0000 C   0  0  0  0  0  0
   -0.2025    5.1632    0.0000 C   0  0  0  0  0  0
    0.2002    6.3993    0.0000 O   0  0  0  0  0  0
    3.8101    2.9826    0.0000 C   0  0  0  0  0  0
    4.4608    4.1079    0.0000 Cl  0  0  0  0  0  0
    4.4590    1.8563    0.0000 C   0  0  0  0  0  0
    3.8082    0.7310    0.0000 C   0  0  0  0  0  0
   -0.8967   -4.5788    0.0000 C   0  0  0  0  0  0
   -1.9479   -3.8138    0.0000 C   0  0  0  0  0  0
   -3.1361   -4.3416    0.0000 C   0  0  0  0  0  0
   -3.2729   -5.6346    0.0000 C   0  0  0  0  0  0
   -4.4608   -6.1624    0.0000 Cl  0  0  0  0  0  0
   -2.2217   -6.3993    0.0000 C   0  0  0  0  0  0
   -1.0338   -5.8717    0.0000 C   0  0  0  0  0  0
  1  2  1  0  0  0
  2  7  1  0  0  0
  2  3  2  0  0  0
  3  4  1  0  0  0
  4  5  1  0  0  0
  4 29  1  0  0  0
  5  6  2  0  0  0
  5  7  1  0  0  0
  7  8  2  0  0  0
  8  9  1  0  0  0
  9 10  1  0  0  0
 10 28  1  0  0  0
 10 11  2  0  0  0
 11 12  1  0  0  0
 12 13  1  0  0  0
 12 25  2  0  0  0
 13 14  1  0  0  0
 14 23  1  0  0  0
 14 15  1  0  0  0
 15 16  2  0  0  0
 15 17  1  0  0  0
 17 22  1  0  0  0
 17 18  2  0  0  0
 18 19  1  0  0  0
 19 20  2  0  0  0
 20 21  1  0  0  0
 21 22  2  0  0  0
 22 23  1  0  0  0
 23 24  2  0  0  0
 25 26  1  0  0  0
 25 27  1  0  0  0
 27 28  2  0  0  0
 29 35  1  0  0  0
 29 30  2  0  0  0
 30 31  1  0  0  0
 31 32  2  0  0  0
 32 33  1  0  0  0
 32 34  1  0  0  0
 34 35  2  0  0  0
M  END
$$$$
 
                    3D
 Structure written by MMmdl.
 35 39  0  0  1  0            999 V2000
    3.6546   -4.1045    0.0000 C   0  0  0  0  0  0
    2.3832   -3.8328    0.0000 C   0  0  0  0  0  0
    1.4165   -4.7023    0.0000 N   0  0  0  0  0  0
    0.2912   -4.0510    0.0000 N   0  0  0  0  0  0
    0.5624   -2.7801    0.0000 C   0  0  0  0  0  0
   -0.3065   -1.8129    0.0000 O   0  0  0  0  0  0
    1.8556   -2.6449    0.0000 C   0  0  0  0  0  0
    2.5064   -1.5196    0.0000 C   0  0  0  0  0  0
    1.8572   -0.3933    0.0000 N   0  0  0  0  0  0
    2.5082    0.7320    0.0000 C   0  0  0  0  0  0
    1.8590    1.8584    0.0000 C   0  0  0  0  0  0
    2.5101    2.9836    0.0000 C   0  0  0  0  0  0
    1.8608    4.1100    0.0000 C   0  0  0  0  0  0
    0.5608    4.1110    0.0000 N   0  0  0  0  0  0
   -0.2041    3.0598    0.0000 C   0  0  0  0  0  0
    0.1966    1.8233    0.0000 O   0  0  0  0  0  0
   -1.4401    3.4626    0.0000 C   0  0  0  0  0  0
   -2.5665    2.8133    0.0000 C   0  0  0  0  0  0
   -3.6918    3.4644    0.0000 C   0  0  0  0  0  0
   -3.6907    4.7644    0.0000 C   0  0  0  0  0  0
   -2.5644    5.4134    0.0000 C   0  0  0  0  0  0
   -1.4391    4.7626    0.0000 C   0  0  0  0  0  0
   -0.2025    5.1632    0.0000 C   0  0  0  0  0  0
    0.2002    6.3993    0.0000 O   0  0  0  0  0  0
    3.8101    2.9826    0.0000 C   0  0  0  0  0  0
    4.4608    4.1079    0.0000 Cl  0  0  0  0  0  0
    4.4590    1.8563    0.0000 C   0  0  0  0  0  0
    3.8082    0.7310    0.0000 C   0  0  0  0  0  0
   -0.8967   -4.5788    0.0000 C   0  0  0  0  0  0
   -1.9479   -3.8138    0.0000 C   0  0  0  0  0  0
   -3.1361   -4.3416    0.0000 C   0  0  0  0  0  0
   -3.2729   -5.6346    0.0000 C   0  0  0  0  0  0
   -4.4608   -6.1624    0.0000 Br  0  0  0  0  0  0
   -2.2217   -6.3993    0.0000 C   0  0  0  0  0  0
   -1.0338   -5.8717    0.0000 C   0  0  0  0  0  0
  1  2  1  0  0  0
  2  7  1  0  0  0
  2  3  2  0  0  0
  3  4  1  0  0  0
  4  5  1  0  0  0
  4 29  1  0  0  0
  5  6  2  0  0  0
  5  7  1  0  0  0
  7  8  2  0  0  0
  8  9  1  0  0  0
  9 10  1  0  0  0
 10 28  1  0  0  0
 10 11  2  0  0  0
 11 12  1  0  0  0
 12 13  1  0  0  0
 12 25  2  0  0  0
 13 14  1  0  0  0
 14 23  1  0  0  0
 14 15  1  0  0  0
 15 16  2  0  0  0
 15 17  1  0  0  0
 17 22  1  0  0  0
 17 18  2  0  0  0
 18 19  1  0  0  0
 19 20  2  0  0  0
 20 21  1  0  0  0
 21 22  2  0  0  0
 22 23  1  0  0  0
 23 24  2  0  0  0
 25 26  1  0  0  0
 25 27  1  0  0  0
 27 28  2  0  0  0
 29 35  1  0  0  0
 29 30  2  0  0  0
 30 31  1  0  0  0
 31 32  2  0  0  0
 32 33  1  0  0  0
 32 34  1  0  0  0
 34 35  2  0  0  0
M  END
$$$$
 
                    3D
 Structure written by MMmdl.
 35 39  0  0  1  0            999 V2000
    3.6546   -4.1045    0.0000 C   0  0  0  0  0  0
    2.3832   -3.8328    0.0000 C   0  0  0  0  0  0
    1.4165   -4.7023    0.0000 N   0  0  0  0  0  0
    0.2912   -4.0510    0.0000 N   0  0  0  0  0  0
    0.5624   -2.7801    0.0000 C   0  0  0  0  0  0
   -0.3065   -1.8129    0.0000 O   0  0  0  0  0  0
    1.8556   -2.6449    0.0000 C   0  0  0  0  0  0
    2.5064   -1.5196    0.0000 C   0  0  0  0  0  0
    1.8572   -0.3933    0.0000 N   0  0  0  0  0  0
    2.5082    0.7320    0.0000 C   0  0  0  0  0  0
    1.8590    1.8584    0.0000 C   0  0  0  0  0  0
    2.5101    2.9836    0.0000 C   0  0  0  0  0  0
    1.8608    4.1100    0.0000 C   0  0  0  0  0  0
    0.5608    4.1110    0.0000 N   0  0  0  0  0  0
   -0.2041    3.0598    0.0000 C   0  0  0  0  0  0
    0.1966    1.8233    0.0000 O   0  0  0  0  0  0
   -1.4401    3.4626    0.0000 C   0  0  0  0  0  0
   -2.5665    2.8133    0.0000 C   0  0  0  0  0  0
   -3.6918    3.4644    0.0000 C   0  0  0  0  0  0
   -3.6907    4.7644    0.0000 C   0  0  0  0  0  0
   -2.5644    5.4134    0.0000 C   0  0  0  0  0  0
   -1.4391    4.7626    0.0000 C   0  0  0  0  0  0
   -0.2025    5.1632    0.0000 C   0  0  0  0  0  0
    0.2002    6.3993    0.0000 O   0  0  0  0  0  0
    3.8101    2.9826    0.0000 C   0  0  0  0  0  0
    4.4608    4.1079    0.0000 Cl  0  0  0  0  0  0
    4.4590    1.8563    0.0000 C   0  0  0  0  0  0
    3.8082    0.7310    0.0000 C   0  0  0  0  0  0
   -0.8967   -4.5788    0.0000 C   0  0  0  0  0  0
   -1.9479   -3.8138    0.0000 C   0  0  0  0  0  0
   -3.1361   -4.3416    0.0000 C   0  0  0  0  0  0
   -3.2729   -5.6346    0.0000 C   0  0  0  0  0  0
   -4.4608   -6.1624    0.0000 I   0  0  0  0  0  0
   -2.2217   -6.3993    0.0000 C   0  0  0  0  0  0
   -1.0338   -5.8717    0.0000 C   0  0  0  0  0  0
  1  2  1  0  0  0
  2  7  1  0  0  0
  2  3  2  0  0  0
  3  4  1  0  0  0
  4  5  1  0  0  0
  4 29  1  0  0  0
  5  6  2  0  0  0
  5  7  1  0  0  0
  7  8  2  0  0  0
  8  9  1  0  0  0
  9 10  1  0  0  0
 10 28  1  0  0  0
 10 11  2  0  0  0
 11 12  1  0  0  0
 12 13  1  0  0  0
 12 25  2  0  0  0
 13 14  1  0  0  0
 14 23  1  0  0  0
 14 15  1  0  0  0
 15 16  2  0  0  0
 15 17  1  0  0  0
 17 22  1  0  0  0
 17 18  2  0  0  0
 18 19  1  0  0  0
 19 20  2  0  0  0
 20 21  1  0  0  0
 21 22  2  0  0  0
 22 23  1  0  0  0
 23 24  2  0  0  0
 25 26  1  0  0  0
 25 27  1  0  0  0
 27 28  2  0  0  0
 29 35  1  0  0  0
 29 30  2  0  0  0
 30 31  1  0  0  0
 31 32  2  0  0  0
 32 33  1  0  0  0
 32 34  1  0  0  0
 34 35  2  0  0  0
M  END
$$$$
 
                    3D
 Structure written by MMmdl.
 23 25  0  0  1  0            999 V2000
    1.2129    2.1259    0.0000 N   0  0  0  0  0  0
    0.0871    1.4759    0.0000 C   0  0  0  0  0  0
   -1.0387    2.1259    0.0000 N   0  0  0  0  0  0
   -1.0387    3.4260    0.0000 C   0  0  0  0  0  0
   -2.1645    4.0762    0.0000 C   0  0  0  0  0  0
   -2.1645    5.3760    0.0000 C   0  0  0  0  0  0
   -1.0387    6.0263    0.0000 C   0  0  0  0  0  0
    0.0871    5.3760    0.0000 C   0  0  0  0  0  0
    0.0871    4.0762    0.0000 C   0  0  0  0  0  0
    0.0871    0.1759    0.0000 C   0  0  0  0  0  0
   -1.0387   -0.4741    0.0000 C   0  0  0  0  0  0
   -1.0387   -1.7739    0.0000 C   0  0  0  0  0  0
   -2.0904   -2.5383    0.0000 N   0  0  0  0  0  0
   -1.6887   -3.7746    0.0000 C   0  0  0  0  0  0
   -2.3387   -4.9004    0.0000 C   0  0  0  0  0  0
   -1.6887   -6.0263    0.0000 C   0  0  0  0  0  0
   -0.3887   -6.0263    0.0000 C   0  0  0  0  0  0
    0.2613   -4.9004    0.0000 C   0  0  0  0  0  0
   -0.3887   -3.7746    0.0000 C   0  0  0  0  0  0
    0.0130   -2.5383    0.0000 C   0  0  0  0  0  0
    1.2493   -2.1366    0.0000 O   0  0  0  0  0  0
    1.2129   -0.4741    0.0000 C   0  0  0  0  0  0
    2.3387   -1.1241    0.0000 N   0  0  0  0  0  0
  1  2  1  0  0  0
  2  3  1  0  0  0
  2 10  2  0  0  0
  3  4  1  0  0  0
  4  9  1  0  0  0
  4  5  1  0  0  0
  5  6  1  0  0  0
  6  7  1  0  0  0
  7  8  1  0  0  0
  8  9  1  0  0  0
 10 11  1  0  0  0
 10 22  1  0  0  0
 11 12  2  0  0  0
 12 20  1  0  0  0
 12 13  1  0  0  0
 13 14  1  0  0  0
 14 19  1  0  0  0
 14 15  2  0  0  0
 15 16  1  0  0  0
 16 17  2  0  0  0
 17 18  1  0  0  0
 18 19  2  0  0  0
 19 20  1  0  0  0
 20 21  2  0  0  0
 22 23  3  0  0  0
M  END
$$$$
 
                    3D
 Structure written by MMmdl.
 20 22  0  0  1  0            999 V2000
   -5.3871   -2.6290    0.0000 C   0  0  0  0  0  0
   -4.2595   -1.9821    0.0000 C   0  0  0  0  0  0
   -4.2559   -0.6821    0.0000 C   0  0  0  0  0  0
   -3.1282   -0.0355    0.0000 C   0  0  0  0  0  0
   -2.0040   -0.6886    0.0000 C   0  0  0  0  0  0
   -0.8763   -0.0417    0.0000 N   0  0  0  0  0  0
    0.2477   -0.6949    0.0000 C   0  0  0  0  0  0
    1.3753   -0.0480    0.0000 N   0  0  0  0  0  0
    1.5149    1.2445    0.0000 C   0  0  0  0  0  0
    0.5511    2.1171    0.0000 O   0  0  0  0  0  0
    2.7871    1.5113    0.0000 C   0  0  3  0  0  0
    3.4402    2.6353    0.0000 C   0  0  0  0  0  0
    4.7402    2.6316    0.0000 C   0  0  0  0  0  0
    5.3871    1.5040    0.0000 C   0  0  0  0  0  0
    4.7340    0.3800    0.0000 C   0  0  0  0  0  0
    3.4340    0.3836    0.0000 C   0  0  3  0  0  0
    2.5614   -0.5799    0.0000 C   0  0  0  0  0  0
    2.8282   -1.8524    0.0000 O   0  0  0  0  0  0
   -2.0079   -1.9886    0.0000 C   0  0  0  0  0  0
   -3.1355   -2.6353    0.0000 C   0  0  0  0  0  0
  1  2  1  0  0  0
  2 20  1  0  0  0
  2  3  2  0  0  0
  3  4  1  0  0  0
  4  5  2  0  0  0
  5  6  1  0  0  0
  5 19  1  0  0  0
  6  7  1  0  0  0
  7  8  1  0  0  0
  8 17  1  0  0  0
  8  9  1  0  0  0
  9 10  2  0  0  0
  9 11  1  0  0  0
 11 16  1  0  0  0
 11 12  1  0  0  0
 12 13  1  0  0  0
 13 14  2  0  0  0
 14 15  1  0  0  0
 15 16  1  0  0  0
 16 17  1  0  0  0
 17 18  2  0  0  0
 19 20  2  0  0  0
M  END
$$$$
 
                    3D
 Structure written by MMmdl.
 27 29  0  0  1  0            999 V2000
    2.0005   -1.5849    0.0000 C   0  0  0  0  0  0
    3.1281   -0.9380    0.0000 C   0  0  0  0  0  0
    3.1318    0.3621    0.0000 C   0  0  0  0  0  0
    2.0078    1.0152    0.0000 N   0  0  0  0  0  0
    0.8801    0.3683    0.0000 C   0  0  0  0  0  0
    0.8765   -0.9317    0.0000 O   0  0  0  0  0  0
   -0.2439    1.0214    0.0000 C   0  0  0  0  0  0
   -1.3718    0.3745    0.0000 C   0  0  0  0  0  0
   -2.4958    1.0277    0.0000 C   0  0  0  0  0  0
   -3.6232    0.3808    0.0000 N   0  0  0  0  0  0
   -3.7630   -0.9117    0.0000 C   0  0  0  0  0  0
   -2.7992   -1.7843    0.0000 O   0  0  0  0  0  0
   -5.0353   -1.1785    0.0000 C   0  0  0  0  0  0
   -5.6884   -2.3025    0.0000 C   0  0  0  0  0  0
   -6.9884   -2.2988    0.0000 C   0  0  0  0  0  0
   -7.6350   -1.1712    0.0000 C   0  0  0  0  0  0
   -6.9822   -0.0472    0.0000 C   0  0  0  0  0  0
   -5.6821   -0.0508    0.0000 C   0  0  0  0  0  0
   -4.8096    0.9127    0.0000 C   0  0  0  0  0  0
   -5.0763    2.1852    0.0000 O   0  0  0  0  0  0
    4.2594    1.0087    0.0000 C   0  0  0  0  0  0
    5.3834    0.3556    0.0000 C   0  0  0  0  0  0
    5.3798   -0.9445    0.0000 C   0  0  0  0  0  0
    4.2521   -1.5911    0.0000 C   0  0  0  0  0  0
    6.5110    1.0024    0.0000 N   0  3  0  0  0  0
    7.6350    0.3493    0.0000 O   0  5  0  0  0  0
    6.5147    2.3025    0.0000 O   0  0  0  0  0  0
  1  2  1  0  0  0
  2 24  1  0  0  0
  2  3  2  0  0  0
  3  4  1  0  0  0
  3 21  1  0  0  0
  4  5  1  0  0  0
  5  6  2  0  0  0
  5  7  1  0  0  0
  7  8  1  0  0  0
  8  9  1  0  0  0
  9 10  1  0  0  0
 10 19  1  0  0  0
 10 11  1  0  0  0
 11 12  2  0  0  0
 11 13  1  0  0  0
 13 18  1  0  0  0
 13 14  2  0  0  0
 14 15  1  0  0  0
 15 16  2  0  0  0
 16 17  1  0  0  0
 17 18  2  0  0  0
 18 19  1  0  0  0
 19 20  2  0  0  0
 21 22  2  0  0  0
 22 23  1  0  0  0
 22 25  1  0  0  0
 23 24  2  0  0  0
 25 26  1  0  0  0
 25 27  2  0  0  0
M  CHG  2  25   1  26  -1
M  END
$$$$
 
                    3D
 Structure written by MMmdl.
 28 31  0  0  1  0            999 V2000
   -4.3357   -2.2148    0.0000 Cl  0  0  0  0  0  0
   -4.3367   -0.9148    0.0000 C   0  0  0  0  0  0
   -3.2114   -0.2640    0.0000 C   0  0  0  0  0  0
   -1.9746   -0.6647    0.0000 C   0  0  0  0  0  0
   -1.5721   -1.9008    0.0000 O   0  0  0  0  0  0
   -1.2115    0.3875    0.0000 N   0  0  0  0  0  0
   -1.9764    1.4387    0.0000 C   0  0  0  0  0  0
   -1.5758    2.6753    0.0000 O   0  0  0  0  0  0
   -3.2125    1.0360    0.0000 C   0  0  0  0  0  0
   -4.3388    1.6852    0.0000 C   0  0  0  0  0  0
   -4.3399    2.9852    0.0000 Cl  0  0  0  0  0  0
   -5.4641    1.0342    0.0000 C   0  0  0  0  0  0
   -6.5905    1.6834    0.0000 Cl  0  0  0  0  0  0
   -5.4631   -0.2659    0.0000 C   0  0  0  0  0  0
   -6.5884   -0.9166    0.0000 Cl  0  0  0  0  0  0
    0.0885    0.3886    0.0000 C   0  0  0  0  0  0
    0.7378    1.5149    0.0000 C   0  0  0  0  0  0
    2.0378    1.5160    0.0000 C   0  0  0  0  0  0
    2.6886    0.3907    0.0000 C   0  0  0  0  0  0
    3.9886    0.3917    0.0000 C   0  0  0  0  0  0
    4.6396   -0.7336    0.0000 C   0  0  0  0  0  0
    5.9397   -0.7326    0.0000 C   0  0  0  0  0  0
    6.5905   -1.8579    0.0000 C   0  0  0  0  0  0
    5.9415   -2.9842    0.0000 N   0  0  0  0  0  0
    4.6415   -2.9852    0.0000 C   0  0  0  0  0  0
    3.9904   -1.8599    0.0000 C   0  0  0  0  0  0
    2.0396   -0.7357    0.0000 C   0  0  0  0  0  0
    0.7396   -0.7367    0.0000 C   0  0  0  0  0  0
  1  2  1  0  0  0
  2 14  1  0  0  0
  2  3  2  0  0  0
  3  9  1  0  0  0
  3  4  1  0  0  0
  4  5  2  0  0  0
  4  6  1  0  0  0
  6  7  1  0  0  0
  6 16  1  0  0  0
  7  8  2  0  0  0
  7  9  1  0  0  0
  9 10  2  0  0  0
 10 11  1  0  0  0
 10 12  1  0  0  0
 12 13  1  0  0  0
 12 14  2  0  0  0
 14 15  1  0  0  0
 16 28  1  0  0  0
 16 17  2  0  0  0
 17 18  1  0  0  0
 18 19  2  0  0  0
 19 20  1  0  0  0
 19 27  1  0  0  0
 20 21  1  0  0  0
 21 26  1  0  0  0
 21 22  2  0  0  0
 22 23  1  0  0  0
 23 24  2  0  0  0
 24 25  1  0  0  0
 25 26  2  0  0  0
 27 28  2  0  0  0
M  END
$$$$
 
                    3D
 Structure written by MMmdl.
 23 25  0  0  1  0            999 V2000
    6.2641    0.5846    0.0000 C   0  0  0  0  0  0
    4.9641    0.5836    0.0000 C   0  0  0  0  0  0
    4.3130    1.7089    0.0000 C   0  0  0  0  0  0
    4.9623    2.8352    0.0000 Cl  0  0  0  0  0  0
    3.0130    1.7078    0.0000 C   0  0  0  0  0  0
    2.3641    0.5815    0.0000 C   0  0  0  0  0  0
    1.0641    0.5805    0.0000 N   0  0  0  0  0  0
    0.4148   -0.5459    0.0000 C   0  0  0  0  0  0
   -0.8849   -0.5469    0.0000 N   0  0  0  0  0  0
   -1.6485   -1.5991    0.0000 C   0  0  0  0  0  0
   -1.2458   -2.8352    0.0000 O   0  0  0  0  0  0
   -2.8851   -1.1985    0.0000 C   0  0  0  0  0  0
   -4.0104   -1.8495    0.0000 C   0  0  0  0  0  0
   -5.1367   -1.2003    0.0000 C   0  0  0  0  0  0
   -6.2620   -1.8511    0.0000 Cl  0  0  0  0  0  0
   -5.1378    0.0997    0.0000 C   0  0  0  0  0  0
   -6.2641    0.7489    0.0000 Cl  0  0  0  0  0  0
   -4.0125    0.7508    0.0000 C   0  0  0  0  0  0
   -2.8862    0.1015    0.0000 C   0  0  0  0  0  0
   -1.6501    0.5043    0.0000 C   0  0  0  0  0  0
   -1.2494    1.7408    0.0000 O   0  0  0  0  0  0
    3.0149   -0.5438    0.0000 C   0  0  0  0  0  0
    4.3149   -0.5428    0.0000 C   0  0  0  0  0  0
  1  2  1  0  0  0
  2 23  1  0  0  0
  2  3  2  0  0  0
  3  4  1  0  0  0
  3  5  1  0  0  0
  5  6  2  0  0  0
  6  7  1  0  0  0
  6 22  1  0  0  0
  7  8  1  0  0  0
  8  9  1  0  0  0
  9 20  1  0  0  0
  9 10  1  0  0  0
 10 11  2  0  0  0
 10 12  1  0  0  0
 12 19  1  0  0  0
 12 13  2  0  0  0
 13 14  1  0  0  0
 14 15  1  0  0  0
 14 16  2  0  0  0
 16 17  1  0  0  0
 16 18  1  0  0  0
 18 19  2  0  0  0
 19 20  1  0  0  0
 20 21  2  0  0  0
 22 23  2  0  0  0
M  END
$$$$
 
                    3D
 Structure written by MMmdl.
 27 30  0  0  1  0            999 V2000
   -1.5140    1.1025    0.0000 O   0  0  0  0  0  0
   -0.3869    0.4549    0.0000 C   0  0  0  0  0  0
   -0.3840   -0.8451    0.0000 N   0  0  0  0  0  0
   -1.5085   -1.4975    0.0000 N   0  0  0  0  0  0
   -1.5057   -2.7975    0.0000 C   0  0  0  0  0  0
   -2.6299   -3.4501    0.0000 C   0  0  0  0  0  0
   -2.7628   -4.7433    0.0000 C   0  0  0  0  0  0
   -4.0339   -5.0163    0.0000 N   0  0  0  0  0  0
   -4.6865   -3.8918    0.0000 C   0  0  0  0  0  0
   -3.8186   -2.9239    0.0000 C   0  0  0  0  0  0
   -4.2232   -1.6886    0.0000 C   0  0  0  0  0  0
   -5.4954   -1.4210    0.0000 C   0  0  0  0  0  0
   -6.3630   -2.3890    0.0000 C   0  0  0  0  0  0
   -5.9585   -3.6246    0.0000 C   0  0  0  0  0  0
    0.7376    1.1072    0.0000 C   0  0  0  0  0  0
    1.8650    0.4596    0.0000 C   0  0  0  0  0  0
    2.9895    1.1119    0.0000 C   0  0  0  0  0  0
    2.9866    2.4119    0.0000 C   0  0  0  0  0  0
    1.8595    3.0593    0.0000 C   0  0  0  0  0  0
    0.7350    2.4072    0.0000 C   0  0  0  0  0  0
    4.1112    3.0640    0.0000 C   0  0  0  0  0  0
    5.2385    2.4166    0.0000 C   0  0  0  0  0  0
    6.3630    3.0687    0.0000 C   0  0  0  0  0  0
    6.3602    4.3689    0.0000 C   0  0  0  0  0  0
    5.2331    5.0163    0.0000 C   0  0  0  0  0  0
    4.1086    4.3643    0.0000 C   0  0  0  0  0  0
   -0.3783   -3.4449    0.0000 H   0  0  0  0  0  0
  1  2  2  0  0  0
  2  3  1  0  0  0
  2 15  1  0  0  0
  3  4  1  0  0  0
  4  5  2  0  0  0
  5  6  1  0  0  0
  5 27  1  0  0  0
  6 10  1  0  0  0
  6  7  2  0  0  0
  7  8  1  0  0  0
  8  9  1  0  0  0
  9 14  1  0  0  0
  9 10  2  0  0  0
 10 11  1  0  0  0
 11 12  2  0  0  0
 12 13  1  0  0  0
 13 14  2  0  0  0
 15 20  1  0  0  0
 15 16  2  0  0  0
 16 17  1  0  0  0
 17 18  2  0  0  0
 18 19  1  0  0  0
 18 21  1  0  0  0
 19 20  2  0  0  0
 21 26  1  0  0  0
 21 22  2  0  0  0
 22 23  1  0  0  0
 23 24  2  0  0  0
 24 25  1  0  0  0
 25 26  2  0  0  0
M  END
$$$$
 
                    3D
 Structure written by MMmdl.
 21 24  0  0  1  0            999 V2000
   -4.7716   -0.2428    0.0000 Cl  0  0  0  0  0  0
   -3.6463   -0.8936    0.0000 C   0  0  0  0  0  0
   -2.5200   -0.2447    0.0000 C   0  0  0  0  0  0
   -1.3947   -0.8955    0.0000 C   0  0  0  0  0  0
   -1.3957   -2.1955    0.0000 C   0  0  0  0  0  0
   -0.1599   -2.5982    0.0000 N   0  0  0  0  0  0
    0.6053   -1.5470    0.0000 C   0  0  0  0  0  0
   -0.1581   -0.4948    0.0000 C   0  0  0  0  0  0
    0.2447    0.7413    0.0000 C   0  0  0  0  0  0
   -0.5187    1.7935    0.0000 N   0  0  0  0  0  0
    0.2462    2.8447    0.0000 N   0  0  0  0  0  0
    1.4823    2.4420    0.0000 N   0  0  0  0  0  0
    1.4813    1.1419    0.0000 N   0  0  0  0  0  0
    2.5322    0.3770    0.0000 C   0  0  0  0  0  0
    2.3954   -0.9157    0.0000 C   0  0  0  0  0  0
    3.4464   -1.6809    0.0000 C   0  0  0  0  0  0
    4.6346   -1.1531    0.0000 C   0  0  0  0  0  0
    4.7716    0.1396    0.0000 C   0  0  0  0  0  0
    3.7204    0.9046    0.0000 C   0  0  0  0  0  0
   -2.5221   -2.8447    0.0000 C   0  0  0  0  0  0
   -3.6474   -2.1937    0.0000 C   0  0  0  0  0  0
  1  2  1  0  0  0
  2 21  1  0  0  0
  2  3  2  0  0  0
  3  4  1  0  0  0
  4  8  1  0  0  0
  4  5  2  0  0  0
  5  6  1  0  0  0
  5 20  1  0  0  0
  6  7  1  0  0  0
  7  8  2  0  0  0
  8  9  1  0  0  0
  9 13  1  0  0  0
  9 10  2  0  0  0
 10 11  1  0  0  0
 11 12  2  0  0  0
 12 13  1  0  0  0
 13 14  1  0  0  0
 14 19  1  0  0  0
 14 15  2  0  0  0
 15 16  1  0  0  0
 16 17  2  0  0  0
 17 18  1  0  0  0
 18 19  2  0  0  0
 20 21  2  0  0  0
M  END
$$$$
 
                    3D
 Structure written by MMmdl.
 26 28  0  0  1  0            999 V2000
    0.5629    3.1011    0.0000 C   0  0  0  0  0  0
   -0.5629    2.4511    0.0000 C   0  0  3  0  0  0
   -1.6887    3.1011    0.0000 C   0  0  0  0  0  0
   -1.6887    4.4011    0.0000 C   0  0  0  0  0  0
   -2.8145    5.0511    0.0000 C   0  0  0  0  0  0
   -2.8145    6.3511    0.0000 C   0  0  0  0  0  0
   -1.6887    7.0011    0.0000 C   0  0  0  0  0  0
   -0.5629    6.3511    0.0000 C   0  0  0  0  0  0
   -0.5629    5.0511    0.0000 C   0  0  0  0  0  0
   -0.5629    1.1510    0.0000 N   0  0  0  0  0  0
    0.5629    0.5010    0.0000 C   0  0  0  0  0  0
    1.6887    1.1510    0.0000 N   0  0  0  0  0  0
    0.5629   -0.7990    0.0000 C   0  0  0  0  0  0
   -0.5629   -1.4490    0.0000 C   0  0  0  0  0  0
   -0.5629   -2.7488    0.0000 C   0  0  0  0  0  0
   -1.6146   -3.5132    0.0000 N   0  0  0  0  0  0
   -1.2129   -4.7495    0.0000 C   0  0  0  0  0  0
   -1.8629   -5.8753    0.0000 C   0  0  0  0  0  0
   -1.2129   -7.0011    0.0000 C   0  0  0  0  0  0
    0.0871   -7.0011    0.0000 C   0  0  0  0  0  0
    0.7371   -5.8753    0.0000 C   0  0  0  0  0  0
    0.0871   -4.7495    0.0000 C   0  0  0  0  0  0
    0.4888   -3.5132    0.0000 C   0  0  0  0  0  0
    1.7251   -3.1115    0.0000 O   0  0  0  0  0  0
    1.6887   -1.4490    0.0000 C   0  0  0  0  0  0
    2.8145   -2.0990    0.0000 N   0  0  0  0  0  0
  1  2  1  0  0  0
  2  3  1  0  0  0
  2 10  1  0  0  0
  3  4  1  0  0  0
  4  9  1  0  0  0
  4  5  2  0  0  0
  5  6  1  0  0  0
  6  7  2  0  0  0
  7  8  1  0  0  0
  8  9  2  0  0  0
 10 11  1  0  0  0
 11 12  1  0  0  0
 11 13  2  0  0  0
 13 14  1  0  0  0
 13 25  1  0  0  0
 14 15  2  0  0  0
 15 23  1  0  0  0
 15 16  1  0  0  0
 16 17  1  0  0  0
 17 22  1  0  0  0
 17 18  2  0  0  0
 18 19  1  0  0  0
 19 20  2  0  0  0
 20 21  1  0  0  0
 21 22  2  0  0  0
 22 23  1  0  0  0
 23 24  2  0  0  0
 25 26  3  0  0  0
M  END
$$$$
 
                    3D
 Structure written by MMmdl.
 42 47  0  0  1  0            999 V2000
   12.5289    0.9618    0.0000 C   0  0  0  0  0  0
   11.2289    0.9628    0.0000 C   0  0  0  0  0  0
   10.5781   -0.1625    0.0000 O   0  0  0  0  0  0
    9.2781   -0.1615    0.0000 C   0  0  0  0  0  0
    8.6289    0.9649    0.0000 C   0  0  0  0  0  0
    7.3289    0.9659    0.0000 C   0  0  0  0  0  0
    6.6781   -0.1594    0.0000 C   0  0  0  0  0  0
    7.3270   -1.2857    0.0000 C   0  0  0  0  0  0
    8.6271   -1.2868    0.0000 C   0  0  0  0  0  0
    5.3780   -0.1583    0.0000 N   0  0  0  0  0  0
    4.6131   -1.2093    0.0000 C   0  0  0  0  0  0
    5.0138   -2.4461    0.0000 O   0  0  0  0  0  0
    3.3771   -0.8068    0.0000 C   0  0  0  0  0  0
    2.2507   -1.4558    0.0000 C   0  0  0  0  0  0
    1.1254   -0.8050    0.0000 C   0  0  0  0  0  0
    1.1265    0.4950    0.0000 C   0  0  0  0  0  0
    2.2528    1.1443    0.0000 C   0  0  0  0  0  0
    3.3781    0.4935    0.0000 C   0  0  0  0  0  0
    4.6147    0.8942    0.0000 C   0  0  0  0  0  0
    5.0174    2.1302    0.0000 O   0  0  0  0  0  0
    0.0012    1.1461    0.0000 C   0  0  0  0  0  0
    0.0022    2.4461    0.0000 O   0  0  0  0  0  0
   -1.1252    0.4969    0.0000 C   0  0  0  0  0  0
   -1.1262   -0.8032    0.0000 C   0  0  0  0  0  0
   -2.2525   -1.4521    0.0000 C   0  0  0  0  0  0
   -3.3778   -0.8013    0.0000 C   0  0  0  0  0  0
   -4.6144   -1.2020    0.0000 C   0  0  0  0  0  0
   -5.0172   -2.4381    0.0000 O   0  0  0  0  0  0
   -5.3778   -0.1498    0.0000 N   0  0  0  0  0  0
   -4.6129    0.9014    0.0000 C   0  0  0  0  0  0
   -5.0135    2.1380    0.0000 O   0  0  0  0  0  0
   -3.3768    0.4987    0.0000 C   0  0  0  0  0  0
   -2.2505    1.1479    0.0000 C   0  0  0  0  0  0
   -6.6778   -0.1487    0.0000 C   0  0  0  0  0  0
   -7.3270    0.9776    0.0000 C   0  0  0  0  0  0
   -8.6271    0.9787    0.0000 C   0  0  0  0  0  0
   -9.2778   -0.1466    0.0000 C   0  0  0  0  0  0
  -10.5779   -0.1456    0.0000 O   0  0  0  0  0  0
  -11.2289   -1.2709    0.0000 C   0  0  0  0  0  0
  -12.5289   -1.2699    0.0000 C   0  0  0  0  0  0
   -8.6286   -1.2730    0.0000 C   0  0  0  0  0  0
   -7.3289   -1.2740    0.0000 C   0  0  0  0  0  0
  1  2  1  0  0  0
  2  3  1  0  0  0
  3  4  1  0  0  0
  4  9  1  0  0  0
  4  5  2  0  0  0
  5  6  1  0  0  0
  6  7  2  0  0  0
  7  8  1  0  0  0
  7 10  1  0  0  0
  8  9  2  0  0  0
 10 19  1  0  0  0
 10 11  1  0  0  0
 11 12  2  0  0  0
 11 13  1  0  0  0
 13 18  1  0  0  0
 13 14  2  0  0  0
 14 15  1  0  0  0
 15 16  2  0  0  0
 16 17  1  0  0  0
 16 21  1  0  0  0
 17 18  2  0  0  0
 18 19  1  0  0  0
 19 20  2  0  0  0
 21 22  2  0  0  0
 21 23  1  0  0  0
 23 33  1  0  0  0
 23 24  2  0  0  0
 24 25  1  0  0  0
 25 26  2  0  0  0
 26 32  1  0  0  0
 26 27  1  0  0  0
 27 28  2  0  0  0
 27 29  1  0  0  0
 29 30  1  0  0  0
 29 34  1  0  0  0
 30 31  2  0  0  0
 30 32  1  0  0  0
 32 33  2  0  0  0
 34 42  1  0  0  0
 34 35  2  0  0  0
 35 36  1  0  0  0
 36 37  2  0  0  0
 37 38  1  0  0  0
 37 41  1  0  0  0
 38 39  1  0  0  0
 39 40  1  0  0  0
 41 42  2  0  0  0
M  END
$$$$
 
                    3D
 Structure written by MMmdl.
 27 29  0  0  1  0            999 V2000
    7.1581    1.6639    0.0000 C   0  0  0  0  0  0
    6.0254    1.0146    0.0000 C   0  0  0  0  0  0
    4.8972    1.6715    0.0000 C   0  0  0  0  0  0
    3.7658    1.0233    0.0000 C   0  0  0  0  0  0
    2.6365    1.6783    0.0000 C   0  0  0  0  0  0
    1.5114    1.0238    0.0000 C   0  0  0  0  0  0
    0.3737    1.6629    0.0000 C   0  0  0  0  0  0
    0.3505    2.9679    0.0000 O   0  0  0  0  0  0
   -0.7349    0.9893    0.0000 N   0  0  0  0  0  0
   -1.9812    1.6819    0.0000 C   0  0  0  0  0  0
   -3.1899    1.0141    0.0000 N   0  0  0  0  0  0
   -3.2573   -0.2996    0.0000 C   0  0  0  0  0  0
   -2.6650   -1.0092    0.0000 O   0  0  0  0  0  0
   -4.4372   -0.5900    0.0000 C   0  0  0  0  0  0
   -5.0351   -1.7947    0.0000 C   0  0  0  0  0  0
   -6.4025   -1.8188    0.0000 C   0  0  0  0  0  0
   -7.1581   -0.6866    0.0000 C   0  0  0  0  0  0
   -6.5078    0.4871    0.0000 C   0  0  0  0  0  0
   -5.1314    0.5631    0.0000 C   0  0  0  0  0  0
   -4.3550    1.5208    0.0000 C   0  0  0  0  0  0
   -4.6650    2.7757    0.0000 O   0  0  0  0  0  0
   -0.6707   -0.3865    0.0000 C   0  0  0  0  0  0
    0.4735   -1.0128    0.0000 C   0  0  0  0  0  0
    0.4578   -2.3160    0.0000 C   0  0  0  0  0  0
   -0.5999   -2.9679    0.0000 C   0  0  0  0  0  0
   -1.7114   -2.2933    0.0000 C   0  0  0  0  0  0
   -1.7517   -0.9836    0.0000 C   0  0  0  0  0  0
  1  2  1  0  0  0
  2  3  1  0  0  0
  3  4  1  0  0  0
  4  5  1  0  0  0
  5  6  1  0  0  0
  6  7  1  0  0  0
  7  8  2  0  0  0
  7  9  1  0  0  0
  9 10  1  0  0  0
  9 22  1  0  0  0
 10 11  1  0  0  0
 11 20  1  0  0  0
 11 12  1  0  0  0
 12 13  2  0  0  0
 12 14  1  0  0  0
 14 19  1  0  0  0
 14 15  2  0  0  0
 15 16  1  0  0  0
 16 17  2  0  0  0
 17 18  1  0  0  0
 18 19  2  0  0  0
 19 20  1  0  0  0
 20 21  2  0  0  0
 22 27  1  0  0  0
 22 23  2  0  0  0
 23 24  1  0  0  0
 24 25  2  0  0  0
 25 26  1  0  0  0
 26 27  2  0  0  0
M  END
$$$$
 
                    3D
 Structure written by MMmdl.
 28 30  0  0  1  0            999 V2000
    6.5130    1.6525    0.0000 C   0  0  0  0  0  0
    5.3853    1.0056    0.0000 C   0  0  0  0  0  0
    4.2611    1.6587    0.0000 N   0  0  0  0  0  0
    4.2650    2.9587    0.0000 C   0  0  0  0  0  0
    5.3926    3.6056    0.0000 C   0  0  0  0  0  0
    3.1334    1.0121    0.0000 C   0  0  0  0  0  0
    2.0094    1.6652    0.0000 O   0  0  0  0  0  0
    3.1298   -0.2880    0.0000 C   0  0  0  0  0  0
    2.0022   -0.9348    0.0000 C   0  0  0  0  0  0
    0.8782   -0.2817    0.0000 N   0  0  0  0  0  0
   -0.2495   -0.9286    0.0000 C   0  0  0  0  0  0
   -0.2531   -2.2286    0.0000 O   0  0  0  0  0  0
   -1.3735   -0.2755    0.0000 C   0  0  0  0  0  0
   -2.5011   -0.9224    0.0000 N   0  0  0  0  0  0
   -3.6872   -0.3904    0.0000 C   0  0  0  0  0  0
   -3.9540    0.8821    0.0000 O   0  0  0  0  0  0
   -4.5598   -1.3540    0.0000 C   0  0  0  0  0  0
   -5.8598   -1.3503    0.0000 C   0  0  0  0  0  0
   -6.5130   -2.4743    0.0000 C   0  0  0  0  0  0
   -5.8661   -3.6020    0.0000 C   0  0  0  0  0  0
   -4.5661   -3.6056    0.0000 C   0  0  0  0  0  0
   -3.9129   -2.4816    0.0000 C   0  0  0  0  0  0
   -2.6407   -2.2148    0.0000 C   0  0  0  0  0  0
   -1.6772   -3.0874    0.0000 O   0  0  0  0  0  0
    1.9985   -2.2349    0.0000 C   0  0  0  0  0  0
    3.1225   -2.8880    0.0000 C   0  0  0  0  0  0
    4.2501   -2.2411    0.0000 C   0  0  0  0  0  0
    4.2538   -0.9411    0.0000 C   0  0  0  0  0  0
  1  2  1  0  0  0
  2  3  1  0  0  0
  3  4  1  0  0  0
  3  6  1  0  0  0
  4  5  1  0  0  0
  6  7  2  0  0  0
  6  8  1  0  0  0
  8 28  1  0  0  0
  8  9  2  0  0  0
  9 10  1  0  0  0
  9 25  1  0  0  0
 10 11  1  0  0  0
 11 12  2  0  0  0
 11 13  1  0  0  0
 13 14  1  0  0  0
 14 23  1  0  0  0
 14 15  1  0  0  0
 15 16  2  0  0  0
 15 17  1  0  0  0
 17 22  1  0  0  0
 17 18  2  0  0  0
 18 19  1  0  0  0
 19 20  2  0  0  0
 20 21  1  0  0  0
 21 22  2  0  0  0
 22 23  1  0  0  0
 23 24  2  0  0  0
 25 26  2  0  0  0
 26 27  1  0  0  0
 27 28  2  0  0  0
M  END
$$$$
 
                    3D
 Structure written by MMmdl.
 21 23  0  0  1  0            999 V2000
   -5.3871   -2.6259    0.0000 C   0  0  0  0  0  0
   -4.2594   -1.9790    0.0000 C   0  0  0  0  0  0
   -4.2558   -0.6790    0.0000 O   0  0  0  0  0  0
   -3.1354   -2.6322    0.0000 N   0  0  0  0  0  0
   -2.0078   -1.9853    0.0000 C   0  0  0  0  0  0
   -2.0041   -0.6852    0.0000 C   0  0  0  0  0  0
   -0.8765   -0.0386    0.0000 C   0  0  0  0  0  0
    0.2478   -0.6917    0.0000 C   0  0  0  0  0  0
    0.2439   -1.9918    0.0000 C   0  0  0  0  0  0
   -0.8838   -2.6384    0.0000 C   0  0  0  0  0  0
    1.3752   -0.0449    0.0000 N   0  0  0  0  0  0
    2.5616   -0.5768    0.0000 C   0  0  0  0  0  0
    2.8281   -1.8493    0.0000 O   0  0  0  0  0  0
    3.4342    0.3868    0.0000 C   0  0  3  0  0  0
    4.7339    0.3831    0.0000 C   0  0  0  0  0  0
    5.3871    1.5071    0.0000 C   0  0  0  0  0  0
    4.7404    2.6348    0.0000 C   0  0  0  0  0  0
    3.4404    2.6384    0.0000 C   0  0  0  0  0  0
    2.7873    1.5144    0.0000 C   0  0  3  0  0  0
    1.5148    1.2476    0.0000 C   0  0  0  0  0  0
    0.5512    2.1202    0.0000 O   0  0  0  0  0  0
  1  2  1  0  0  0
  2  3  2  0  0  0
  2  4  1  0  0  0
  4  5  1  0  0  0
  5 10  1  0  0  0
  5  6  2  0  0  0
  6  7  1  0  0  0
  7  8  2  0  0  0
  8  9  1  0  0  0
  8 11  1  0  0  0
  9 10  2  0  0  0
 11 20  1  0  0  0
 11 12  1  0  0  0
 12 13  2  0  0  0
 12 14  1  0  0  0
 14 19  1  0  0  0
 14 15  1  0  0  0
 15 16  1  0  0  0
 16 17  2  0  0  0
 17 18  1  0  0  0
 18 19  1  0  0  0
 19 20  1  0  0  0
 20 21  2  0  0  0
M  END
$$$$
 
                    3D
 Structure written by MMmdl.
 22 24  0  0  1  0            999 V2000
   -6.2642   -1.1318    0.0000 C   0  0  0  0  0  0
   -4.9642   -1.1308    0.0000 C   0  0  0  0  0  0
   -4.3149   -0.0044    0.0000 C   0  0  0  0  0  0
   -3.0149   -0.0034    0.0000 C   0  0  0  0  0  0
   -2.3641   -1.1287    0.0000 C   0  0  0  0  0  0
   -1.0641   -1.1276    0.0000 N   0  0  0  0  0  0
   -0.4148   -0.0013    0.0000 C   0  0  0  0  0  0
    0.8849   -0.0003    0.0000 N   0  0  0  0  0  0
    1.6483    1.0520    0.0000 C   0  0  0  0  0  0
    1.2458    2.2880    0.0000 O   0  0  0  0  0  0
    2.8852    0.6513    0.0000 C   0  0  3  0  0  0
    4.0105    1.3024    0.0000 C   0  0  0  0  0  0
    5.1368    0.6531    0.0000 C   0  0  3  0  0  0
    6.2621    1.3039    0.0000 Br  0  0  0  0  0  0
    5.1378   -0.6469    0.0000 C   0  0  3  0  0  0
    6.2642   -1.2961    0.0000 Br  0  0  0  0  0  0
    4.0125   -1.2977    0.0000 C   0  0  0  0  0  0
    2.8862   -0.6487    0.0000 C   0  0  3  0  0  0
    1.6501   -1.0512    0.0000 C   0  0  0  0  0  0
    1.2495   -2.2880    0.0000 O   0  0  0  0  0  0
   -3.0133   -2.2550    0.0000 C   0  0  0  0  0  0
   -4.3131   -2.2561    0.0000 C   0  0  0  0  0  0
  1  2  1  0  0  0
  2 22  1  0  0  0
  2  3  2  0  0  0
  3  4  1  0  0  0
  4  5  2  0  0  0
  5  6  1  0  0  0
  5 21  1  0  0  0
  6  7  1  0  0  0
  7  8  1  0  0  0
  8 19  1  0  0  0
  8  9  1  0  0  0
  9 10  2  0  0  0
  9 11  1  0  0  0
 11 18  1  0  0  0
 11 12  1  0  0  0
 12 13  1  0  0  0
 13 14  1  0  0  0
 13 15  1  0  0  0
 15 16  1  0  0  0
 15 17  1  0  0  0
 17 18  1  0  0  0
 18 19  1  0  0  0
 19 20  2  0  0  0
 21 22  2  0  0  0
M  END
$$$$
 
                    3D
 Structure written by MMmdl.
 23 25  0  0  1  0            999 V2000
   -6.2641    0.5846    0.0000 C   0  0  0  0  0  0
   -4.9641    0.5836    0.0000 C   0  0  0  0  0  0
   -4.3130    1.7089    0.0000 C   0  0  0  0  0  0
   -4.9623    2.8352    0.0000 C   0  0  0  0  0  0
   -3.0130    1.7078    0.0000 C   0  0  0  0  0  0
   -2.3641    0.5815    0.0000 C   0  0  0  0  0  0
   -1.0641    0.5805    0.0000 N   0  0  0  0  0  0
   -0.4148   -0.5459    0.0000 C   0  0  0  0  0  0
    0.8849   -0.5469    0.0000 N   0  0  0  0  0  0
    1.6485   -1.5991    0.0000 C   0  0  0  0  0  0
    1.2458   -2.8352    0.0000 O   0  0  0  0  0  0
    2.8851   -1.1985    0.0000 C   0  0  3  0  0  0
    4.0104   -1.8495    0.0000 C   0  0  0  0  0  0
    5.1367   -1.2003    0.0000 C   0  0  3  0  0  0
    6.2620   -1.8511    0.0000 Br  0  0  0  0  0  0
    5.1378    0.0997    0.0000 C   0  0  3  0  0  0
    6.2641    0.7489    0.0000 Br  0  0  0  0  0  0
    4.0125    0.7508    0.0000 C   0  0  0  0  0  0
    2.8862    0.1015    0.0000 C   0  0  3  0  0  0
    1.6501    0.5043    0.0000 C   0  0  0  0  0  0
    1.2494    1.7408    0.0000 O   0  0  0  0  0  0
   -3.0149   -0.5438    0.0000 C   0  0  0  0  0  0
   -4.3149   -0.5428    0.0000 C   0  0  0  0  0  0
  1  2  1  0  0  0
  2 23  1  0  0  0
  2  3  2  0  0  0
  3  4  1  0  0  0
  3  5  1  0  0  0
  5  6  2  0  0  0
  6  7  1  0  0  0
  6 22  1  0  0  0
  7  8  1  0  0  0
  8  9  1  0  0  0
  9 20  1  0  0  0
  9 10  1  0  0  0
 10 11  2  0  0  0
 10 12  1  0  0  0
 12 19  1  0  0  0
 12 13  1  0  0  0
 13 14  1  0  0  0
 14 15  1  0  0  0
 14 16  1  0  0  0
 16 17  1  0  0  0
 16 18  1  0  0  0
 18 19  1  0  0  0
 19 20  1  0  0  0
 20 21  2  0  0  0
 22 23  2  0  0  0
M  END
$$$$
 
                    3D
 Structure written by MMmdl.
 22 24  0  0  1  0            999 V2000
   -5.6150   -1.1209    0.0000 O   0  5  0  0  0  0
   -4.9642    0.0044    0.0000 N   0  3  0  0  0  0
   -5.6132    1.1308    0.0000 O   0  0  0  0  0  0
   -3.6641    0.0034    0.0000 C   0  0  0  0  0  0
   -3.0149   -1.1230    0.0000 C   0  0  0  0  0  0
   -1.7149   -1.1240    0.0000 C   0  0  0  0  0  0
   -1.0641    0.0013    0.0000 C   0  0  0  0  0  0
   -1.7131    1.1276    0.0000 C   0  0  0  0  0  0
   -3.0131    1.1287    0.0000 C   0  0  0  0  0  0
    0.2360    0.0003    0.0000 N   0  0  0  0  0  0
    1.0009    1.0515    0.0000 C   0  0  0  0  0  0
    0.6002    2.2881    0.0000 O   0  0  0  0  0  0
    2.2370    0.6487    0.0000 C   0  0  3  0  0  0
    3.3633    1.2980    0.0000 C   0  0  0  0  0  0
    4.4886    0.6469    0.0000 C   0  0  3  0  0  0
    5.6150    1.2961    0.0000 Br  0  0  0  0  0  0
    4.4876   -0.6531    0.0000 C   0  0  3  0  0  0
    5.6129   -1.3039    0.0000 Br  0  0  0  0  0  0
    3.3612   -1.3021    0.0000 C   0  0  0  0  0  0
    2.2359   -0.6513    0.0000 C   0  0  3  0  0  0
    0.9993   -1.0520    0.0000 C   0  0  0  0  0  0
    0.5966   -2.2881    0.0000 O   0  0  0  0  0  0
  1  2  1  0  0  0
  2  3  2  0  0  0
  2  4  1  0  0  0
  4  9  1  0  0  0
  4  5  2  0  0  0
  5  6  1  0  0  0
  6  7  2  0  0  0
  7  8  1  0  0  0
  7 10  1  0  0  0
  8  9  2  0  0  0
 10 21  1  0  0  0
 10 11  1  0  0  0
 11 12  2  0  0  0
 11 13  1  0  0  0
 13 20  1  0  0  0
 13 14  1  0  0  0
 14 15  1  0  0  0
 15 16  1  0  0  0
 15 17  1  0  0  0
 17 18  1  0  0  0
 17 19  1  0  0  0
 19 20  1  0  0  0
 20 21  1  0  0  0
 21 22  2  0  0  0
M  CHG  2   1  -1   2   1
M  END
$$$$
 
                    3D
 Structure written by MMmdl.
 25 27  0  0  1  0            999 V2000
   -5.7184   -5.1212    0.0000 C   0  0  0  0  0  0
   -4.6257   -5.8216    0.0000 O   0  0  0  0  0  0
   -3.4612   -5.2193    0.0000 C   0  0  0  0  0  0
   -3.4233   -3.9278    0.0000 C   0  0  0  0  0  0
   -2.2644   -3.3551    0.0000 C   0  0  0  0  0  0
   -1.1507   -4.0449    0.0000 C   0  0  0  0  0  0
   -0.0087   -3.4525    0.0000 C   0  0  0  0  0  0
    0.0487   -2.1542    0.0000 S   0  0  0  0  0  0
    1.2000   -1.5522    0.0000 C   0  0  0  0  0  0
    1.2543   -0.2534    0.0000 C   0  0  0  0  0  0
    0.1587    0.4416    0.0000 O   0  0  0  0  0  0
    2.4046    0.3484    0.0000 N   0  0  0  0  0  0
    2.4635    1.6480    0.0000 N   0  0  0  0  0  0
    3.6120    2.2274    0.0000 C   0  0  0  0  0  0
    4.7872    1.6456    0.0000 C   0  0  0  0  0  0
    4.9874    0.3497    0.0000 O   0  0  0  0  0  0
    5.7184    2.5420    0.0000 N   0  0  0  0  0  0
    5.1130    3.7030    0.0000 C   0  0  0  0  0  0
    5.5601    4.9179    0.0000 C   0  0  0  0  0  0
    4.7584    5.9444    0.0000 C   0  0  0  0  0  0
    3.4723    5.7178    0.0000 C   0  0  0  0  0  0
    2.9882    4.5244    0.0000 C   0  0  0  0  0  0
    3.8290    3.5275    0.0000 C   0  0  0  0  0  0
   -1.2304   -5.3346    0.0000 C   0  0  0  0  0  0
   -2.3700   -5.9444    0.0000 C   0  0  0  0  0  0
  1  2  1  0  0  0
  2  3  1  0  0  0
  3 25  1  0  0  0
  3  4  2  0  0  0
  4  5  1  0  0  0
  5  6  2  0  0  0
  6  7  1  0  0  0
  6 24  1  0  0  0
  7  8  1  0  0  0
  8  9  1  0  0  0
  9 10  1  0  0  0
 10 11  2  0  0  0
 10 12  1  0  0  0
 12 13  1  0  0  0
 13 14  2  0  0  0
 14 23  1  0  0  0
 14 15  1  0  0  0
 15 16  2  0  0  0
 15 17  1  0  0  0
 17 18  1  0  0  0
 18 23  1  0  0  0
 18 19  2  0  0  0
 19 20  1  0  0  0
 20 21  2  0  0  0
 21 22  1  0  0  0
 22 23  2  0  0  0
 24 25  2  0  0  0
M  END
$$$$
 
                    3D
 Structure written by MMmdl.
 23 25  0  0  1  0            999 V2000
    4.3584    1.0224    0.0000 C   0  0  0  0  0  0
    3.2247    1.6763    0.0000 C   0  0  0  0  0  0
    3.2221    2.9852    0.0000 O   0  0  0  0  0  0
    2.0970    1.0216    0.0000 N   0  0  0  0  0  0
    0.8836    1.7355    0.0000 C   0  0  0  0  0  0
   -0.3366    1.1023    0.0000 N   0  0  0  0  0  0
   -1.4725    1.6469    0.0000 C   0  0  0  0  0  0
   -1.7339    2.9166    0.0000 O   0  0  0  0  0  0
   -2.2816    0.7285    0.0000 C   0  0  3  0  0  0
   -3.6684    0.7102    0.0000 C   0  0  0  0  0  0
   -4.3584   -0.4325    0.0000 C   0  0  0  0  0  0
   -3.6435   -1.6013    0.0000 C   0  0  0  0  0  0
   -2.2696   -1.6296    0.0000 C   0  0  0  0  0  0
   -1.6265   -0.4532    0.0000 C   0  0  3  0  0  0
   -0.4613   -0.2127    0.0000 C   0  0  0  0  0  0
    0.1305   -0.9656    0.0000 O   0  0  0  0  0  0
    2.1200   -0.3481    0.0000 C   0  0  0  0  0  0
    3.2370   -0.9981    0.0000 C   0  0  0  0  0  0
    3.1883   -2.3081    0.0000 C   0  0  0  0  0  0
    4.3249   -2.9852    0.0000 Cl  0  0  0  0  0  0
    2.1108   -2.9360    0.0000 C   0  0  0  0  0  0
    1.0258   -2.2405    0.0000 C   0  0  0  0  0  0
    1.0211   -0.9234    0.0000 C   0  0  0  0  0  0
  1  2  1  0  0  0
  2  3  2  0  0  0
  2  4  1  0  0  0
  4  5  1  0  0  0
  4 17  1  0  0  0
  5  6  1  0  0  0
  6 15  1  0  0  0
  6  7  1  0  0  0
  7  8  2  0  0  0
  7  9  1  0  0  0
  9 14  1  0  0  0
  9 10  1  0  0  0
 10 11  1  0  0  0
 11 12  2  0  0  0
 12 13  1  0  0  0
 13 14  1  0  0  0
 14 15  1  0  0  0
 15 16  2  0  0  0
 17 23  1  0  0  0
 17 18  2  0  0  0
 18 19  1  0  0  0
 19 20  1  0  0  0
 19 21  2  0  0  0
 21 22  1  0  0  0
 22 23  2  0  0  0
M  END
$$$$
 
                    3D
 Structure written by MMmdl.
 28 31  0  0  1  0            999 V2000
    4.6022    4.2681    0.0000 N   0  5  0  0  0  0
    4.6012    2.9681    0.0000 N   0  3  0  0  0  0
    4.6002    1.6682    0.0000 N   0  0  0  0  0  0
    3.4738    1.0192    0.0000 C   0  0  0  0  0  0
    2.3486    1.6700    0.0000 C   0  0  0  0  0  0
    1.2223    1.0210    0.0000 C   0  0  0  0  0  0
    1.2212   -0.2790    0.0000 C   0  0  0  0  0  0
    2.3465   -0.9300    0.0000 C   0  0  0  0  0  0
    3.4728   -0.2808    0.0000 C   0  0  0  0  0  0
    0.0949   -0.9282    0.0000 C   0  0  0  0  0  0
    0.8583   -1.9804    0.0000 N   0  0  0  0  0  0
    0.0933   -3.0316    0.0000 C   0  0  0  0  0  0
    0.4940   -4.2681    0.0000 O   0  0  0  0  0  0
   -1.1427   -2.6288    0.0000 C   0  0  0  0  0  0
   -2.2690   -3.2781    0.0000 C   0  0  0  0  0  0
   -3.3943   -2.6270    0.0000 C   0  0  0  0  0  0
   -3.3932   -1.3270    0.0000 C   0  0  0  0  0  0
   -2.2669   -0.6778    0.0000 C   0  0  0  0  0  0
   -1.1417   -1.3289    0.0000 C   0  0  0  0  0  0
   -0.4329    0.2603    0.0000 C   0  0  0  0  0  0
    0.3320    1.3112    0.0000 C   0  0  0  0  0  0
   -0.1958    2.4988    0.0000 C   0  0  0  0  0  0
   -1.4888    2.6361    0.0000 C   0  0  0  0  0  0
   -2.2534    1.5850    0.0000 C   0  0  0  0  0  0
   -1.7259    0.3965    0.0000 C   0  0  0  0  0  0
   -2.0166    3.8241    0.0000 N   0  0  0  0  0  0
   -3.3095    3.9611    0.0000 N   0  3  0  0  0  0
   -4.6022    4.0981    0.0000 N   0  5  0  0  0  0
  1  2  2  0  0  0
  2  3  2  0  0  0
  3  4  1  0  0  0
  4  9  1  0  0  0
  4  5  2  0  0  0
  5  6  1  0  0  0
  6  7  2  0  0  0
  7  8  1  0  0  0
  7 10  1  0  0  0
  8  9  2  0  0  0
 10 19  1  0  0  0
 10 11  1  0  0  0
 10 20  1  0  0  0
 11 12  1  0  0  0
 12 13  2  0  0  0
 12 14  1  0  0  0
 14 19  1  0  0  0
 14 15  2  0  0  0
 15 16  1  0  0  0
 16 17  2  0  0  0
 17 18  1  0  0  0
 18 19  2  0  0  0
 20 25  1  0  0  0
 20 21  2  0  0  0
 21 22  1  0  0  0
 22 23  2  0  0  0
 23 24  1  0  0  0
 23 26  1  0  0  0
 24 25  2  0  0  0
 26 27  2  0  0  0
 27 28  2  0  0  0
M  CHG  4   1  -1   2   1  27   1  28  -1
M  END
$$$$
 
                    3D
 Structure written by MMmdl.
 43 49  0  0  1  0            999 V2000
    1.7798   -2.0437    0.0000 C   0  0  0  0  0  0
    3.0565   -1.7810    0.0000 C   0  0  0  0  0  0
    3.4616   -0.5614    0.0000 N   0  3  0  0  0  0
    4.7214   -0.2758    0.0000 C   0  0  0  0  0  0
    5.1421    0.9451    0.0000 C   0  0  0  0  0  0
    4.2499    1.9074    0.0000 C   0  0  0  0  0  0
    2.9810    1.6654    0.0000 C   0  0  0  0  0  0
    2.6024    0.4305    0.0000 C   0  0  0  0  0  0
    1.3046    0.1496    0.0000 C   0  0  0  0  0  0
    0.4491    1.1279    0.0000 C   0  0  0  0  0  0
   -0.8116    0.8343    0.0000 C   0  0  0  0  0  0
   -1.2304   -0.3975    0.0000 C   0  0  0  0  0  0
   -0.3429   -1.3468    0.0000 C   0  0  0  0  0  0
    0.9271   -1.0957    0.0000 C   0  0  0  0  0  0
    4.6622    3.1444    0.0000 C   0  0  0  0  0  0
    5.9242    3.4241    0.0000 C   0  0  0  0  0  0
    6.3482    4.6460    0.0000 C   0  0  0  0  0  0
    5.4625    5.6106    0.0000 C   0  0  0  0  0  0
    4.1925    5.3705    0.0000 C   0  0  0  0  0  0
    3.8069    4.1358    0.0000 C   0  0  0  0  0  0
    5.5910   -1.2391    0.0000 C   0  0  0  0  0  0
    5.2016   -2.4795    0.0000 C   0  0  0  0  0  0
    6.0667   -3.4542    0.0000 C   0  0  0  0  0  0
    7.3274   -3.1748    0.0000 C   0  0  0  0  0  0
    7.7358   -1.9404    0.0000 C   0  0  0  0  0  0
    6.8558   -0.9789    0.0000 C   0  0  0  0  0  0
    1.3854   -3.2685    0.0000 C   0  0  0  0  0  0
    2.1358   -4.3350    0.0000 C   0  0  0  0  0  0
    1.4002   -5.3933    0.0000 N   0  0  0  0  0  0
    0.1603   -4.9737    0.0000 C   0  0  0  0  0  0
    0.1292   -3.6897    0.0000 C   0  0  0  0  0  0
   -0.9816   -3.0185    0.0000 C   0  0  0  0  0  0
   -2.0968   -3.6959    0.0000 C   0  0  0  0  0  0
   -3.2292   -3.0432    0.0000 O   0  0  0  0  0  0
   -4.3512   -3.6918    0.0000 C   0  0  0  0  0  0
   -5.4633   -3.0520    0.0000 C   0  0  0  0  0  0
   -5.4607   -1.7179    0.0000 C   0  0  0  0  0  0
   -6.5969   -1.1035    0.0000 C   0  0  0  0  0  0
   -7.7353   -1.7163    0.0000 C   0  0  0  0  0  0
   -7.7358   -3.0494    0.0000 C   0  0  0  0  0  0
   -6.6003   -3.6611    0.0000 C   0  0  0  0  0  0
   -2.1249   -4.9885    0.0000 C   0  0  0  0  0  0
   -0.9855   -5.6106    0.0000 C   0  0  0  0  0  0
  1  2  1  0  0  0
  1 27  1  0  0  0
  2  3  1  0  0  0
  3  8  1  0  0  0
  3  4  2  0  0  0
  4  5  1  0  0  0
  4 21  1  0  0  0
  5  6  2  0  0  0
  6  7  1  0  0  0
  6 15  1  0  0  0
  7  8  2  0  0  0
  8  9  1  0  0  0
  9 14  1  0  0  0
  9 10  2  0  0  0
 10 11  1  0  0  0
 11 12  2  0  0  0
 12 13  1  0  0  0
 13 14  2  0  0  0
 15 20  1  0  0  0
 15 16  2  0  0  0
 16 17  1  0  0  0
 17 18  2  0  0  0
 18 19  1  0  0  0
 19 20  2  0  0  0
 21 26  1  0  0  0
 21 22  2  0  0  0
 22 23  1  0  0  0
 23 24  2  0  0  0
 24 25  1  0  0  0
 25 26  2  0  0  0
 27 31  1  0  0  0
 27 28  2  0  0  0
 28 29  1  0  0  0
 29 30  1  0  0  0
 30 43  1  0  0  0
 30 31  2  0  0  0
 31 32  1  0  0  0
 32 33  2  0  0  0
 33 34  1  0  0  0
 33 42  1  0  0  0
 34 35  1  0  0  0
 35 36  1  0  0  0
 36 41  1  0  0  0
 36 37  2  0  0  0
 37 38  1  0  0  0
 38 39  2  0  0  0
 39 40  1  0  0  0
 40 41  2  0  0  0
 42 43  2  0  0  0
M  CHG  1   3   1
M  END
$$$$
 
                    3D
 Structure written by MMmdl.
 32 34  0  0  1  0            999 V2000
   -7.7441    1.7599    0.0000 C   0  0  0  0  0  0
   -6.6173    2.4012    0.0000 C   0  0  0  0  0  0
   -5.4918    1.7496    0.0000 C   0  0  0  0  0  0
   -4.3616    2.4022    0.0000 C   0  0  0  0  0  0
   -3.2301    1.7581    0.0000 C   0  0  0  0  0  0
   -2.0863    2.4077    0.0000 C   0  0  0  0  0  0
   -0.9770    1.7294    0.0000 C   0  0  0  0  0  0
    0.2163    2.2957    0.0000 C   0  0  0  0  0  0
    1.2241    1.4847    0.0000 C   0  0  0  0  0  0
    2.3605    1.8499    0.0000 C   0  0  0  0  0  0
    2.6308    3.1149    0.0000 O   0  0  0  0  0  0
    3.3341    0.9725    0.0000 N   0  0  0  0  0  0
    3.1673   -0.4081    0.0000 C   0  0  0  0  0  0
    1.9673   -1.0072    0.0000 N   0  0  0  0  0  0
    0.8275   -0.3408    0.0000 C   0  0  0  0  0  0
    0.6250    0.8085    0.0000 O   0  0  0  0  0  0
   -0.0869   -1.1820    0.0000 C   0  0  0  0  0  0
   -1.4077   -1.0162    0.0000 C   0  0  0  0  0  0
   -2.1760   -2.1348    0.0000 C   0  0  0  0  0  0
   -1.6483   -3.3888    0.0000 C   0  0  0  0  0  0
   -0.3324   -3.4933    0.0000 C   0  0  0  0  0  0
    0.4840   -2.3865    0.0000 C   0  0  0  0  0  0
    1.7386   -2.2605    0.0000 C   0  0  0  0  0  0
    2.6039   -3.2039    0.0000 O   0  0  0  0  0  0
    4.4627    1.4529    0.0000 C   0  0  0  0  0  0
    4.5621    2.7522    0.0000 C   0  0  0  0  0  0
    3.5180    3.4933    0.0000 C   0  0  0  0  0  0
    5.7497    3.2714    0.0000 C   0  0  0  0  0  0
    6.8232    2.5357    0.0000 C   0  0  0  0  0  0
    6.6786    1.2413    0.0000 C   0  0  0  0  0  0
    7.7441    0.4849    0.0000 C   0  0  0  0  0  0
    5.5094    0.6805    0.0000 C   0  0  0  0  0  0
  1  2  1  0  0  0
  2  3  1  0  0  0
  3  4  1  0  0  0
  4  5  1  0  0  0
  5  6  1  0  0  0
  6  7  1  0  0  0
  7  8  1  0  0  0
  8  9  1  0  0  0
  9 10  1  0  0  0
 10 11  2  0  0  0
 10 12  1  0  0  0
 12 13  1  0  0  0
 12 25  1  0  0  0
 13 14  1  0  0  0
 14 23  1  0  0  0
 14 15  1  0  0  0
 15 16  2  0  0  0
 15 17  1  0  0  0
 17 22  1  0  0  0
 17 18  2  0  0  0
 18 19  1  0  0  0
 19 20  2  0  0  0
 20 21  1  0  0  0
 21 22  2  0  0  0
 22 23  1  0  0  0
 23 24  2  0  0  0
 25 32  1  0  0  0
 25 26  2  0  0  0
 26 27  1  0  0  0
 26 28  1  0  0  0
 28 29  2  0  0  0
 29 30  1  0  0  0
 30 31  1  0  0  0
 30 32  2  0  0  0
M  END
$$$$
 
                    3D
 Structure written by MMmdl.
 28 30  0  0  1  0            999 V2000
    6.0265    0.9173    0.0000 C   0  0  0  0  0  0
    4.8909    1.5655    0.0000 C   0  0  0  0  0  0
    3.7603    0.9068    0.0000 C   0  0  0  0  0  0
    2.6295    1.5595    0.0000 C   0  0  0  0  0  0
    1.4932    0.9118    0.0000 C   0  0  0  0  0  0
    0.3744    1.5823    0.0000 C   0  0  0  0  0  0
    0.3998    2.8898    0.0000 O   0  0  0  0  0  0
   -0.7703    0.9589    0.0000 N   0  0  0  0  0  0
   -0.8023   -0.4389    0.0000 C   0  0  0  0  0  0
   -1.9849   -1.1345    0.0000 N   0  0  0  0  0  0
   -3.1678   -0.5451    0.0000 C   0  0  0  0  0  0
   -3.5081    0.3146    0.0000 O   0  0  0  0  0  0
   -3.9872   -1.4064    0.0000 C   0  0  0  0  0  0
   -5.3243   -1.3300    0.0000 C   0  0  0  0  0  0
   -6.0265   -2.5095    0.0000 C   0  0  0  0  0  0
   -5.4136   -3.7335    0.0000 C   0  0  0  0  0  0
   -4.0802   -3.7524    0.0000 C   0  0  0  0  0  0
   -3.3314   -2.5862    0.0000 C   0  0  0  0  0  0
   -2.1234   -2.3849    0.0000 C   0  0  0  0  0  0
   -1.1849   -3.2779    0.0000 O   0  0  0  0  0  0
   -1.9150    1.6912    0.0000 C   0  0  0  0  0  0
   -2.9815    1.0641    0.0000 C   0  0  0  0  0  0
   -4.0956    1.7720    0.0000 C   0  0  0  0  0  0
   -5.2526    1.1332    0.0000 Cl  0  0  0  0  0  0
   -4.1097    3.0863    0.0000 C   0  0  0  0  0  0
   -5.2207    3.7524    0.0000 C   0  0  0  0  0  0
   -3.0098    3.6652    0.0000 C   0  0  0  0  0  0
   -1.8724    3.0078    0.0000 C   0  0  0  0  0  0
  1  2  1  0  0  0
  2  3  1  0  0  0
  3  4  1  0  0  0
  4  5  1  0  0  0
  5  6  1  0  0  0
  6  7  2  0  0  0
  6  8  1  0  0  0
  8  9  1  0  0  0
  8 21  1  0  0  0
  9 10  1  0  0  0
 10 19  1  0  0  0
 10 11  1  0  0  0
 11 12  2  0  0  0
 11 13  1  0  0  0
 13 18  1  0  0  0
 13 14  2  0  0  0
 14 15  1  0  0  0
 15 16  2  0  0  0
 16 17  1  0  0  0
 17 18  2  0  0  0
 18 19  1  0  0  0
 19 20  2  0  0  0
 21 28  1  0  0  0
 21 22  2  0  0  0
 22 23  1  0  0  0
 23 24  1  0  0  0
 23 25  2  0  0  0
 25 26  1  0  0  0
 25 27  1  0  0  0
 27 28  2  0  0  0
M  END
$$$$
 
                    3D
 Structure written by MMmdl.
 24 26  0  0  1  0            999 V2000
   -0.8004   -2.3151    0.0000 C   0  0  0  0  0  0
   -0.8041   -1.0151    0.0000 C   0  0  3  0  0  0
   -1.9317   -0.3682    0.0000 N   0  0  0  0  0  0
   -3.1181   -0.9001    0.0000 C   0  0  0  0  0  0
   -3.3846   -2.1726    0.0000 O   0  0  0  0  0  0
   -3.9907    0.0634    0.0000 C   0  0  0  0  0  0
   -5.2905    0.0598    0.0000 C   0  0  0  0  0  0
   -5.9436    1.1838    0.0000 C   0  0  0  0  0  0
   -5.2970    2.3115    0.0000 C   0  0  0  0  0  0
   -3.9969    2.3151    0.0000 C   0  0  0  0  0  0
   -3.3438    1.1911    0.0000 C   0  0  0  0  0  0
   -2.0713    0.9243    0.0000 C   0  0  0  0  0  0
   -1.1078    1.7969    0.0000 O   0  0  0  0  0  0
    0.3199   -0.3619    0.0000 C   0  0  0  0  0  0
    0.3160    0.9381    0.0000 O   0  0  0  0  0  0
    1.4476   -1.0088    0.0000 N   0  0  0  0  0  0
    2.5716   -0.3557    0.0000 C   0  0  0  0  0  0
    3.6992   -1.0023    0.0000 C   0  0  0  0  0  0
    3.7029   -2.3024    0.0000 C   0  0  0  0  0  0
    4.8232   -0.3494    0.0000 C   0  0  0  0  0  0
    4.8196    0.9506    0.0000 C   0  0  0  0  0  0
    5.9436    1.6037    0.0000 I   0  0  0  0  0  0
    3.6920    1.5975    0.0000 C   0  0  0  0  0  0
    2.5679    0.9443    0.0000 C   0  0  0  0  0  0
  1  2  1  0  0  0
  2  3  1  0  0  0
  2 14  1  0  0  0
  3 12  1  0  0  0
  3  4  1  0  0  0
  4  5  2  0  0  0
  4  6  1  0  0  0
  6 11  1  0  0  0
  6  7  2  0  0  0
  7  8  1  0  0  0
  8  9  2  0  0  0
  9 10  1  0  0  0
 10 11  2  0  0  0
 11 12  1  0  0  0
 12 13  2  0  0  0
 14 15  2  0  0  0
 14 16  1  0  0  0
 16 17  1  0  0  0
 17 24  1  0  0  0
 17 18  2  0  0  0
 18 19  1  0  0  0
 18 20  1  0  0  0
 20 21  2  0  0  0
 21 22  1  0  0  0
 21 23  1  0  0  0
 23 24  2  0  0  0
M  END
$$$$
 
                    3D
 Structure written by MMmdl.
 26 28  0  0  1  0            999 V2000
    0.3236   -2.6353    0.0000 C   0  0  0  0  0  0
   -0.8041   -1.9884    0.0000 C   0  0  0  0  0  0
   -1.9281   -2.6416    0.0000 C   0  0  0  0  0  0
   -0.8077   -0.6886    0.0000 C   0  0  3  0  0  0
   -1.9354   -0.0417    0.0000 N   0  0  0  0  0  0
   -3.1216   -0.5737    0.0000 C   0  0  0  0  0  0
   -3.3883   -1.8459    0.0000 O   0  0  0  0  0  0
   -3.9942    0.3899    0.0000 C   0  0  0  0  0  0
   -5.2942    0.3862    0.0000 C   0  0  0  0  0  0
   -5.9474    1.5103    0.0000 C   0  0  0  0  0  0
   -5.3004    2.6379    0.0000 C   0  0  0  0  0  0
   -4.0007    2.6416    0.0000 C   0  0  0  0  0  0
   -3.3475    1.5176    0.0000 C   0  0  0  0  0  0
   -2.0750    1.2508    0.0000 C   0  0  0  0  0  0
   -1.1114    2.1234    0.0000 O   0  0  0  0  0  0
    0.3163   -0.0352    0.0000 C   0  0  0  0  0  0
    0.3127    1.2646    0.0000 O   0  0  0  0  0  0
    1.4440   -0.6821    0.0000 N   0  0  0  0  0  0
    2.5680   -0.0290    0.0000 C   0  0  0  0  0  0
    2.5644    1.2711    0.0000 C   0  0  0  0  0  0
    1.4367    1.9177    0.0000 C   0  0  0  0  0  0
    3.6884    1.9242    0.0000 C   0  0  0  0  0  0
    4.8160    1.2773    0.0000 C   0  0  0  0  0  0
    4.8197   -0.0228    0.0000 C   0  0  0  0  0  0
    5.9474   -0.6697    0.0000 Cl  0  0  0  0  0  0
    3.6957   -0.6759    0.0000 C   0  0  0  0  0  0
  1  2  1  0  0  0
  2  3  1  0  0  0
  2  4  1  0  0  0
  4  5  1  0  0  0
  4 16  1  0  0  0
  5 14  1  0  0  0
  5  6  1  0  0  0
  6  7  2  0  0  0
  6  8  1  0  0  0
  8 13  1  0  0  0
  8  9  2  0  0  0
  9 10  1  0  0  0
 10 11  2  0  0  0
 11 12  1  0  0  0
 12 13  2  0  0  0
 13 14  1  0  0  0
 14 15  2  0  0  0
 16 17  2  0  0  0
 16 18  1  0  0  0
 18 19  1  0  0  0
 19 26  1  0  0  0
 19 20  2  0  0  0
 20 21  1  0  0  0
 20 22  1  0  0  0
 22 23  2  0  0  0
 23 24  1  0  0  0
 24 25  1  0  0  0
 24 26  2  0  0  0
M  END
$$$$
 
                    3D
 Structure written by MMmdl.
 20 22  0  0  1  0            999 V2000
    3.6883   -1.2648    0.0000 C   0  0  0  0  0  0
    3.6920    0.0352    0.0000 C   0  0  0  0  0  0
    2.5677    0.6884    0.0000 C   0  0  0  0  0  0
    1.4401    0.0417    0.0000 N   0  0  0  0  0  0
    0.3160    0.6949    0.0000 C   0  0  0  0  0  0
   -0.8114    0.0480    0.0000 N   0  0  0  0  0  0
   -0.9510   -1.2445    0.0000 C   0  0  0  0  0  0
    0.0126   -2.1171    0.0000 O   0  0  0  0  0  0
   -2.2235   -1.5113    0.0000 C   0  0  3  0  0  0
   -2.8766   -2.6353    0.0000 C   0  0  0  0  0  0
   -4.1766   -2.6317    0.0000 C   0  0  0  0  0  0
   -4.8233   -1.5040    0.0000 C   0  0  0  0  0  0
   -4.1701   -0.3800    0.0000 C   0  0  0  0  0  0
   -2.8704   -0.3836    0.0000 C   0  0  3  0  0  0
   -1.9978    0.5799    0.0000 C   0  0  0  0  0  0
   -2.2643    1.8522    0.0000 O   0  0  0  0  0  0
    2.5716    1.9884    0.0000 C   0  0  0  0  0  0
    3.6993    2.6353    0.0000 C   0  0  0  0  0  0
    4.8233    1.9822    0.0000 C   0  0  0  0  0  0
    4.8196    0.6821    0.0000 C   0  0  0  0  0  0
  1  2  1  0  0  0
  2 20  1  0  0  0
  2  3  2  0  0  0
  3  4  1  0  0  0
  3 17  1  0  0  0
  4  5  1  0  0  0
  5  6  1  0  0  0
  6 15  1  0  0  0
  6  7  1  0  0  0
  7  8  2  0  0  0
  7  9  1  0  0  0
  9 14  1  0  0  0
  9 10  1  0  0  0
 10 11  1  0  0  0
 11 12  2  0  0  0
 12 13  1  0  0  0
 13 14  1  0  0  0
 14 15  1  0  0  0
 15 16  2  0  0  0
 17 18  2  0  0  0
 18 19  1  0  0  0
 19 20  2  0  0  0
M  END
$$$$
 
                    3D
 Structure written by MMmdl.
 21 23  0  0  1  0            999 V2000
   -5.3870   -2.6289    0.0000 C   0  0  0  0  0  0
   -4.2594   -1.9823    0.0000 C   0  0  0  0  0  0
   -4.2557   -0.6822    0.0000 C   0  0  0  0  0  0
   -3.1281   -0.0354    0.0000 C   0  0  0  0  0  0
   -3.1245    1.2647    0.0000 C   0  0  0  0  0  0
   -2.0041   -0.6885    0.0000 C   0  0  0  0  0  0
   -0.8765   -0.0416    0.0000 N   0  0  0  0  0  0
    0.2475   -0.6947    0.0000 C   0  0  0  0  0  0
    1.3752   -0.0478    0.0000 N   0  0  0  0  0  0
    1.5148    1.2446    0.0000 C   0  0  0  0  0  0
    0.5512    2.1172    0.0000 O   0  0  0  0  0  0
    2.7870    1.5114    0.0000 C   0  0  3  0  0  0
    3.4401    2.6354    0.0000 C   0  0  0  0  0  0
    4.7401    2.6318    0.0000 C   0  0  0  0  0  0
    5.3870    1.5041    0.0000 C   0  0  0  0  0  0
    4.7339    0.3799    0.0000 C   0  0  0  0  0  0
    3.4339    0.3838    0.0000 C   0  0  3  0  0  0
    2.5613   -0.5798    0.0000 C   0  0  0  0  0  0
    2.8281   -1.8523    0.0000 O   0  0  0  0  0  0
   -2.0077   -1.9885    0.0000 C   0  0  0  0  0  0
   -3.1354   -2.6354    0.0000 C   0  0  0  0  0  0
  1  2  1  0  0  0
  2 21  1  0  0  0
  2  3  2  0  0  0
  3  4  1  0  0  0
  4  5  1  0  0  0
  4  6  2  0  0  0
  6  7  1  0  0  0
  6 20  1  0  0  0
  7  8  1  0  0  0
  8  9  1  0  0  0
  9 18  1  0  0  0
  9 10  1  0  0  0
 10 11  2  0  0  0
 10 12  1  0  0  0
 12 17  1  0  0  0
 12 13  1  0  0  0
 13 14  1  0  0  0
 14 15  2  0  0  0
 15 16  1  0  0  0
 16 17  1  0  0  0
 17 18  1  0  0  0
 18 19  2  0  0  0
 20 21  2  0  0  0
M  END
$$$$
 
                    3D
 Structure written by MMmdl.
 34 37  0  0  1  0            999 V2000
    2.1037    7.3216    0.0000 C   0  0  0  0  0  0
    2.0416    6.0251    0.0000 C   0  0  0  0  0  0
    0.8881    5.4319    0.0000 O   0  0  0  0  0  0
    0.8225    4.1349    0.0000 C   0  0  0  0  0  0
    1.9114    3.4296    0.0000 O   0  0  0  0  0  0
   -0.3219    3.5529    0.0000 C   0  0  0  0  0  0
   -0.5570    2.2478    0.0000 C   0  0  0  0  0  0
    0.4293    1.3105    0.0000 C   0  0  0  0  0  0
    0.1527    0.0428    0.0000 C   0  0  0  0  0  0
   -1.0550   -0.3355    0.0000 C   0  0  0  0  0  0
   -1.8335    0.3887    0.0000 O   0  0  0  0  0  0
   -1.3750   -1.5827    0.0000 N   0  0  0  0  0  0
   -0.4330   -2.4531    0.0000 C   0  0  0  0  0  0
   -0.7413   -3.7270    0.0000 O   0  0  0  0  0  0
    0.7885   -2.1131    0.0000 N   0  0  0  0  0  0
    1.0688   -0.8577    0.0000 C   0  0  0  0  0  0
    2.3258   -0.4866    0.0000 O   0  0  0  0  0  0
    1.6892   -2.9827    0.0000 C   0  0  0  0  0  0
    2.9483   -2.6454    0.0000 C   0  0  0  0  0  0
    3.2652   -1.3733    0.0000 O   0  0  0  0  0  0
    4.5118   -1.0154    0.0000 C   0  0  0  0  0  0
    3.9036   -3.5368    0.0000 C   0  0  0  0  0  0
    3.5675   -4.7943    0.0000 C   0  0  0  0  0  0
    2.3203   -5.1742    0.0000 C   0  0  0  0  0  0
    2.0100   -6.4206    0.0000 O   0  0  0  0  0  0
    2.9439   -7.3216    0.0000 C   0  0  0  0  0  0
    1.3960   -4.2512    0.0000 C   0  0  0  0  0  0
   -1.8239    2.0420    0.0000 C   0  0  0  0  0  0
   -2.4561    3.2363    0.0000 C   0  0  0  0  0  0
   -1.5159    4.1419    0.0000 N   0  0  0  0  0  0
   -3.7881    3.3359    0.0000 C   0  0  0  0  0  0
   -4.5118    2.1884    0.0000 C   0  0  0  0  0  0
   -3.9373    0.9705    0.0000 C   0  0  0  0  0  0
   -2.5985    0.9176    0.0000 C   0  0  0  0  0  0
  1  2  1  0  0  0
  2  3  1  0  0  0
  3  4  1  0  0  0
  4  5  2  0  0  0
  4  6  1  0  0  0
  6 30  1  0  0  0
  6  7  2  0  0  0
  7  8  1  0  0  0
  7 28  1  0  0  0
  8  9  2  0  0  0
  9 16  1  0  0  0
  9 10  1  0  0  0
 10 11  2  0  0  0
 10 12  1  0  0  0
 12 13  1  0  0  0
 13 14  2  0  0  0
 13 15  1  0  0  0
 15 16  1  0  0  0
 15 18  1  0  0  0
 16 17  2  0  0  0
 18 27  1  0  0  0
 18 19  2  0  0  0
 19 20  1  0  0  0
 19 22  1  0  0  0
 20 21  1  0  0  0
 22 23  2  0  0  0
 23 24  1  0  0  0
 24 25  1  0  0  0
 24 27  2  0  0  0
 25 26  1  0  0  0
 28 34  1  0  0  0
 28 29  2  0  0  0
 29 30  1  0  0  0
 29 31  1  0  0  0
 31 32  2  0  0  0
 32 33  1  0  0  0
 33 34  2  0  0  0
M  END
$$$$
 
                    3D
 Structure written by MMmdl.
 24 27  0  0  1  0            999 V2000
   -3.0271    2.6654    0.0000 C   0  0  0  0  0  0
   -3.0315    1.3654    0.0000 N   0  0  0  0  0  0
   -1.9824    0.5979    0.0000 C   0  0  0  0  0  0
   -2.3883   -0.6371    0.0000 C   0  0  0  0  0  0
   -1.6277   -1.6914    0.0000 C   0  0  0  0  0  0
   -0.3342   -1.5599    0.0000 C   0  0  0  0  0  0
    0.5321   -2.5289    0.0000 S   0  0  0  0  0  0
    1.7216   -2.0040    0.0000 C   0  0  0  0  0  0
    1.5900   -0.7107    0.0000 N   0  0  0  0  0  0
    0.3197   -0.4362    0.0000 C   0  0  0  0  0  0
   -0.2055    0.7531    0.0000 O   0  0  0  0  0  0
    2.8453   -2.6576    0.0000 N   0  0  0  0  0  0
    3.9732   -2.0115    0.0000 C   0  0  0  0  0  0
    3.9777   -0.7115    0.0000 C   0  0  0  0  0  0
    5.1058   -0.0654    0.0000 C   0  0  0  0  0  0
    6.2295   -0.7193    0.0000 C   0  0  0  0  0  0
    6.2249   -2.0193    0.0000 C   0  0  0  0  0  0
    5.0967   -2.6654    0.0000 C   0  0  0  0  0  0
   -3.6883   -0.6327    0.0000 C   0  0  0  0  0  0
   -4.0858    0.6049    0.0000 C   0  0  0  0  0  0
   -5.3564    0.8795    0.0000 C   0  0  0  0  0  0
   -6.2295   -0.0836    0.0000 C   0  0  0  0  0  0
   -5.8320   -1.3215    0.0000 C   0  0  0  0  0  0
   -4.5614   -1.5960    0.0000 C   0  0  0  0  0  0
  1  2  1  0  0  0
  2 20  1  0  0  0
  2  3  1  0  0  0
  3  4  2  0  0  0
  4  5  1  0  0  0
  4 19  1  0  0  0
  5  6  2  0  0  0
  6 10  1  0  0  0
  6  7  1  0  0  0
  7  8  1  0  0  0
  8  9  1  0  0  0
  8 12  2  0  0  0
  9 10  1  0  0  0
 10 11  2  0  0  0
 12 13  1  0  0  0
 13 18  1  0  0  0
 13 14  2  0  0  0
 14 15  1  0  0  0
 15 16  2  0  0  0
 16 17  1  0  0  0
 17 18  2  0  0  0
 19 24  1  0  0  0
 19 20  2  0  0  0
 20 21  1  0  0  0
 21 22  2  0  0  0
 22 23  1  0  0  0
 23 24  2  0  0  0
M  END
$$$$
 
                    3D
 Structure written by MMmdl.
 33 36  0  0  1  0            999 V2000
    7.5919    2.7180    0.0000 C   0  0  0  0  0  0
    7.1800    1.4849    0.0000 C   0  0  0  0  0  0
    5.9056    1.2236    0.0000 C   0  0  0  0  0  0
    5.5012    0.0019    0.0000 N   0  0  0  0  0  0
    6.2475   -1.0561    0.0000 C   0  0  0  0  0  0
    5.5046   -2.1215    0.0000 C   0  0  0  0  0  0
    6.0112   -3.3226    0.0000 C   0  0  0  0  0  0
    7.2996   -3.4370    0.0000 C   0  0  0  0  0  0
    8.0849   -2.3974    0.0000 C   0  0  0  0  0  0
    7.5352   -1.2129    0.0000 C   0  0  0  0  0  0
    4.2375   -1.7044    0.0000 C   0  0  0  0  0  0
    4.2723   -0.4060    0.0000 C   0  0  0  0  0  0
    3.1230    0.2472    0.0000 N   0  0  0  0  0  0
    2.0007   -0.3577    0.0000 C   0  0  0  0  0  0
    0.8919    0.2906    0.0000 S   0  0  0  0  0  0
   -0.2358   -0.3546    0.0000 C   0  0  3  0  0  0
   -0.2421   -1.6545    0.0000 C   0  0  0  0  0  0
   -1.3714   -2.2988    0.0000 C   0  0  0  0  0  0
   -1.3558    0.2994    0.0000 C   0  0  0  0  0  0
   -1.3488    1.5996    0.0000 O   0  0  0  0  0  0
   -2.4849   -0.3426    0.0000 N   0  0  0  0  0  0
   -3.5947    0.3070    0.0000 C   0  0  0  0  0  0
   -4.7401   -0.2958    0.0000 C   0  0  0  0  0  0
   -5.8720    0.3304    0.0000 C   0  0  0  0  0  0
   -5.8572    1.6656    0.0000 C   0  0  0  0  0  0
   -4.7123    2.2668    0.0000 C   0  0  0  0  0  0
   -3.5809    1.6425    0.0000 C   0  0  0  0  0  0
   -6.9681    2.3199    0.0000 S   0  0  0  0  0  0
   -8.0849    2.9856    0.0000 N   0  0  0  0  0  0
   -7.6335    1.2036    0.0000 O   0  0  0  0  0  0
   -6.3021    3.4370    0.0000 O   0  0  0  0  0  0
    2.0225   -1.6599    0.0000 N   0  0  0  0  0  0
    3.1438   -2.3526    0.0000 N   0  0  0  0  0  0
  1  2  1  0  0  0
  2  3  1  0  0  0
  3  4  1  0  0  0
  4 12  1  0  0  0
  4  5  1  0  0  0
  5 10  1  0  0  0
  5  6  2  0  0  0
  6  7  1  0  0  0
  6 11  1  0  0  0
  7  8  2  0  0  0
  8  9  1  0  0  0
  9 10  2  0  0  0
 11 33  1  0  0  0
 11 12  2  0  0  0
 12 13  1  0  0  0
 13 14  2  0  0  0
 14 15  1  0  0  0
 14 32  1  0  0  0
 15 16  1  0  0  0
 16 17  1  0  0  0
 16 19  1  0  0  0
 17 18  1  0  0  0
 19 20  2  0  0  0
 19 21  1  0  0  0
 21 22  1  0  0  0
 22 27  1  0  0  0
 22 23  2  0  0  0
 23 24  1  0  0  0
 24 25  2  0  0  0
 25 26  1  0  0  0
 25 28  1  0  0  0
 26 27  2  0  0  0
 28 29  1  0  0  0
 28 30  2  0  0  0
 28 31  2  0  0  0
 32 33  2  0  0  0
M  END
$$$$
 
                    3D
 Structure written by MMmdl.
 24 25  0  0  1  0            999 V2000
   -0.5629    6.6761    0.0000 C   0  0  0  0  0  0
   -0.5629    5.3761    0.0000 C   0  0  0  0  0  0
   -1.6887    4.7261    0.0000 N   0  0  0  0  0  0
   -2.8146    5.3761    0.0000 C   0  0  0  0  0  0
   -2.8146    6.6761    0.0000 C   0  0  0  0  0  0
   -1.6887    3.4261    0.0000 C   0  0  0  0  0  0
   -0.5629    2.7761    0.0000 C   0  0  0  0  0  0
   -0.5629    1.4760    0.0000 N   0  0  0  0  0  0
    0.5629    0.8260    0.0000 C   0  0  0  0  0  0
    1.6887    1.4760    0.0000 N   0  0  0  0  0  0
    0.5629   -0.4740    0.0000 C   0  0  0  0  0  0
   -0.5629   -1.1240    0.0000 C   0  0  0  0  0  0
   -0.5629   -2.4240    0.0000 C   0  0  0  0  0  0
   -1.6146   -3.1882    0.0000 N   0  0  0  0  0  0
   -1.2129   -4.4245    0.0000 C   0  0  0  0  0  0
   -1.8629   -5.5503    0.0000 C   0  0  0  0  0  0
   -1.2129   -6.6761    0.0000 C   0  0  0  0  0  0
    0.0871   -6.6761    0.0000 C   0  0  0  0  0  0
    0.7371   -5.5503    0.0000 C   0  0  0  0  0  0
    0.0871   -4.4245    0.0000 C   0  0  0  0  0  0
    0.4888   -3.1882    0.0000 C   0  0  0  0  0  0
    1.7251   -2.7865    0.0000 O   0  0  0  0  0  0
    1.6887   -1.1240    0.0000 C   0  0  0  0  0  0
    2.8146   -1.7740    0.0000 N   0  0  0  0  0  0
  1  2  1  0  0  0
  2  3  1  0  0  0
  3  4  1  0  0  0
  3  6  1  0  0  0
  4  5  1  0  0  0
  6  7  1  0  0  0
  7  8  1  0  0  0
  8  9  1  0  0  0
  9 10  1  0  0  0
  9 11  2  0  0  0
 11 12  1  0  0  0
 11 23  1  0  0  0
 12 13  2  0  0  0
 13 21  1  0  0  0
 13 14  1  0  0  0
 14 15  1  0  0  0
 15 20  1  0  0  0
 15 16  2  0  0  0
 16 17  1  0  0  0
 17 18  2  0  0  0
 18 19  1  0  0  0
 19 20  2  0  0  0
 20 21  1  0  0  0
 21 22  2  0  0  0
 23 24  3  0  0  0
M  END
$$$$
 
                    3D
 Structure written by MMmdl.
 19 22  0  0  1  0            999 V2000
   -3.3745   -1.9629    0.0000 C   0  0  0  0  0  0
   -2.0943   -2.1880    0.0000 C   0  0  0  0  0  0
   -2.5384   -3.4100    0.0000 C   0  0  0  0  0  0
   -2.0946   -0.8880    0.0000 C   0  0  0  0  0  0
   -0.9690   -0.2375    0.0000 C   0  0  0  0  0  0
    0.1570   -0.8872    0.0000 C   0  0  0  0  0  0
    0.1576   -2.1872    0.0000 C   0  0  0  0  0  0
   -0.9680   -2.8375    0.0000 C   0  0  0  0  0  0
    1.2834   -2.8370    0.0000 N   0  0  0  0  0  0
    2.4092   -2.1867    0.0000 C   0  0  0  0  0  0
    2.4086   -0.8867    0.0000 C   0  0  0  0  0  0
    1.2828   -0.2370    0.0000 C   0  0  0  0  0  0
    1.5527    1.0347    0.0000 C   0  0  0  0  0  0
    2.8457    1.1709    0.0000 C   0  0  0  0  0  0
    3.3745   -0.0165    0.0000 N   0  0  0  0  0  0
    3.3743    2.3586    0.0000 C   0  0  0  0  0  0
    2.6096    3.4100    0.0000 C   0  0  0  0  0  0
    1.3169    3.2738    0.0000 C   0  0  0  0  0  0
    0.7883    2.0864    0.0000 C   0  0  0  0  0  0
  1  2  1  0  0  0
  2  8  1  0  0  0
  2  3  1  0  0  0
  2  4  1  0  0  0
  4  5  1  0  0  0
  5  6  1  0  0  0
  6 12  1  0  0  0
  6  7  2  0  0  0
  7  8  1  0  0  0
  7  9  1  0  0  0
  9 10  2  0  0  0
 10 11  1  0  0  0
 11 15  1  0  0  0
 11 12  2  0  0  0
 12 13  1  0  0  0
 13 19  1  0  0  0
 13 14  2  0  0  0
 14 15  1  0  0  0
 14 16  1  0  0  0
 16 17  2  0  0  0
 17 18  1  0  0  0
 18 19  2  0  0  0
M  END
$$$$
 
                    3D
 Structure written by MMmdl.
 25 28  0  0  1  0            999 V2000
    6.2165    0.8820    0.0000 O   0  5  0  0  0  0
    4.9175    0.8872    0.0000 N   0  3  0  0  0  0
    4.2720    2.0147    0.0000 O   0  0  0  0  0  0
    4.2562   -0.2469    0.0000 C   0  0  0  0  0  0
    2.9350   -0.2167    0.0000 C   0  0  0  0  0  0
    2.0777    0.7739    0.0000 C   0  0  0  0  0  0
    2.3540    2.0300    0.0000 O   0  0  0  0  0  0
    0.9065    0.2357    0.0000 N   0  0  0  0  0  0
   -0.2272    0.8913    0.0000 C   0  0  0  0  0  0
   -1.3543    0.2388    0.0000 C   0  0  0  0  0  0
   -2.4857    0.8986    0.0000 C   0  0  0  0  0  0
   -2.5951    2.1974    0.0000 C   0  0  0  0  0  0
   -3.8591    2.4713    0.0000 N   0  0  0  0  0  0
   -4.5194    1.3643    0.0000 C   0  0  0  0  0  0
   -3.6715    0.3789    0.0000 C   0  0  0  0  0  0
   -4.0789   -0.8565    0.0000 C   0  0  0  0  0  0
   -5.3569   -1.1031    0.0000 C   0  0  0  0  0  0
   -6.2165   -0.1473    0.0000 C   0  0  0  0  0  0
   -5.7852    1.0912    0.0000 C   0  0  0  0  0  0
    1.0152   -1.0675    0.0000 C   0  0  0  0  0  0
    0.0589   -1.9300    0.0000 O   0  0  0  0  0  0
    2.3072   -1.3414    0.0000 C   0  0  0  0  0  0
    2.9184   -2.4713    0.0000 C   0  0  0  0  0  0
    4.2333   -2.4510    0.0000 C   0  0  0  0  0  0
    4.9170   -1.3489    0.0000 C   0  0  0  0  0  0
  1  2  1  0  0  0
  2  3  2  0  0  0
  2  4  1  0  0  0
  4 25  1  0  0  0
  4  5  2  0  0  0
  5 22  1  0  0  0
  5  6  1  0  0  0
  6  7  2  0  0  0
  6  8  1  0  0  0
  8  9  1  0  0  0
  8 20  1  0  0  0
  9 10  1  0  0  0
 10 11  1  0  0  0
 11 15  1  0  0  0
 11 12  2  0  0  0
 12 13  1  0  0  0
 13 14  1  0  0  0
 14 19  1  0  0  0
 14 15  2  0  0  0
 15 16  1  0  0  0
 16 17  2  0  0  0
 17 18  1  0  0  0
 18 19  2  0  0  0
 20 21  2  0  0  0
 20 22  1  0  0  0
 22 23  2  0  0  0
 23 24  1  0  0  0
 24 25  2  0  0  0
M  CHG  2   1  -1   2   1
M  END
$$$$
 
                    3D
 Structure written by MMmdl.
 39 43  0  0  1  0            999 V2000
    7.9154    5.0294    0.0000 C   0  0  0  0  0  0
    6.6450    4.7587    0.0000 C   0  0  0  0  0  0
    6.2453    3.5234    0.0000 O   0  0  0  0  0  0
    4.9747    3.2497    0.0000 C   0  0  0  0  0  0
    4.1028    4.2117    0.0000 O   0  0  0  0  0  0
    4.5890    2.0219    0.0000 C   0  0  0  0  0  0
    5.3362    0.9705    0.0000 C   0  0  0  0  0  0
    6.6476    0.9772    0.0000 C   0  0  0  0  0  0
    7.3024   -0.1443    0.0000 Cl  0  0  0  0  0  0
    4.5957   -0.0944    0.0000 N   0  0  0  0  0  0
    3.3633    0.3134    0.0000 C   0  0  0  0  0  0
    3.3326    1.5967    0.0000 C   0  0  0  0  0  0
    2.2012    2.2601    0.0000 C   0  0  0  0  0  0
    1.0888    1.5905    0.0000 C   0  0  0  0  0  0
   -0.0387    2.2502    0.0000 O   0  0  0  0  0  0
   -1.1408    1.6245    0.0000 C   0  0  0  0  0  0
   -1.1405    0.2905    0.0000 N   0  0  0  0  0  0
   -2.2773   -0.3225    0.0000 C   0  0  0  0  0  0
   -3.4145    0.2890    0.0000 C   0  0  0  0  0  0
   -3.4158    1.6229    0.0000 C   0  0  0  0  0  0
   -4.5298    2.2619    0.0000 N   0  0  0  0  0  0
   -5.6414    1.6235    0.0000 C   0  0  0  0  0  0
   -5.6386    0.2882    0.0000 C   0  0  0  0  0  0
   -6.7746   -0.3261    0.0000 C   0  0  0  0  0  0
   -7.9136    0.2853    0.0000 C   0  0  0  0  0  0
   -7.9154    1.6198    0.0000 C   0  0  0  0  0  0
   -6.7793    2.2328    0.0000 C   0  0  0  0  0  0
   -2.2784    2.2380    0.0000 C   0  0  0  0  0  0
   -2.2792    3.5499    0.0000 C   0  0  0  0  0  0
   -2.2805    4.8483    0.0000 N   0  0  0  0  0  0
    1.0782    0.3084    0.0000 C   0  0  0  0  0  0
    2.2329   -0.3253    0.0000 C   0  0  0  0  0  0
    4.9903   -1.3097    0.0000 C   0  0  0  0  0  0
    6.2502   -1.5983    0.0000 C   0  0  0  0  0  0
    6.6671   -2.8227    0.0000 C   0  0  0  0  0  0
    5.7741   -3.7816    0.0000 C   0  0  0  0  0  0
    6.1796   -5.0294    0.0000 Br  0  0  0  0  0  0
    4.5051   -3.5341    0.0000 C   0  0  0  0  0  0
    4.1282   -2.2970    0.0000 C   0  0  0  0  0  0
  1  2  1  0  0  0
  2  3  1  0  0  0
  3  4  1  0  0  0
  4  5  2  0  0  0
  4  6  1  0  0  0
  6 12  1  0  0  0
  6  7  2  0  0  0
  7  8  1  0  0  0
  7 10  1  0  0  0
  8  9  1  0  0  0
 10 11  1  0  0  0
 10 33  1  0  0  0
 11 32  1  0  0  0
 11 12  2  0  0  0
 12 13  1  0  0  0
 13 14  2  0  0  0
 14 15  1  0  0  0
 14 31  1  0  0  0
 15 16  1  0  0  0
 16 28  1  0  0  0
 16 17  2  0  0  0
 17 18  1  0  0  0
 18 19  2  0  0  0
 19 20  1  0  0  0
 20 21  1  0  0  0
 20 28  2  0  0  0
 21 22  1  0  0  0
 22 27  1  0  0  0
 22 23  2  0  0  0
 23 24  1  0  0  0
 24 25  2  0  0  0
 25 26  1  0  0  0
 26 27  2  0  0  0
 28 29  1  0  0  0
 29 30  3  0  0  0
 31 32  2  0  0  0
 33 39  1  0  0  0
 33 34  2  0  0  0
 34 35  1  0  0  0
 35 36  2  0  0  0
 36 37  1  0  0  0
 36 38  1  0  0  0
 38 39  2  0  0  0
M  END
$$$$
 
                    3D
 Structure written by MMmdl.
 28 31  0  0  1  0            999 V2000
    6.0840    2.2831    0.0000 C   0  0  0  0  0  0
    4.9575    1.6131    0.0000 N   0  0  0  0  0  0
    3.7772    2.1438    0.0000 C   0  0  0  0  0  0
    3.5040    3.4005    0.0000 O   0  0  0  0  0  0
    2.9175    1.1651    0.0000 C   0  0  0  0  0  0
    1.6060    1.3249    0.0000 C   0  0  0  0  0  0
    0.9761    2.4278    0.0000 S   0  0  0  0  0  0
   -0.3061    2.1773    0.0000 C   0  0  0  0  0  0
   -1.2565    3.0439    0.0000 S   0  0  0  0  0  0
   -0.4345    0.8902    0.0000 N   0  0  0  0  0  0
   -1.5717    0.2387    0.0000 N   0  0  0  0  0  0
   -2.6922    0.8907    0.0000 C   0  0  0  0  0  0
   -2.6888    2.1900    0.0000 O   0  0  0  0  0  0
   -3.8286    0.2379    0.0000 C   0  0  0  0  0  0
   -3.7959   -1.0557    0.0000 C   0  0  0  0  0  0
   -4.9525   -1.7178    0.0000 C   0  0  0  0  0  0
   -6.0486   -1.0360    0.0000 C   0  0  0  0  0  0
   -6.0840    0.2548    0.0000 C   0  0  0  0  0  0
   -4.9289    0.9190    0.0000 C   0  0  0  0  0  0
    0.7380    0.3471    0.0000 C   0  0  0  0  0  0
    1.0015   -0.9117    0.0000 O   0  0  0  0  0  0
    3.5625    0.0425    0.0000 C   0  0  0  0  0  0
    3.1558   -1.1950    0.0000 C   0  0  0  0  0  0
    4.0355   -2.1513    0.0000 C   0  0  0  0  0  0
    3.6329   -3.4005    0.0000 Br  0  0  0  0  0  0
    5.2961   -1.8922    0.0000 C   0  0  0  0  0  0
    5.6861   -0.6386    0.0000 C   0  0  0  0  0  0
    4.8312    0.3312    0.0000 C   0  0  0  0  0  0
  1  2  1  0  0  0
  2 28  1  0  0  0
  2  3  1  0  0  0
  3  4  2  0  0  0
  3  5  1  0  0  0
  5  6  2  0  0  0
  5 22  1  0  0  0
  6 20  1  0  0  0
  6  7  1  0  0  0
  7  8  1  0  0  0
  8  9  2  0  0  0
  8 10  1  0  0  0
 10 11  1  0  0  0
 10 20  1  0  0  0
 11 12  1  0  0  0
 12 13  2  0  0  0
 12 14  1  0  0  0
 14 19  1  0  0  0
 14 15  2  0  0  0
 15 16  1  0  0  0
 16 17  2  0  0  0
 17 18  1  0  0  0
 18 19  2  0  0  0
 20 21  2  0  0  0
 22 28  1  0  0  0
 22 23  2  0  0  0
 23 24  1  0  0  0
 24 25  1  0  0  0
 24 26  2  0  0  0
 26 27  1  0  0  0
 27 28  2  0  0  0
M  END
$$$$
 
                    3D
 Structure written by MMmdl.
 32 36  0  0  1  0            999 V2000
   -4.8207    0.5100    0.0000 C   0  0  0  0  0  0
   -3.7694   -0.2549    0.0000 N   0  0  0  0  0  0
   -2.5329    0.1457    0.0000 C   0  0  0  0  0  0
   -2.1301    1.3815    0.0000 O   0  0  0  0  0  0
   -1.7697   -0.9068    0.0000 C   0  0  0  0  0  0
   -0.4697   -0.9078    0.0000 C   0  0  0  0  0  0
    0.2955    0.1431    0.0000 S   0  0  0  0  0  0
    1.5316   -0.2596    0.0000 C   0  0  0  0  0  0
    2.5838    0.5035    0.0000 N   0  0  0  0  0  0
    2.4491    1.7965    0.0000 C   0  0  0  0  0  0
    3.5019    2.5596    0.0000 C   0  0  0  0  0  0
    4.6888    2.0297    0.0000 C   0  0  0  0  0  0
    3.3670    3.8527    0.0000 C   0  0  0  0  0  0
    2.1800    4.3825    0.0000 C   0  0  0  0  0  0
    1.1275    3.6194    0.0000 C   0  0  0  0  0  0
    1.2622    2.3264    0.0000 C   0  0  0  0  0  0
    1.5303   -1.5596    0.0000 N   0  0  0  0  0  0
    0.2937   -1.9603    0.0000 C   0  0  0  0  0  0
   -0.1093   -3.1961    0.0000 O   0  0  0  0  0  0
    2.5815   -2.3246    0.0000 C   0  0  0  0  0  0
    2.4445   -3.6173    0.0000 C   0  0  0  0  0  0
    1.2562   -4.1452    0.0000 C   0  0  0  0  0  0
    3.4954   -4.3825    0.0000 C   0  0  0  0  0  0
    4.6836   -3.8547    0.0000 C   0  0  0  0  0  0
    4.8207   -2.5620    0.0000 C   0  0  0  0  0  0
    3.7694   -1.7970    0.0000 C   0  0  0  0  0  0
   -2.5347   -1.9577    0.0000 C   0  0  0  0  0  0
   -2.2656   -3.2299    0.0000 C   0  0  0  0  0  0
   -3.2323   -4.0986    0.0000 C   0  0  0  0  0  0
   -4.4683   -3.6959    0.0000 C   0  0  0  0  0  0
   -4.7377   -2.4242    0.0000 C   0  0  0  0  0  0
   -3.7707   -1.5550    0.0000 C   0  0  0  0  0  0
  1  2  1  0  0  0
  2 32  1  0  0  0
  2  3  1  0  0  0
  3  4  2  0  0  0
  3  5  1  0  0  0
  5  6  2  0  0  0
  5 27  1  0  0  0
  6 18  1  0  0  0
  6  7  1  0  0  0
  7  8  1  0  0  0
  8  9  2  0  0  0
  8 17  1  0  0  0
  9 10  1  0  0  0
 10 16  1  0  0  0
 10 11  2  0  0  0
 11 12  1  0  0  0
 11 13  1  0  0  0
 13 14  2  0  0  0
 14 15  1  0  0  0
 15 16  2  0  0  0
 17 18  1  0  0  0
 17 20  1  0  0  0
 18 19  2  0  0  0
 20 26  1  0  0  0
 20 21  2  0  0  0
 21 22  1  0  0  0
 21 23  1  0  0  0
 23 24  2  0  0  0
 24 25  1  0  0  0
 25 26  2  0  0  0
 27 32  1  0  0  0
 27 28  2  0  0  0
 28 29  1  0  0  0
 29 30  2  0  0  0
 30 31  1  0  0  0
 31 32  2  0  0  0
M  END
$$$$
 
                    3D
 Structure written by MMmdl.
 37 42  0  0  1  0            999 V2000
    4.3889    5.8206    0.0000 F   0  0  0  0  0  0
    4.2519    4.5276    0.0000 C   0  0  0  0  0  0
    3.0639    4.0000    0.0000 C   0  0  0  0  0  0
    2.9266    2.7073    0.0000 C   0  0  0  0  0  0
    3.9778    1.9421    0.0000 C   0  0  0  0  0  0
    5.1660    2.4699    0.0000 C   0  0  0  0  0  0
    5.3030    3.7627    0.0000 C   0  0  0  0  0  0
    3.8408    0.6499    0.0000 N   0  0  0  0  0  0
    2.6526    0.1218    0.0000 C   0  0  0  0  0  0
    1.5273    0.7729    0.0000 S   0  0  0  0  0  0
    0.5606   -0.0961    0.0000 C   0  0  0  0  0  0
    1.0884   -1.2843    0.0000 C   0  0  0  0  0  0
    2.3816   -1.1493    0.0000 N   0  0  0  0  0  0
    3.2506   -2.1160    0.0000 C   0  0  0  0  0  0
    4.5223   -1.8469    0.0000 C   0  0  0  0  0  0
    5.3912   -2.8139    0.0000 C   0  0  0  0  0  0
    6.6631   -2.5448    0.0000 C   0  0  0  0  0  0
    7.0661   -1.3087    0.0000 C   0  0  0  0  0  0
    6.1972   -0.3418    0.0000 C   0  0  0  0  0  0
    4.9253   -0.6111    0.0000 C   0  0  0  0  0  0
    0.4376   -2.4096    0.0000 C   0  0  0  0  0  0
    1.0866   -3.5359    0.0000 C   0  0  0  0  0  0
    0.4358   -4.6612    0.0000 C   0  0  0  0  0  0
   -0.8643   -4.6602    0.0000 C   0  0  0  0  0  0
   -1.5135   -3.5338    0.0000 C   0  0  0  0  0  0
   -0.8624   -2.4085    0.0000 C   0  0  0  0  0  0
   -2.8135   -3.5328    0.0000 N   0  0  0  0  0  0
   -3.5784   -4.5840    0.0000 C   0  0  0  0  0  0
   -3.1778   -5.8206    0.0000 O   0  0  0  0  0  0
   -4.8145   -4.1813    0.0000 C   0  0  0  0  0  0
   -5.9408   -4.8302    0.0000 C   0  0  0  0  0  0
   -7.0661   -4.1794    0.0000 C   0  0  0  0  0  0
   -7.0651   -2.8794    0.0000 C   0  0  0  0  0  0
   -5.9388   -2.2302    0.0000 C   0  0  0  0  0  0
   -4.8135   -2.8812    0.0000 C   0  0  0  0  0  0
   -3.5769   -2.4806    0.0000 C   0  0  0  0  0  0
   -3.1741   -1.2445    0.0000 O   0  0  0  0  0  0
  1  2  1  0  0  0
  2  7  1  0  0  0
  2  3  2  0  0  0
  3  4  1  0  0  0
  4  5  2  0  0  0
  5  6  1  0  0  0
  5  8  1  0  0  0
  6  7  2  0  0  0
  8  9  2  0  0  0
  9 13  1  0  0  0
  9 10  1  0  0  0
 10 11  1  0  0  0
 11 12  2  0  0  0
 12 13  1  0  0  0
 12 21  1  0  0  0
 13 14  1  0  0  0
 14 15  1  0  0  0
 15 20  1  0  0  0
 15 16  2  0  0  0
 16 17  1  0  0  0
 17 18  2  0  0  0
 18 19  1  0  0  0
 19 20  2  0  0  0
 21 26  1  0  0  0
 21 22  2  0  0  0
 22 23  1  0  0  0
 23 24  2  0  0  0
 24 25  1  0  0  0
 25 26  2  0  0  0
 25 27  1  0  0  0
 27 36  1  0  0  0
 27 28  1  0  0  0
 28 29  2  0  0  0
 28 30  1  0  0  0
 30 35  1  0  0  0
 30 31  2  0  0  0
 31 32  1  0  0  0
 32 33  2  0  0  0
 33 34  1  0  0  0
 34 35  2  0  0  0
 35 36  1  0  0  0
 36 37  2  0  0  0
M  END
$$$$
 
                    3D
 Structure written by MMmdl.
 30 32  0  0  1  0            999 V2000
   -6.5762    1.8572    0.0000 C   0  0  0  0  0  0
   -5.4539    2.5128    0.0000 C   0  0  0  0  0  0
   -4.3297    1.8675    0.0000 C   0  0  0  0  0  0
   -3.1839    2.5040    0.0000 C   0  0  0  0  0  0
   -2.0918    1.8057    0.0000 C   0  0  0  0  0  0
   -0.8887    2.3397    0.0000 C   0  0  0  0  0  0
    0.0915    1.4984    0.0000 C   0  0  0  0  0  0
    1.2369    1.8269    0.0000 C   0  0  0  0  0  0
    1.5467    3.0843    0.0000 O   0  0  0  0  0  0
    2.1824    0.9202    0.0000 N   0  0  0  0  0  0
    1.9738   -0.4571    0.0000 C   0  0  0  0  0  0
    0.7549   -1.0203    0.0000 N   0  0  0  0  0  0
   -0.3628   -0.3181    0.0000 C   0  0  0  0  0  0
   -0.5284    0.8405    0.0000 O   0  0  0  0  0  0
   -1.3047   -1.1327    0.0000 C   0  0  0  0  0  0
   -2.6217   -0.9256    0.0000 C   0  0  0  0  0  0
   -3.4243   -2.0202    0.0000 C   0  0  0  0  0  0
   -2.9354   -3.2906    0.0000 C   0  0  0  0  0  0
   -1.6212   -3.4358    0.0000 C   0  0  0  0  0  0
   -0.7704   -2.3549    0.0000 C   0  0  0  0  0  0
    0.4875   -2.2685    0.0000 C   0  0  0  0  0  0
    1.3238   -3.2389    0.0000 O   0  0  0  0  0  0
    3.3234    1.3667    0.0000 C   0  0  0  0  0  0
    3.4616    2.6635    0.0000 C   0  0  0  0  0  0
    2.4394    3.4358    0.0000 C   0  0  0  0  0  0
    4.6649    3.1470    0.0000 C   0  0  0  0  0  0
    5.7166    2.3793    0.0000 C   0  0  0  0  0  0
    5.5334    1.0887    0.0000 C   0  0  0  0  0  0
    6.5762    0.3005    0.0000 C   0  0  0  0  0  0
    4.3471    0.5630    0.0000 C   0  0  0  0  0  0
  1  2  1  0  0  0
  2  3  1  0  0  0
  3  4  1  0  0  0
  4  5  1  0  0  0
  5  6  1  0  0  0
  6  7  1  0  0  0
  7  8  1  0  0  0
  8  9  2  0  0  0
  8 10  1  0  0  0
 10 11  1  0  0  0
 10 23  1  0  0  0
 11 12  1  0  0  0
 12 21  1  0  0  0
 12 13  1  0  0  0
 13 14  2  0  0  0
 13 15  1  0  0  0
 15 20  1  0  0  0
 15 16  2  0  0  0
 16 17  1  0  0  0
 17 18  2  0  0  0
 18 19  1  0  0  0
 19 20  2  0  0  0
 20 21  1  0  0  0
 21 22  2  0  0  0
 23 30  1  0  0  0
 23 24  2  0  0  0
 24 25  1  0  0  0
 24 26  1  0  0  0
 26 27  2  0  0  0
 27 28  1  0  0  0
 28 29  1  0  0  0
 28 30  2  0  0  0
M  END
$$$$
 
                    3D
 Structure written by MMmdl.
 20 22  0  0  1  0            999 V2000
   -5.3834    0.0290    0.0000 Cl  0  0  0  0  0  0
   -4.2594    0.6821    0.0000 C   0  0  0  0  0  0
   -4.2631    1.9822    0.0000 C   0  0  0  0  0  0
   -3.1391    2.6353    0.0000 C   0  0  0  0  0  0
   -2.0114    1.9887    0.0000 C   0  0  0  0  0  0
   -2.0078    0.6886    0.0000 C   0  0  0  0  0  0
   -0.8801    0.0417    0.0000 N   0  0  0  0  0  0
    0.2439    0.6949    0.0000 C   0  0  0  0  0  0
    1.3715    0.0480    0.0000 N   0  0  0  0  0  0
    1.5112   -1.2445    0.0000 C   0  0  0  0  0  0
    0.5476   -2.1171    0.0000 O   0  0  0  0  0  0
    2.7834   -1.5113    0.0000 C   0  0  3  0  0  0
    3.4365   -2.6353    0.0000 C   0  0  0  0  0  0
    4.7366   -2.6317    0.0000 C   0  0  0  0  0  0
    5.3834   -1.5040    0.0000 C   0  0  0  0  0  0
    4.7303   -0.3800    0.0000 C   0  0  0  0  0  0
    3.4303   -0.3836    0.0000 C   0  0  3  0  0  0
    2.5577    0.5799    0.0000 C   0  0  0  0  0  0
    2.8245    1.8524    0.0000 O   0  0  0  0  0  0
   -3.1318    0.0355    0.0000 C   0  0  0  0  0  0
  1  2  1  0  0  0
  2 20  1  0  0  0
  2  3  2  0  0  0
  3  4  1  0  0  0
  4  5  2  0  0  0
  5  6  1  0  0  0
  6  7  1  0  0  0
  6 20  2  0  0  0
  7  8  1  0  0  0
  8  9  1  0  0  0
  9 18  1  0  0  0
  9 10  1  0  0  0
 10 11  2  0  0  0
 10 12  1  0  0  0
 12 17  1  0  0  0
 12 13  1  0  0  0
 13 14  1  0  0  0
 14 15  2  0  0  0
 15 16  1  0  0  0
 16 17  1  0  0  0
 17 18  1  0  0  0
 18 19  2  0  0  0
M  END
$$$$
 
                    3D
 Structure written by MMmdl.
 31 35  0  0  1  0            999 V2000
    5.2410    2.2817    0.0000 C   0  0  0  0  0  0
    4.1167    1.6291    0.0000 O   0  0  0  0  0  0
    2.9890    2.2762    0.0000 C   0  0  0  0  0  0
    1.8650    1.6236    0.0000 C   0  0  0  0  0  0
    0.7376    2.2708    0.0000 C   0  0  0  0  0  0
    0.7343    3.5711    0.0000 C   0  0  0  0  0  0
    1.8585    4.2237    0.0000 C   0  0  0  0  0  0
    2.9862    3.5763    0.0000 C   0  0  0  0  0  0
    1.8681    0.3233    0.0000 N   0  0  0  0  0  0
    0.7436   -0.3293    0.0000 C   0  0  0  0  0  0
   -0.3835    0.3181    0.0000 C   0  0  0  0  0  0
   -1.5078   -0.3345    0.0000 C   0  0  0  0  0  0
   -1.6409   -1.6278    0.0000 C   0  0  0  0  0  0
   -0.6726   -2.4954    0.0000 O   0  0  0  0  0  0
   -2.9118   -1.9008    0.0000 N   0  0  0  0  0  0
   -3.4378   -3.0895    0.0000 C   0  0  0  0  0  0
   -3.5644   -0.7765    0.0000 C   0  0  0  0  0  0
   -4.8366   -0.5090    0.0000 C   0  0  0  0  0  0
   -5.2410    0.7263    0.0000 C   0  0  0  0  0  0
   -4.3733    1.6946    0.0000 C   0  0  0  0  0  0
   -3.1011    1.4270    0.0000 C   0  0  0  0  0  0
   -2.6965    0.1915    0.0000 C   0  0  0  0  0  0
    0.7467   -1.6293    0.0000 N   0  0  0  0  0  0
    1.8744   -2.2767    0.0000 C   0  0  0  0  0  0
    2.9984   -1.6241    0.0000 C   0  0  0  0  0  0
    4.1258   -2.2715    0.0000 C   0  0  0  0  0  0
    4.1289   -3.5713    0.0000 C   0  0  0  0  0  0
    3.0044   -4.2237    0.0000 C   0  0  0  0  0  0
    1.8775   -3.5765    0.0000 C   0  0  0  0  0  0
    2.9953   -0.3241    0.0000 C   0  0  0  0  0  0
    4.1198    0.3285    0.0000 O   0  0  0  0  0  0
  1  2  1  0  0  0
  2  3  1  0  0  0
  3  8  1  0  0  0
  3  4  2  0  0  0
  4  5  1  0  0  0
  4  9  1  0  0  0
  5  6  2  0  0  0
  6  7  1  0  0  0
  7  8  2  0  0  0
  9 30  1  0  0  0
  9 10  1  0  0  0
 10 11  1  0  0  0
 10 23  2  0  0  0
 11 12  2  0  0  0
 12 22  1  0  0  0
 12 13  1  0  0  0
 13 14  2  0  0  0
 13 15  1  0  0  0
 15 16  1  0  0  0
 15 17  1  0  0  0
 17 22  1  0  0  0
 17 18  2  0  0  0
 18 19  1  0  0  0
 19 20  2  0  0  0
 20 21  1  0  0  0
 21 22  2  0  0  0
 23 24  1  0  0  0
 24 29  1  0  0  0
 24 25  2  0  0  0
 25 26  1  0  0  0
 25 30  1  0  0  0
 26 27  2  0  0  0
 27 28  1  0  0  0
 28 29  2  0  0  0
 30 31  2  0  0  0
M  END
$$$$
 
                    3D
 Structure written by MMmdl.
 23 25  0  0  1  0            999 V2000
   -6.5129    1.9759    0.0000 C   0  0  0  0  0  0
   -5.3853    1.3290    0.0000 O   0  0  0  0  0  0
   -4.2613    1.9822    0.0000 C   0  0  0  0  0  0
   -4.2649    3.2822    0.0000 O   0  0  0  0  0  0
   -3.1336    1.3355    0.0000 C   0  0  0  0  0  0
   -3.1300    0.0355    0.0000 C   0  0  0  0  0  0
   -2.0023   -0.6114    0.0000 C   0  0  0  0  0  0
   -0.8783    0.0417    0.0000 C   0  0  0  0  0  0
    0.2493   -0.6052    0.0000 N   0  0  0  0  0  0
    1.3736    0.0480    0.0000 C   0  0  0  0  0  0
    2.5010   -0.5989    0.0000 N   0  0  0  0  0  0
    2.6406   -1.8914    0.0000 C   0  0  0  0  0  0
    1.6770   -2.7640    0.0000 O   0  0  0  0  0  0
    3.9131   -2.1582    0.0000 C   0  0  3  0  0  0
    4.5662   -3.2822    0.0000 C   0  0  0  0  0  0
    5.8663   -3.2786    0.0000 C   0  0  0  0  0  0
    6.5129   -2.1509    0.0000 C   0  0  0  0  0  0
    5.8598   -1.0269    0.0000 C   0  0  0  0  0  0
    4.5600   -1.0305    0.0000 C   0  0  3  0  0  0
    3.6874   -0.0670    0.0000 C   0  0  0  0  0  0
    3.9539    1.2055    0.0000 O   0  0  0  0  0  0
   -0.8819    1.3418    0.0000 C   0  0  0  0  0  0
   -2.0096    1.9884    0.0000 C   0  0  0  0  0  0
  1  2  1  0  0  0
  2  3  1  0  0  0
  3  4  2  0  0  0
  3  5  1  0  0  0
  5 23  1  0  0  0
  5  6  2  0  0  0
  6  7  1  0  0  0
  7  8  2  0  0  0
  8  9  1  0  0  0
  8 22  1  0  0  0
  9 10  1  0  0  0
 10 11  1  0  0  0
 11 20  1  0  0  0
 11 12  1  0  0  0
 12 13  2  0  0  0
 12 14  1  0  0  0
 14 19  1  0  0  0
 14 15  1  0  0  0
 15 16  1  0  0  0
 16 17  2  0  0  0
 17 18  1  0  0  0
 18 19  1  0  0  0
 19 20  1  0  0  0
 20 21  2  0  0  0
 22 23  2  0  0  0
M  END
$$$$
 
                    3D
 Structure written by MMmdl.
 37 42  0  0  1  0            999 V2000
    0.0975    6.8829    0.0000 C   0  0  0  0  0  0
    0.0965    5.5829    0.0000 O   0  0  0  0  0  0
    1.2218    4.9321    0.0000 C   0  0  0  0  0  0
    1.2207    3.6321    0.0000 C   0  0  0  0  0  0
    2.3460    2.9813    0.0000 C   0  0  0  0  0  0
    3.4723    3.6303    0.0000 C   0  0  0  0  0  0
    3.4734    4.9303    0.0000 C   0  0  0  0  0  0
    2.3481    5.5814    0.0000 C   0  0  0  0  0  0
    0.0944    2.9829    0.0000 N   0  0  0  0  0  0
    0.0933    1.6829    0.0000 C   0  0  0  0  0  0
    1.2186    1.0321    0.0000 C   0  0  0  0  0  0
    1.2176   -0.2679    0.0000 C   0  0  0  0  0  0
    0.1656   -1.0310    0.0000 C   0  0  0  0  0  0
   -1.0707   -0.6288    0.0000 O   0  0  0  0  0  0
    0.5663   -2.2679    0.0000 N   0  0  0  0  0  0
   -0.1984   -3.3191    0.0000 C   0  0  0  0  0  0
    0.3294   -4.5068    0.0000 C   0  0  0  0  0  0
   -0.4352   -5.5580    0.0000 C   0  0  0  0  0  0
    0.0926   -6.7462    0.0000 C   0  0  0  0  0  0
    1.3853   -6.8829    0.0000 C   0  0  0  0  0  0
    2.1502   -5.8317    0.0000 C   0  0  0  0  0  0
    1.6224   -4.6435    0.0000 C   0  0  0  0  0  0
    1.8663   -2.2687    0.0000 C   0  0  0  0  0  0
    2.7355   -3.2356    0.0000 C   0  0  0  0  0  0
    4.0072   -2.9662    0.0000 C   0  0  0  0  0  0
    4.4099   -1.7299    0.0000 C   0  0  0  0  0  0
    3.5407   -0.7632    0.0000 C   0  0  0  0  0  0
    2.2690   -1.0329    0.0000 C   0  0  0  0  0  0
   -1.0330    1.0339    0.0000 N   0  0  0  0  0  0
   -2.1583    1.6847    0.0000 C   0  0  0  0  0  0
   -2.1572    2.9847    0.0000 C   0  0  0  0  0  0
   -3.2825    3.6358    0.0000 C   0  0  0  0  0  0
   -4.4089    2.9865    0.0000 C   0  0  0  0  0  0
   -4.4099    1.6865    0.0000 C   0  0  0  0  0  0
   -3.2846    1.0357    0.0000 C   0  0  0  0  0  0
   -1.0309    3.6339    0.0000 C   0  0  0  0  0  0
   -1.0299    4.9339    0.0000 O   0  0  0  0  0  0
  1  2  1  0  0  0
  2  3  1  0  0  0
  3  8  1  0  0  0
  3  4  2  0  0  0
  4  5  1  0  0  0
  4  9  1  0  0  0
  5  6  2  0  0  0
  6  7  1  0  0  0
  7  8  2  0  0  0
  9 36  1  0  0  0
  9 10  1  0  0  0
 10 11  1  0  0  0
 10 29  2  0  0  0
 11 12  2  0  0  0
 12 28  1  0  0  0
 12 13  1  0  0  0
 13 14  2  0  0  0
 13 15  1  0  0  0
 15 16  1  0  0  0
 15 23  1  0  0  0
 16 17  1  0  0  0
 17 22  1  0  0  0
 17 18  2  0  0  0
 18 19  1  0  0  0
 19 20  2  0  0  0
 20 21  1  0  0  0
 21 22  2  0  0  0
 23 28  1  0  0  0
 23 24  2  0  0  0
 24 25  1  0  0  0
 25 26  2  0  0  0
 26 27  1  0  0  0
 27 28  2  0  0  0
 29 30  1  0  0  0
 30 35  1  0  0  0
 30 31  2  0  0  0
 31 32  1  0  0  0
 31 36  1  0  0  0
 32 33  2  0  0  0
 33 34  1  0  0  0
 34 35  2  0  0  0
 36 37  2  0  0  0
M  END
$$$$
 
                    3D
 Structure written by MMmdl.
 26 28  0  0  1  0            999 V2000
   -4.6277    5.2500    0.0000 C   0  0  0  0  0  0
   -3.7585    4.2833    0.0000 C   0  0  0  0  0  0
   -4.1613    3.0473    0.0000 C   0  0  0  0  0  0
   -3.2923    2.0804    0.0000 C   0  0  0  0  0  0
   -2.0204    2.3497    0.0000 C   0  0  0  0  0  0
   -1.6177    3.5858    0.0000 C   0  0  0  0  0  0
   -2.4869    4.5527    0.0000 C   0  0  0  0  0  0
   -1.1513    1.3831    0.0000 S   0  0  0  0  0  0
   -2.1182    0.5139    0.0000 O   0  0  0  0  0  0
   -0.1843    2.2522    0.0000 O   0  0  0  0  0  0
   -0.2821    0.4161    0.0000 O   0  0  0  0  0  0
   -0.6848   -0.8199    0.0000 C   0  0  0  0  0  0
    0.0785   -1.8721    0.0000 C   0  0  0  0  0  0
   -0.6864   -2.9233    0.0000 N   0  0  0  0  0  0
   -1.9224   -2.5205    0.0000 C   0  0  0  0  0  0
   -1.9214   -1.2206    0.0000 C   0  0  0  0  0  0
   -3.0467   -0.5698    0.0000 C   0  0  0  0  0  0
   -4.1730   -1.2187    0.0000 C   0  0  0  0  0  0
   -4.1740   -2.5187    0.0000 C   0  0  0  0  0  0
   -3.0487   -3.1698    0.0000 C   0  0  0  0  0  0
    1.3785   -1.8732    0.0000 C   0  0  0  0  0  0
    2.0277   -2.9995    0.0000 C   0  0  0  0  0  0
    1.3767   -4.1247    0.0000 C   0  0  0  0  0  0
    0.7259   -5.2500    0.0000 N   0  0  0  0  0  0
    3.3277   -3.0005    0.0000 C   0  0  0  0  0  0
    4.6277   -3.0015    0.0000 N   0  0  0  0  0  0
  1  2  1  0  0  0
  2  7  1  0  0  0
  2  3  2  0  0  0
  3  4  1  0  0  0
  4  5  2  0  0  0
  5  6  1  0  0  0
  5  8  1  0  0  0
  6  7  2  0  0  0
  8  9  2  0  0  0
  8 10  2  0  0  0
  8 11  1  0  0  0
 11 12  1  0  0  0
 12 16  1  0  0  0
 12 13  2  0  0  0
 13 14  1  0  0  0
 13 21  1  0  0  0
 14 15  1  0  0  0
 15 20  1  0  0  0
 15 16  2  0  0  0
 16 17  1  0  0  0
 17 18  2  0  0  0
 18 19  1  0  0  0
 19 20  2  0  0  0
 21 22  2  0  0  0
 22 23  1  0  0  0
 22 25  1  0  0  0
 23 24  3  0  0  0
 25 26  3  0  0  0
M  END
$$$$
 
                    3D
 Structure written by MMmdl.
 23 26  0  0  1  0            999 V2000
    0.2205    1.1316    0.0000 O   0  0  0  0  0  0
    1.2733    0.8689    0.0000 C   0  0  0  0  0  0
    1.8676   -0.3042    0.0000 N   0  0  0  0  0  0
    1.1777   -1.4741    0.0000 C   0  0  0  0  0  0
   -0.1878   -1.4831    0.0000 N   0  0  0  0  0  0
   -0.9867   -0.4236    0.0000 C   0  0  0  0  0  0
   -0.7117    0.6512    0.0000 O   0  0  0  0  0  0
   -2.1614   -0.7919    0.0000 C   0  0  0  0  0  0
   -3.2918   -0.1166    0.0000 C   0  0  0  0  0  0
   -4.4534   -0.8223    0.0000 C   0  0  0  0  0  0
   -4.4854   -2.1684    0.0000 C   0  0  0  0  0  0
   -3.3210   -2.8071    0.0000 C   0  0  0  0  0  0
   -2.1339   -2.1527    0.0000 C   0  0  0  0  0  0
   -0.9491   -2.5218    0.0000 C   0  0  0  0  0  0
   -0.5290   -3.7521    0.0000 O   0  0  0  0  0  0
    3.1357   -0.1571    0.0000 C   0  0  0  0  0  0
    4.0192   -1.0772    0.0000 O   0  0  0  0  0  0
    3.3388    1.0854    0.0000 C   0  0  0  0  0  0
    4.4854    1.8264    0.0000 C   0  0  0  0  0  0
    4.4655    3.1488    0.0000 C   0  0  0  0  0  0
    3.2537    3.7521    0.0000 C   0  0  0  0  0  0
    2.0950    3.0614    0.0000 C   0  0  0  0  0  0
    2.1772    1.7323    0.0000 C   0  0  0  0  0  0
  1  2  2  0  0  0
  2 23  1  0  0  0
  2  3  1  0  0  0
  3  4  1  0  0  0
  3 16  1  0  0  0
  4  5  1  0  0  0
  5 14  1  0  0  0
  5  6  1  0  0  0
  6  7  2  0  0  0
  6  8  1  0  0  0
  8 13  1  0  0  0
  8  9  2  0  0  0
  9 10  1  0  0  0
 10 11  2  0  0  0
 11 12  1  0  0  0
 12 13  2  0  0  0
 13 14  1  0  0  0
 14 15  2  0  0  0
 16 17  2  0  0  0
 16 18  1  0  0  0
 18 23  1  0  0  0
 18 19  2  0  0  0
 19 20  1  0  0  0
 20 21  2  0  0  0
 21 22  1  0  0  0
 22 23  2  0  0  0
M  END
$$$$
 
                    3D
 Structure written by MMmdl.
 23 25  0  0  1  0            999 V2000
    5.2895    0.0065    0.0000 C   0  0  0  0  0  0
    3.9895    0.0055    0.0000 C   0  0  0  0  0  0
    3.3405   -1.1209    0.0000 C   0  0  0  0  0  0
    3.9913   -2.2462    0.0000 Cl  0  0  0  0  0  0
    2.0405   -1.1219    0.0000 C   0  0  0  0  0  0
    1.3895    0.0034    0.0000 C   0  0  0  0  0  0
    2.0387    1.1297    0.0000 C   0  0  0  0  0  0
    3.3387    1.1308    0.0000 C   0  0  0  0  0  0
    0.0894    0.0023    0.0000 N   0  0  0  0  0  0
   -0.6737   -1.0499    0.0000 C   0  0  0  0  0  0
   -0.2712   -2.2860    0.0000 O   0  0  0  0  0  0
   -1.9105   -0.6492    0.0000 C   0  0  0  0  0  0
   -3.0358   -1.3000    0.0000 C   0  0  0  0  0  0
   -3.0348   -2.6001    0.0000 Cl  0  0  0  0  0  0
   -4.1622   -0.6511    0.0000 C   0  0  0  0  0  0
   -5.2875   -1.3018    0.0000 Cl  0  0  0  0  0  0
   -4.1632    0.6490    0.0000 C   0  0  0  0  0  0
   -5.2895    1.2982    0.0000 Cl  0  0  0  0  0  0
   -3.0379    1.3000    0.0000 C   0  0  0  0  0  0
   -3.0389    2.6001    0.0000 Cl  0  0  0  0  0  0
   -1.9116    0.6508    0.0000 C   0  0  0  0  0  0
   -0.6755    1.0535    0.0000 C   0  0  0  0  0  0
   -0.2748    2.2901    0.0000 O   0  0  0  0  0  0
  1  2  1  0  0  0
  2  8  1  0  0  0
  2  3  2  0  0  0
  3  4  1  0  0  0
  3  5  1  0  0  0
  5  6  2  0  0  0
  6  7  1  0  0  0
  6  9  1  0  0  0
  7  8  2  0  0  0
  9 22  1  0  0  0
  9 10  1  0  0  0
 10 11  2  0  0  0
 10 12  1  0  0  0
 12 21  1  0  0  0
 12 13  2  0  0  0
 13 14  1  0  0  0
 13 15  1  0  0  0
 15 16  1  0  0  0
 15 17  2  0  0  0
 17 18  1  0  0  0
 17 19  1  0  0  0
 19 20  1  0  0  0
 19 21  2  0  0  0
 21 22  1  0  0  0
 22 23  2  0  0  0
M  END
$$$$
 
                    3D
 Structure written by MMmdl.
 22 23  0  0  1  0            999 V2000
    5.4714   -1.6376    0.0000 C   0  0  0  0  0  0
    4.3438   -0.9907    0.0000 C   0  0  0  0  0  0
    4.3401    0.3093    0.0000 C   0  0  0  0  0  0
    3.2198   -1.6439    0.0000 O   0  0  0  0  0  0
    2.0921   -0.9970    0.0000 C   0  0  0  0  0  0
    2.0885    0.3030    0.0000 O   0  0  0  0  0  0
    0.9681   -1.6501    0.0000 C   0  0  0  0  0  0
   -0.1595   -1.0035    0.0000 N   0  0  0  0  0  0
   -0.2991    0.2893    0.0000 C   0  0  0  0  0  0
    0.6644    1.1618    0.0000 O   0  0  0  0  0  0
   -1.5716    0.5560    0.0000 C   0  0  0  0  0  0
   -2.2245    1.6800    0.0000 C   0  0  0  0  0  0
   -1.5778    2.8077    0.0000 Cl  0  0  0  0  0  0
   -3.5245    1.6761    0.0000 C   0  0  0  0  0  0
   -4.1776    2.8001    0.0000 Cl  0  0  0  0  0  0
   -4.1714    0.5485    0.0000 C   0  0  0  0  0  0
   -5.4714    0.5448    0.0000 Cl  0  0  0  0  0  0
   -3.5183   -0.5755    0.0000 C   0  0  0  0  0  0
   -4.1651   -1.7032    0.0000 Cl  0  0  0  0  0  0
   -2.2182   -0.5719    0.0000 C   0  0  0  0  0  0
   -1.3457   -1.5355    0.0000 C   0  0  0  0  0  0
   -1.6124   -2.8077    0.0000 O   0  0  0  0  0  0
  1  2  1  0  0  0
  2  3  1  0  0  0
  2  4  1  0  0  0
  4  5  1  0  0  0
  5  6  2  0  0  0
  5  7  1  0  0  0
  7  8  1  0  0  0
  8 21  1  0  0  0
  8  9  1  0  0  0
  9 10  2  0  0  0
  9 11  1  0  0  0
 11 20  1  0  0  0
 11 12  2  0  0  0
 12 13  1  0  0  0
 12 14  1  0  0  0
 14 15  1  0  0  0
 14 16  2  0  0  0
 16 17  1  0  0  0
 16 18  1  0  0  0
 18 19  1  0  0  0
 18 20  2  0  0  0
 20 21  1  0  0  0
 21 22  2  0  0  0
M  END
$$$$
 
                    3D
 Structure written by MMmdl.
 21 23  0  0  1  0            999 V2000
   -5.2896    0.0044    0.0000 C   0  0  0  0  0  0
   -3.9895    0.0034    0.0000 C   0  0  0  0  0  0
   -3.3406   -1.1230    0.0000 C   0  0  0  0  0  0
   -3.9914   -2.2483    0.0000 Cl  0  0  0  0  0  0
   -2.0405   -1.1240    0.0000 C   0  0  0  0  0  0
   -1.3895    0.0013    0.0000 C   0  0  0  0  0  0
   -2.0387    1.1276    0.0000 C   0  0  0  0  0  0
   -3.3387    1.1287    0.0000 C   0  0  0  0  0  0
   -0.0894    0.0003    0.0000 N   0  0  0  0  0  0
    0.6755    1.0515    0.0000 C   0  0  0  0  0  0
    0.2748    2.2881    0.0000 O   0  0  0  0  0  0
    1.9116    0.6487    0.0000 C   0  0  3  0  0  0
    3.0379    1.2979    0.0000 C   0  0  0  0  0  0
    4.1632    0.6469    0.0000 C   0  0  3  0  0  0
    5.2896    1.2961    0.0000 Br  0  0  0  0  0  0
    4.1622   -0.6531    0.0000 C   0  0  3  0  0  0
    5.2875   -1.3039    0.0000 Br  0  0  0  0  0  0
    3.0358   -1.3021    0.0000 C   0  0  0  0  0  0
    1.9105   -0.6513    0.0000 C   0  0  3  0  0  0
    0.6739   -1.0520    0.0000 C   0  0  0  0  0  0
    0.2712   -2.2881    0.0000 O   0  0  0  0  0  0
  1  2  1  0  0  0
  2  8  1  0  0  0
  2  3  2  0  0  0
  3  4  1  0  0  0
  3  5  1  0  0  0
  5  6  2  0  0  0
  6  7  1  0  0  0
  6  9  1  0  0  0
  7  8  2  0  0  0
  9 20  1  0  0  0
  9 10  1  0  0  0
 10 11  2  0  0  0
 10 12  1  0  0  0
 12 19  1  0  0  0
 12 13  1  0  0  0
 13 14  1  0  0  0
 14 15  1  0  0  0
 14 16  1  0  0  0
 16 17  1  0  0  0
 16 18  1  0  0  0
 18 19  1  0  0  0
 19 20  1  0  0  0
 20 21  2  0  0  0
M  END
$$$$
 
                    3D
 Structure written by MMmdl.
 22 24  0  0  1  0            999 V2000
    1.2522   -1.6228    0.0000 C   0  0  0  0  0  0
    1.2511   -0.3228    0.0000 C   0  0  0  0  0  0
    0.1248    0.3264    0.0000 N   0  0  0  0  0  0
   -1.0005   -0.3246    0.0000 N   0  0  0  0  0  0
   -2.1268    0.3246    0.0000 C   0  0  0  0  0  0
   -2.1279    1.6246    0.0000 O   0  0  0  0  0  0
   -3.2521   -0.3264    0.0000 C   0  0  0  0  0  0
   -3.2511   -1.6262    0.0000 C   0  0  0  0  0  0
   -4.3764   -2.2773    0.0000 C   0  0  0  0  0  0
   -5.5028   -1.6280    0.0000 C   0  0  0  0  0  0
   -6.6281   -2.2791    0.0000 Cl  0  0  0  0  0  0
   -5.5038   -0.3283    0.0000 C   0  0  0  0  0  0
   -4.3785    0.3228    0.0000 C   0  0  0  0  0  0
    2.3765    0.3283    0.0000 C   0  0  0  0  0  0
    3.5028   -0.3210    0.0000 C   0  0  0  0  0  0
    4.6281    0.3298    0.0000 C   0  0  0  0  0  0
    4.6271    1.6301    0.0000 C   0  0  0  0  0  0
    5.8631    2.0326    0.0000 N   0  0  0  0  0  0
    6.6281    0.9817    0.0000 C   0  0  0  0  0  0
    5.8647   -0.0706    0.0000 C   0  0  0  0  0  0
    3.5007    2.2791    0.0000 C   0  0  0  0  0  0
    2.3754    1.6283    0.0000 C   0  0  0  0  0  0
  1  2  1  0  0  0
  2  3  2  0  0  0
  2 14  1  0  0  0
  3  4  1  0  0  0
  4  5  1  0  0  0
  5  6  2  0  0  0
  5  7  1  0  0  0
  7 13  1  0  0  0
  7  8  2  0  0  0
  8  9  1  0  0  0
  9 10  2  0  0  0
 10 11  1  0  0  0
 10 12  1  0  0  0
 12 13  2  0  0  0
 14 22  1  0  0  0
 14 15  2  0  0  0
 15 16  1  0  0  0
 16 20  1  0  0  0
 16 17  2  0  0  0
 17 18  1  0  0  0
 17 21  1  0  0  0
 18 19  1  0  0  0
 19 20  2  0  0  0
 21 22  2  0  0  0
M  END
$$$$
 
                    3D
 Structure written by MMmdl.
 33 36  0  0  1  0            999 V2000
    2.3328    6.7484    0.0000 C   0  0  0  0  0  0
    2.2684    5.4622    0.0000 C   0  0  0  0  0  0
    1.1224    4.8755    0.0000 O   0  0  0  0  0  0
    1.0559    3.5891    0.0000 C   0  0  0  0  0  0
    2.1363    2.8886    0.0000 O   0  0  0  0  0  0
   -0.0796    3.0112    0.0000 C   0  0  0  0  0  0
   -0.3116    1.7160    0.0000 C   0  0  0  0  0  0
    0.6629    0.7845    0.0000 C   0  0  0  0  0  0
    0.3876   -0.4795    0.0000 C   0  0  0  0  0  0
   -0.8100   -0.8628    0.0000 C   0  0  0  0  0  0
   -1.5895   -0.1478    0.0000 O   0  0  0  0  0  0
   -1.1195   -2.1005    0.0000 N   0  0  0  0  0  0
   -0.1798   -2.9573    0.0000 C   0  0  0  0  0  0
   -0.4775   -4.2237    0.0000 O   0  0  0  0  0  0
    1.0320   -2.6120    0.0000 N   0  0  0  0  0  0
    1.3019   -1.3665    0.0000 C   0  0  0  0  0  0
    2.5471   -0.9902    0.0000 O   0  0  0  0  0  0
    1.9352   -3.4683    0.0000 C   0  0  0  0  0  0
    1.6395   -4.7856    0.0000 C   0  0  0  0  0  0
    0.3894   -5.1477    0.0000 O   0  0  0  0  0  0
    0.0775   -6.3960    0.0000 C   0  0  0  0  0  0
   -1.1615   -6.7484    0.0000 C   0  0  0  0  0  0
    2.5960   -5.7336    0.0000 C   0  0  0  0  0  0
    3.8894   -5.3283    0.0000 C   0  0  0  0  0  0
    4.2345   -4.0231    0.0000 C   0  0  0  0  0  0
    3.2430   -3.1119    0.0000 C   0  0  0  0  0  0
   -1.5684    1.5100    0.0000 C   0  0  0  0  0  0
   -2.1976    2.6926    0.0000 C   0  0  0  0  0  0
   -1.2650    3.5935    0.0000 N   0  0  0  0  0  0
   -3.5185    2.7894    0.0000 C   0  0  0  0  0  0
   -4.2345    1.6493    0.0000 C   0  0  0  0  0  0
   -3.6638    0.4432    0.0000 C   0  0  0  0  0  0
   -2.3362    0.3933    0.0000 C   0  0  0  0  0  0
  1  2  1  0  0  0
  2  3  1  0  0  0
  3  4  1  0  0  0
  4  5  2  0  0  0
  4  6  1  0  0  0
  6 29  1  0  0  0
  6  7  2  0  0  0
  7  8  1  0  0  0
  7 27  1  0  0  0
  8  9  2  0  0  0
  9 16  1  0  0  0
  9 10  1  0  0  0
 10 11  2  0  0  0
 10 12  1  0  0  0
 12 13  1  0  0  0
 13 14  2  0  0  0
 13 15  1  0  0  0
 15 16  1  0  0  0
 15 18  1  0  0  0
 16 17  2  0  0  0
 18 26  1  0  0  0
 18 19  2  0  0  0
 19 20  1  0  0  0
 19 23  1  0  0  0
 20 21  1  0  0  0
 21 22  1  0  0  0
 23 24  2  0  0  0
 24 25  1  0  0  0
 25 26  2  0  0  0
 27 33  1  0  0  0
 27 28  2  0  0  0
 28 29  1  0  0  0
 28 30  1  0  0  0
 30 31  2  0  0  0
 31 32  1  0  0  0
 32 33  2  0  0  0
M  END
$$$$
 
                    3D
 Structure written by MMmdl.
 36 40  0  0  1  0            999 V2000
    4.5073   -6.5673    0.0000 C   0  0  0  0  0  0
    3.3857   -5.9142    0.0000 C   0  0  0  0  0  0
    3.3893   -4.6151    0.0000 O   0  0  0  0  0  0
    2.2655   -3.9677    0.0000 C   0  0  0  0  0  0
    1.1423   -4.6193    0.0000 O   0  0  0  0  0  0
    2.2596   -2.6556    0.0000 C   0  0  0  0  0  0
    3.3929   -2.0154    0.0000 C   0  0  0  0  0  0
    4.5120   -2.6481    0.0000 C   0  0  0  0  0  0
    3.3576   -0.7161    0.0000 N   0  0  0  0  0  0
    2.2352   -0.0601    0.0000 C   0  0  0  0  0  0
    1.9645    1.2218    0.0000 S   0  0  0  0  0  0
    0.6712    1.3233    0.0000 C   0  0  0  0  0  0
    0.1334    0.1315    0.0000 C   0  0  0  0  0  0
   -1.1210   -0.1573    0.0000 O   0  0  0  0  0  0
    1.1340   -0.7403    0.0000 N   0  0  0  0  0  0
    1.1208   -2.0391    0.0000 C   0  0  3  0  0  0
    0.0071   -2.6837    0.0000 C   0  0  0  0  0  0
   -1.1202   -2.0258    0.0000 C   0  0  0  0  0  0
   -2.2617   -2.6746    0.0000 C   0  0  0  0  0  0
   -2.2385   -3.9768    0.0000 C   0  0  0  0  0  0
   -3.3805   -4.6003    0.0000 C   0  0  0  0  0  0
   -4.5120   -3.9747    0.0000 C   0  0  0  0  0  0
   -4.4793   -2.6725    0.0000 C   0  0  0  0  0  0
   -3.3651   -2.0006    0.0000 C   0  0  0  0  0  0
    0.0466    2.4279    0.0000 C   0  0  0  0  0  0
    0.5730    3.6230    0.0000 C   0  0  0  0  0  0
    1.8591    3.8809    0.0000 O   0  0  0  0  0  0
   -0.3687    4.5177    0.0000 N   0  0  0  0  0  0
   -0.2224    5.7944    0.0000 C   0  0  0  0  0  0
   -1.2659    6.5673    0.0000 C   0  0  0  0  0  0
   -1.5010    3.8635    0.0000 C   0  0  0  0  0  0
   -2.7359    4.2593    0.0000 C   0  0  0  0  0  0
   -3.7267    3.4142    0.0000 C   0  0  0  0  0  0
   -3.4472    2.1430    0.0000 C   0  0  0  0  0  0
   -2.2289    1.7100    0.0000 C   0  0  0  0  0  0
   -1.2691    2.5886    0.0000 C   0  0  0  0  0  0
  1  2  1  0  0  0
  2  3  1  0  0  0
  3  4  1  0  0  0
  4  5  2  0  0  0
  4  6  1  0  0  0
  6 16  1  0  0  0
  6  7  2  0  0  0
  7  8  1  0  0  0
  7  9  1  0  0  0
  9 10  2  0  0  0
 10 15  1  0  0  0
 10 11  1  0  0  0
 11 12  1  0  0  0
 12 13  1  0  0  0
 12 25  2  0  0  0
 13 14  2  0  0  0
 13 15  1  0  0  0
 15 16  1  0  0  0
 16 17  1  0  0  0
 17 18  2  0  0  0
 18 19  1  0  0  0
 19 24  1  0  0  0
 19 20  2  0  0  0
 20 21  1  0  0  0
 21 22  2  0  0  0
 22 23  1  0  0  0
 23 24  2  0  0  0
 25 36  1  0  0  0
 25 26  1  0  0  0
 26 27  2  0  0  0
 26 28  1  0  0  0
 28 29  1  0  0  0
 28 31  1  0  0  0
 29 30  1  0  0  0
 31 36  1  0  0  0
 31 32  2  0  0  0
 32 33  1  0  0  0
 33 34  2  0  0  0
 34 35  1  0  0  0
 35 36  2  0  0  0
M  END
$$$$
 
                    3D
 Structure written by MMmdl.
 23 25  0  0  1  0            999 V2000
    5.2896   -0.0068    0.0000 C   0  0  0  0  0  0
    3.9895   -0.0057    0.0000 C   0  0  0  0  0  0
    3.3387   -1.1310    0.0000 C   0  0  0  0  0  0
    3.9877   -2.2574    0.0000 C   0  0  0  0  0  0
    2.0387   -1.1300    0.0000 C   0  0  0  0  0  0
    1.3895   -0.0036    0.0000 C   0  0  0  0  0  0
    2.0403    1.1217    0.0000 C   0  0  0  0  0  0
    3.3403    1.1206    0.0000 C   0  0  0  0  0  0
    0.0894   -0.0026    0.0000 N   0  0  0  0  0  0
   -0.6739    1.0496    0.0000 C   0  0  0  0  0  0
   -0.2712    2.2857    0.0000 O   0  0  0  0  0  0
   -1.9105    0.6490    0.0000 C   0  0  0  0  0  0
   -3.0358    1.3000    0.0000 C   0  0  0  0  0  0
   -3.0348    2.6001    0.0000 Cl  0  0  0  0  0  0
   -4.1622    0.6508    0.0000 C   0  0  0  0  0  0
   -5.2875    1.3016    0.0000 Cl  0  0  0  0  0  0
   -4.1632   -0.6492    0.0000 C   0  0  0  0  0  0
   -5.2896   -1.2985    0.0000 Cl  0  0  0  0  0  0
   -3.0379   -1.3000    0.0000 C   0  0  0  0  0  0
   -3.0389   -2.6001    0.0000 Cl  0  0  0  0  0  0
   -1.9116   -0.6511    0.0000 C   0  0  0  0  0  0
   -0.6755   -1.0538    0.0000 C   0  0  0  0  0  0
   -0.2748   -2.2904    0.0000 O   0  0  0  0  0  0
  1  2  1  0  0  0
  2  8  1  0  0  0
  2  3  2  0  0  0
  3  4  1  0  0  0
  3  5  1  0  0  0
  5  6  2  0  0  0
  6  7  1  0  0  0
  6  9  1  0  0  0
  7  8  2  0  0  0
  9 22  1  0  0  0
  9 10  1  0  0  0
 10 11  2  0  0  0
 10 12  1  0  0  0
 12 21  1  0  0  0
 12 13  2  0  0  0
 13 14  1  0  0  0
 13 15  1  0  0  0
 15 16  1  0  0  0
 15 17  2  0  0  0
 17 18  1  0  0  0
 17 19  1  0  0  0
 19 20  1  0  0  0
 19 21  2  0  0  0
 21 22  1  0  0  0
 22 23  2  0  0  0
M  END
$$$$
 
                    3D
 Structure written by MMmdl.
 20 22  0  0  1  0            999 V2000
   -5.2896    0.0044    0.0000 C   0  0  0  0  0  0
   -3.9895    0.0034    0.0000 C   0  0  0  0  0  0
   -3.3403   -1.1230    0.0000 C   0  0  0  0  0  0
   -2.0403   -1.1240    0.0000 C   0  0  0  0  0  0
   -1.3895    0.0013    0.0000 C   0  0  0  0  0  0
   -2.0384    1.1276    0.0000 C   0  0  0  0  0  0
   -3.3385    1.1287    0.0000 C   0  0  0  0  0  0
   -0.0894    0.0003    0.0000 N   0  0  0  0  0  0
    0.6755    1.0512    0.0000 C   0  0  0  0  0  0
    0.2748    2.2880    0.0000 O   0  0  0  0  0  0
    1.9116    0.6487    0.0000 C   0  0  3  0  0  0
    3.0379    1.2977    0.0000 C   0  0  0  0  0  0
    4.1632    0.6469    0.0000 C   0  0  3  0  0  0
    5.2896    1.2959    0.0000 Br  0  0  0  0  0  0
    4.1622   -0.6531    0.0000 C   0  0  3  0  0  0
    5.2875   -1.3042    0.0000 Br  0  0  0  0  0  0
    3.0358   -1.3024    0.0000 C   0  0  0  0  0  0
    1.9105   -0.6513    0.0000 C   0  0  3  0  0  0
    0.6739   -1.0522    0.0000 C   0  0  0  0  0  0
    0.2712   -2.2880    0.0000 O   0  0  0  0  0  0
  1  2  1  0  0  0
  2  7  1  0  0  0
  2  3  2  0  0  0
  3  4  1  0  0  0
  4  5  2  0  0  0
  5  6  1  0  0  0
  5  8  1  0  0  0
  6  7  2  0  0  0
  8 19  1  0  0  0
  8  9  1  0  0  0
  9 10  2  0  0  0
  9 11  1  0  0  0
 11 18  1  0  0  0
 11 12  1  0  0  0
 12 13  1  0  0  0
 13 14  1  0  0  0
 13 15  1  0  0  0
 15 16  1  0  0  0
 15 17  1  0  0  0
 17 18  1  0  0  0
 18 19  1  0  0  0
 19 20  2  0  0  0
M  END
$$$$
 
                    3D
 Structure written by MMmdl.
 27 30  0  0  1  0            999 V2000
   -6.3412   -1.6684    0.0000 C   0  0  0  0  0  0
   -5.3722   -0.8019    0.0000 O   0  0  0  0  0  0
   -4.1254   -1.2124    0.0000 C   0  0  0  0  0  0
   -3.8745   -2.4998    0.0000 C   0  0  0  0  0  0
   -2.6511   -2.8900    0.0000 C   0  0  0  0  0  0
   -1.6692   -2.0310    0.0000 C   0  0  0  0  0  0
   -1.9401   -0.7595    0.0000 C   0  0  0  0  0  0
   -3.1687   -0.3358    0.0000 C   0  0  0  0  0  0
   -3.1562    0.9537    0.0000 N   0  0  0  0  0  0
   -1.9273    1.3543    0.0000 C   0  0  0  0  0  0
   -1.1781    0.2869    0.0000 C   0  0  0  0  0  0
    0.1317    0.2858    0.0000 C   0  0  0  0  0  0
    0.7769    1.4154    0.0000 C   0  0  0  0  0  0
    2.0867    1.4201    0.0000 N   0  0  0  0  0  0
    2.8328    2.4824    0.0000 C   0  0  0  0  0  0
    2.4350    3.7061    0.0000 O   0  0  0  0  0  0
    4.0757    2.0565    0.0000 C   0  0  0  0  0  0
    5.2056    2.7244    0.0000 C   0  0  0  0  0  0
    6.3365    2.0573    0.0000 C   0  0  0  0  0  0
    6.3412    0.7803    0.0000 C   0  0  0  0  0  0
    5.2254    0.1156    0.0000 C   0  0  0  0  0  0
    4.0945    0.7824    0.0000 C   0  0  0  0  0  0
    2.8349    0.3592    0.0000 C   0  0  0  0  0  0
    2.4444   -0.8679    0.0000 O   0  0  0  0  0  0
   -0.4470   -2.4337    0.0000 N   0  3  0  0  0  0
   -0.1811   -3.7061    0.0000 O   0  5  0  0  0  0
    0.5227   -1.5675    0.0000 O   0  0  0  0  0  0
  1  2  1  0  0  0
  2  3  1  0  0  0
  3  8  1  0  0  0
  3  4  2  0  0  0
  4  5  1  0  0  0
  5  6  2  0  0  0
  6  7  1  0  0  0
  6 25  1  0  0  0
  7 11  1  0  0  0
  7  8  2  0  0  0
  8  9  1  0  0  0
  9 10  1  0  0  0
 10 11  2  0  0  0
 11 12  1  0  0  0
 12 13  1  0  0  0
 13 14  1  0  0  0
 14 23  1  0  0  0
 14 15  1  0  0  0
 15 16  2  0  0  0
 15 17  1  0  0  0
 17 22  1  0  0  0
 17 18  2  0  0  0
 18 19  1  0  0  0
 19 20  2  0  0  0
 20 21  1  0  0  0
 21 22  2  0  0  0
 22 23  1  0  0  0
 23 24  2  0  0  0
 25 26  1  0  0  0
 25 27  2  0  0  0
M  CHG  2  25   1  26  -1
M  END
$$$$
 
                    3D
 Structure written by MMmdl.
 34 36  0  0  1  0            999 V2000
   11.0965   -1.2716    0.0000 C   0  0  0  0  0  0
    9.9712   -0.6208    0.0000 C   0  0  0  0  0  0
    8.8449   -1.2697    0.0000 C   0  0  0  0  0  0
    7.7196   -0.6189    0.0000 C   0  0  0  0  0  0
    6.5932   -1.2679    0.0000 C   0  0  0  0  0  0
    5.4679   -0.6171    0.0000 C   0  0  0  0  0  0
    4.3416   -1.2661    0.0000 C   0  0  0  0  0  0
    3.2163   -0.6153    0.0000 C   0  0  0  0  0  0
    2.0899   -1.2645    0.0000 C   0  0  0  0  0  0
    0.9646   -0.6135    0.0000 C   0  0  0  0  0  0
   -0.1617   -1.2627    0.0000 O   0  0  0  0  0  0
   -1.2870   -0.6117    0.0000 C   0  0  0  0  0  0
   -1.2860    0.6884    0.0000 O   0  0  0  0  0  0
   -2.4134   -1.2609    0.0000 C   0  0  0  0  0  0
   -3.5387   -0.6098    0.0000 C   0  0  0  0  0  0
   -4.6650   -1.2591    0.0000 C   0  0  0  0  0  0
   -4.6661   -2.5591    0.0000 C   0  0  0  0  0  0
   -3.5408   -3.2099    0.0000 C   0  0  0  0  0  0
   -2.4144   -2.5609    0.0000 C   0  0  0  0  0  0
   -5.7906   -0.6080    0.0000 N   0  0  0  0  0  0
   -5.9250    0.6850    0.0000 C   0  0  0  0  0  0
   -4.9583    1.5539    0.0000 O   0  0  0  0  0  0
   -7.1967    0.9562    0.0000 C   0  0  0  0  0  0
   -7.8454    2.0825    0.0000 C   0  0  0  0  0  0
   -7.1946    3.2078    0.0000 Cl  0  0  0  0  0  0
   -9.1457    2.0836    0.0000 C   0  0  0  0  0  0
   -9.7947    3.2099    0.0000 Cl  0  0  0  0  0  0
   -9.7965    0.9583    0.0000 C   0  0  0  0  0  0
  -11.0965    0.9593    0.0000 Cl  0  0  0  0  0  0
   -9.1475   -0.1684    0.0000 C   0  0  0  0  0  0
   -9.7983   -1.2934    0.0000 Cl  0  0  0  0  0  0
   -7.8472   -0.1691    0.0000 C   0  0  0  0  0  0
   -6.9783   -1.1361    0.0000 C   0  0  0  0  0  0
   -7.2498   -2.4073    0.0000 O   0  0  0  0  0  0
  1  2  1  0  0  0
  2  3  1  0  0  0
  3  4  1  0  0  0
  4  5  1  0  0  0
  5  6  1  0  0  0
  6  7  1  0  0  0
  7  8  1  0  0  0
  8  9  1  0  0  0
  9 10  1  0  0  0
 10 11  1  0  0  0
 11 12  1  0  0  0
 12 13  2  0  0  0
 12 14  1  0  0  0
 14 19  1  0  0  0
 14 15  2  0  0  0
 15 16  1  0  0  0
 16 17  2  0  0  0
 16 20  1  0  0  0
 17 18  1  0  0  0
 18 19  2  0  0  0
 20 33  1  0  0  0
 20 21  1  0  0  0
 21 22  2  0  0  0
 21 23  1  0  0  0
 23 32  1  0  0  0
 23 24  2  0  0  0
 24 25  1  0  0  0
 24 26  1  0  0  0
 26 27  1  0  0  0
 26 28  2  0  0  0
 28 29  1  0  0  0
 28 30  1  0  0  0
 30 31  1  0  0  0
 30 32  2  0  0  0
 32 33  1  0  0  0
 33 34  2  0  0  0
M  END
$$$$
 
                    3D
 Structure written by MMmdl.
 34 36  0  0  1  0            999 V2000
   10.0062    0.1395    0.0000 C   0  0  0  0  0  0
    8.8845    0.7703    0.0000 C   0  0  0  0  0  0
    7.7713    0.1176    0.0000 C   0  0  0  0  0  0
    6.6519    0.7610    0.0000 C   0  0  0  0  0  0
    5.5286    0.1248    0.0000 C   0  0  0  0  0  0
    4.4090    0.7839    0.0000 C   0  0  0  0  0  0
    3.2888    0.1457    0.0000 C   0  0  0  0  0  0
    2.1417    0.7739    0.0000 C   0  0  0  0  0  0
    1.0732    0.0595    0.0000 C   0  0  0  0  0  0
   -0.1485    0.5394    0.0000 C   0  0  0  0  0  0
   -1.0524   -0.3630    0.0000 O   0  0  0  0  0  0
   -2.3538   -0.2282    0.0000 C   0  0  0  0  0  0
   -2.9486    0.9022    0.0000 O   0  0  0  0  0  0
   -2.9486   -1.3350    0.0000 C   0  0  0  0  0  0
   -4.2905   -1.5844    0.0000 C   0  0  0  0  0  0
   -4.7824   -2.8311    0.0000 C   0  0  0  0  0  0
   -3.8980   -3.8592    0.0000 C   0  0  0  0  0  0
   -2.5529   -3.6609    0.0000 C   0  0  0  0  0  0
   -2.1059   -2.3958    0.0000 C   0  0  0  0  0  0
   -5.1913   -0.6870    0.0000 N   0  0  0  0  0  0
   -6.4822   -0.9174    0.0000 C   0  0  0  0  0  0
   -7.0278   -2.0959    0.0000 O   0  0  0  0  0  0
   -7.1171    0.1876    0.0000 C   0  0  0  0  0  0
   -8.3884    0.4543    0.0000 C   0  0  0  0  0  0
   -9.2522   -0.4805    0.0000 Cl  0  0  0  0  0  0
   -8.7402    1.6721    0.0000 C   0  0  0  0  0  0
  -10.0062    1.9622    0.0000 Cl  0  0  0  0  0  0
   -7.8680    2.6434    0.0000 C   0  0  0  0  0  0
   -8.2444    3.8592    0.0000 Cl  0  0  0  0  0  0
   -6.5922    2.3338    0.0000 C   0  0  0  0  0  0
   -5.7125    3.2891    0.0000 Cl  0  0  0  0  0  0
   -6.1944    1.1380    0.0000 C   0  0  0  0  0  0
   -5.0565    0.5988    0.0000 C   0  0  0  0  0  0
   -3.9279    1.2213    0.0000 O   0  0  0  0  0  0
  1  2  1  0  0  0
  2  3  1  0  0  0
  3  4  1  0  0  0
  4  5  1  0  0  0
  5  6  1  0  0  0
  6  7  1  0  0  0
  7  8  1  0  0  0
  8  9  1  0  0  0
  9 10  1  0  0  0
 10 11  1  0  0  0
 11 12  1  0  0  0
 12 13  2  0  0  0
 12 14  1  0  0  0
 14 19  1  0  0  0
 14 15  2  0  0  0
 15 16  1  0  0  0
 15 20  1  0  0  0
 16 17  2  0  0  0
 17 18  1  0  0  0
 18 19  2  0  0  0
 20 33  1  0  0  0
 20 21  1  0  0  0
 21 22  2  0  0  0
 21 23  1  0  0  0
 23 32  1  0  0  0
 23 24  2  0  0  0
 24 25  1  0  0  0
 24 26  1  0  0  0
 26 27  1  0  0  0
 26 28  2  0  0  0
 28 29  1  0  0  0
 28 30  1  0  0  0
 30 31  1  0  0  0
 30 32  2  0  0  0
 32 33  1  0  0  0
 33 34  2  0  0  0
M  END
$$$$
 
                    3D
 Structure written by MMmdl.
 24 27  0  0  1  0            999 V2000
   -5.4523   -0.9740    0.0000 C   0  0  0  0  0  0
   -4.3267   -1.6242    0.0000 C   0  0  0  0  0  0
   -4.3275   -2.9243    0.0000 C   0  0  0  0  0  0
   -3.2004   -0.9748    0.0000 C   0  0  0  0  0  0
   -3.1999    0.3253    0.0000 C   0  0  0  0  0  0
   -2.0735    0.9745    0.0000 C   0  0  0  0  0  0
   -0.9482    0.3242    0.0000 C   0  0  0  0  0  0
   -0.9488   -0.9758    0.0000 C   0  0  0  0  0  0
   -2.0751   -1.6253    0.0000 C   0  0  0  0  0  0
    0.1781    0.9737    0.0000 C   0  0  0  0  0  0
    1.3039    0.3232    0.0000 C   0  0  0  0  0  0
    1.5738   -0.9485    0.0000 N   0  0  0  0  0  0
    0.7036   -1.9144    0.0000 C   0  0  0  0  0  0
    2.8665   -1.0847    0.0000 C   0  0  0  0  0  0
    3.3956    0.1027    0.0000 C   0  0  0  0  0  0
    4.6886    0.2382    0.0000 C   0  0  0  0  0  0
    5.4523   -0.8138    0.0000 C   0  0  0  0  0  0
    4.9232   -2.0012    0.0000 C   0  0  0  0  0  0
    3.6302   -2.1367    0.0000 C   0  0  0  0  0  0
    2.4300    0.9727    0.0000 C   0  0  0  0  0  0
    2.4302    2.2729    0.0000 N   0  0  0  0  0  0
    1.3047    2.9232    0.0000 N   0  0  0  0  0  0
    0.1786    2.2737    0.0000 C   0  0  0  0  0  0
   -0.9469    2.9243    0.0000 N   0  0  0  0  0  0
  1  2  1  0  0  0
  2  3  1  0  0  0
  2  4  1  0  0  0
  4  9  1  0  0  0
  4  5  2  0  0  0
  5  6  1  0  0  0
  6  7  2  0  0  0
  7  8  1  0  0  0
  7 10  1  0  0  0
  8  9  2  0  0  0
 10 23  1  0  0  0
 10 11  2  0  0  0
 11 20  1  0  0  0
 11 12  1  0  0  0
 12 13  1  0  0  0
 12 14  1  0  0  0
 14 19  1  0  0  0
 14 15  2  0  0  0
 15 16  1  0  0  0
 15 20  1  0  0  0
 16 17  2  0  0  0
 17 18  1  0  0  0
 18 19  2  0  0  0
 20 21  2  0  0  0
 21 22  1  0  0  0
 22 23  2  0  0  0
 23 24  1  0  0  0
M  END
$$$$
 
                    3D
 Structure written by MMmdl.
 23 26  0  0  1  0            999 V2000
   -2.9946    2.5533    0.0000 N   0  0  0  0  0  0
   -1.7406    2.2111    0.0000 C   0  0  0  0  0  0
   -0.8173    3.1263    0.0000 O   0  0  0  0  0  0
   -1.4099    0.9540    0.0000 C   0  0  0  0  0  0
   -0.1983    0.4823    0.0000 C   0  0  0  0  0  0
   -0.2724   -0.8156    0.0000 S   0  0  0  0  0  0
   -1.5297   -1.1464    0.0000 C   0  0  0  0  0  0
   -2.2325   -0.0525    0.0000 C   0  0  0  0  0  0
   -3.5313   -0.1144    0.0000 C   0  0  0  0  0  0
   -4.1267   -1.2701    0.0000 C   0  0  0  0  0  0
   -3.4236   -2.3637    0.0000 C   0  0  0  0  0  0
   -2.1252   -2.3018    0.0000 C   0  0  0  0  0  0
    0.8951    1.1854    0.0000 N   0  0  0  0  0  0
    2.0508    0.5900    0.0000 C   0  0  0  0  0  0
    3.2117    1.1750    0.0000 C   0  0  0  0  0  0
    3.4208    2.4581    0.0000 O   0  0  0  0  0  0
    4.1267    0.2514    0.0000 N   0  0  0  0  0  0
    3.5313   -0.9040    0.0000 C   0  0  0  0  0  0
    3.9917   -2.1198    0.0000 C   0  0  0  0  0  0
    3.1691   -3.1263    0.0000 C   0  0  0  0  0  0
    1.8859   -2.9173    0.0000 C   0  0  0  0  0  0
    1.4257   -1.7015    0.0000 C   0  0  0  0  0  0
    2.2484   -0.6950    0.0000 C   0  0  0  0  0  0
  1  2  1  0  0  0
  2  3  2  0  0  0
  2  4  1  0  0  0
  4  8  1  0  0  0
  4  5  2  0  0  0
  5  6  1  0  0  0
  5 13  1  0  0  0
  6  7  1  0  0  0
  7 12  1  0  0  0
  7  8  2  0  0  0
  8  9  1  0  0  0
  9 10  1  0  0  0
 10 11  1  0  0  0
 11 12  1  0  0  0
 13 14  2  0  0  0
 14 23  1  0  0  0
 14 15  1  0  0  0
 15 16  2  0  0  0
 15 17  1  0  0  0
 17 18  1  0  0  0
 18 23  1  0  0  0
 18 19  2  0  0  0
 19 20  1  0  0  0
 20 21  2  0  0  0
 21 22  1  0  0  0
 22 23  2  0  0  0
M  END
$$$$
 
                    3D
 Structure written by MMmdl.
 26 29  0  0  1  0            999 V2000
    6.6396   -0.2050    0.0000 C   0  0  0  0  0  0
    5.4506   -0.7313    0.0000 C   0  0  0  0  0  0
    4.4004    0.0352    0.0000 C   0  0  0  0  0  0
    4.2676    1.3285    0.0000 N   0  0  0  0  0  0
    2.9966    1.6015    0.0000 C   0  0  0  0  0  0
    2.4704    2.7903    0.0000 O   0  0  0  0  0  0
    2.3440    0.4773    0.0000 C   0  0  0  0  0  0
    1.0507    0.3444    0.0000 C   0  0  0  0  0  0
    0.1830    1.3124    0.0000 S   0  0  0  0  0  0
   -1.0057    0.7864    0.0000 C   0  0  0  0  0  0
   -0.8729   -0.5069    0.0000 N   0  0  0  0  0  0
    0.3983   -0.7799    0.0000 C   0  0  0  0  0  0
    0.9243   -1.9687    0.0000 O   0  0  0  0  0  0
   -2.1300    1.4388    0.0000 N   0  0  0  0  0  0
   -3.2574    0.7916    0.0000 C   0  0  0  0  0  0
   -3.2605   -0.5085    0.0000 C   0  0  0  0  0  0
   -4.3880   -1.1559    0.0000 C   0  0  0  0  0  0
   -5.5120   -0.5033    0.0000 C   0  0  0  0  0  0
   -6.6396   -1.1507    0.0000 Br  0  0  0  0  0  0
   -5.5089    0.7968    0.0000 C   0  0  0  0  0  0
   -4.3817    1.4440    0.0000 C   0  0  0  0  0  0
    3.2117   -0.4908    0.0000 C   0  0  0  0  0  0
    3.0731   -1.7835    0.0000 C   0  0  0  0  0  0
    4.1230   -2.5498    0.0000 C   0  0  0  0  0  0
    5.3118   -2.0238    0.0000 C   0  0  0  0  0  0
    6.3617   -2.7903    0.0000 Cl  0  0  0  0  0  0
  1  2  1  0  0  0
  2 25  1  0  0  0
  2  3  2  0  0  0
  3 22  1  0  0  0
  3  4  1  0  0  0
  4  5  1  0  0  0
  5  6  2  0  0  0
  5  7  1  0  0  0
  7  8  2  0  0  0
  7 22  1  0  0  0
  8 12  1  0  0  0
  8  9  1  0  0  0
  9 10  1  0  0  0
 10 11  1  0  0  0
 10 14  2  0  0  0
 11 12  1  0  0  0
 12 13  2  0  0  0
 14 15  1  0  0  0
 15 21  1  0  0  0
 15 16  2  0  0  0
 16 17  1  0  0  0
 17 18  2  0  0  0
 18 19  1  0  0  0
 18 20  1  0  0  0
 20 21  2  0  0  0
 22 23  2  0  0  0
 23 24  1  0  0  0
 24 25  2  0  0  0
 25 26  1  0  0  0
M  END
$$$$
 
                    3D
 Structure written by MMmdl.
 25 28  0  0  1  0            999 V2000
    3.1028   -3.8559    0.0000 C   0  0  0  0  0  0
    2.6426   -2.6401    0.0000 C   0  0  0  0  0  0
    3.4652   -1.6334    0.0000 C   0  0  0  0  0  0
    4.7481   -1.8427    0.0000 C   0  0  0  0  0  0
    5.5710   -0.8359    0.0000 C   0  0  0  0  0  0
    5.1106    0.3796    0.0000 C   0  0  0  0  0  0
    5.7060    1.5353    0.0000 N   0  0  0  0  0  0
    4.7907    2.4586    0.0000 C   0  0  0  0  0  0
    5.0000    3.7418    0.0000 O   0  0  0  0  0  0
    3.6298    1.8736    0.0000 C   0  0  0  0  0  0
    2.4743    2.4690    0.0000 N   0  0  0  0  0  0
    1.3808    1.7662    0.0000 N   0  0  0  0  0  0
    0.2253    2.3619    0.0000 C   0  0  0  0  0  0
   -0.9356    1.7771    0.0000 N   0  0  0  0  0  0
   -1.8509    2.7004    0.0000 C   0  0  0  0  0  0
   -1.2549    3.8559    0.0000 C   0  0  0  0  0  0
    0.0280    3.6468    0.0000 S   0  0  0  0  0  0
   -3.1358    2.5036    0.0000 C   0  0  0  0  0  0
   -3.9488    3.5179    0.0000 C   0  0  0  0  0  0
   -5.2341    3.3208    0.0000 C   0  0  0  0  0  0
   -5.7060    2.1094    0.0000 C   0  0  0  0  0  0
   -4.8929    1.0951    0.0000 C   0  0  0  0  0  0
   -3.6077    1.2922    0.0000 C   0  0  0  0  0  0
    3.8274    0.5889    0.0000 C   0  0  0  0  0  0
    3.0048   -0.4178    0.0000 C   0  0  0  0  0  0
  1  2  1  0  0  0
  2  3  1  0  0  0
  3 25  1  0  0  0
  3  4  2  0  0  0
  4  5  1  0  0  0
  5  6  2  0  0  0
  6 24  1  0  0  0
  6  7  1  0  0  0
  7  8  1  0  0  0
  8  9  2  0  0  0
  8 10  1  0  0  0
 10 11  2  0  0  0
 10 24  1  0  0  0
 11 12  1  0  0  0
 12 13  2  0  0  0
 13 17  1  0  0  0
 13 14  1  0  0  0
 14 15  1  0  0  0
 15 16  2  0  0  0
 15 18  1  0  0  0
 16 17  1  0  0  0
 18 23  1  0  0  0
 18 19  2  0  0  0
 19 20  1  0  0  0
 20 21  2  0  0  0
 21 22  1  0  0  0
 22 23  2  0  0  0
 24 25  2  0  0  0
M  END
$$$$
 
                    3D
 Structure written by MMmdl.
 31 35  0  0  1  0            999 V2000
    3.4754    5.3820    0.0000 O   0  5  0  0  0  0
    2.3491    4.7328    0.0000 N   0  3  0  0  0  0
    1.2238    5.3839    0.0000 O   0  0  0  0  0  0
    2.3481    3.4328    0.0000 C   0  0  0  0  0  0
    3.4734    2.7820    0.0000 C   0  0  0  0  0  0
    3.4723    1.4820    0.0000 C   0  0  0  0  0  0
    2.3460    0.8328    0.0000 C   0  0  0  0  0  0
    1.2207    1.4838    0.0000 C   0  0  0  0  0  0
    1.2217    2.7838    0.0000 C   0  0  0  0  0  0
    0.0944    0.8346    0.0000 N   0  0  0  0  0  0
    0.0933   -0.4654    0.0000 C   0  0  0  0  0  0
    1.2186   -1.1162    0.0000 C   0  0  0  0  0  0
    1.2176   -2.4162    0.0000 C   0  0  0  0  0  0
    0.1656   -3.1793    0.0000 C   0  0  0  0  0  0
   -1.0707   -2.7771    0.0000 O   0  0  0  0  0  0
    0.5663   -4.4161    0.0000 N   0  0  0  0  0  0
    1.8663   -4.4169    0.0000 C   0  0  0  0  0  0
    2.7355   -5.3839    0.0000 C   0  0  0  0  0  0
    4.0072   -5.1145    0.0000 C   0  0  0  0  0  0
    4.4099   -3.8782    0.0000 C   0  0  0  0  0  0
    3.5407   -2.9115    0.0000 C   0  0  0  0  0  0
    2.2690   -3.1811    0.0000 C   0  0  0  0  0  0
   -1.0330   -1.1144    0.0000 N   0  0  0  0  0  0
   -2.1583   -0.4636    0.0000 C   0  0  0  0  0  0
   -2.1572    0.8364    0.0000 C   0  0  0  0  0  0
   -3.2825    1.4875    0.0000 C   0  0  0  0  0  0
   -4.4089    0.8382    0.0000 C   0  0  0  0  0  0
   -4.4099   -0.4618    0.0000 C   0  0  0  0  0  0
   -3.2846   -1.1125    0.0000 C   0  0  0  0  0  0
   -1.0309    1.4857    0.0000 C   0  0  0  0  0  0
   -1.0299    2.7857    0.0000 O   0  0  0  0  0  0
  1  2  1  0  0  0
  2  3  2  0  0  0
  2  4  1  0  0  0
  4  9  1  0  0  0
  4  5  2  0  0  0
  5  6  1  0  0  0
  6  7  2  0  0  0
  7  8  1  0  0  0
  8  9  2  0  0  0
  8 10  1  0  0  0
 10 30  1  0  0  0
 10 11  1  0  0  0
 11 12  1  0  0  0
 11 23  2  0  0  0
 12 13  2  0  0  0
 13 22  1  0  0  0
 13 14  1  0  0  0
 14 15  2  0  0  0
 14 16  1  0  0  0
 16 17  1  0  0  0
 17 22  1  0  0  0
 17 18  2  0  0  0
 18 19  1  0  0  0
 19 20  2  0  0  0
 20 21  1  0  0  0
 21 22  2  0  0  0
 23 24  1  0  0  0
 24 29  1  0  0  0
 24 25  2  0  0  0
 25 26  1  0  0  0
 25 30  1  0  0  0
 26 27  2  0  0  0
 27 28  1  0  0  0
 28 29  2  0  0  0
 30 31  2  0  0  0
M  CHG  2   1  -1   2   1
M  END
$$$$
 
                    3D
 Structure written by MMmdl.
 24 27  0  0  1  0            999 V2000
    1.6675    4.0840    0.0000 C   0  0  0  0  0  0
    1.6686    2.7840    0.0000 C   0  0  0  0  0  0
    0.5433    2.1332    0.0000 N   0  0  0  0  0  0
    0.5443    0.8332    0.0000 C   0  0  0  0  0  0
    1.6707    0.1840    0.0000 C   0  0  0  0  0  0
    1.6717   -1.1161    0.0000 C   0  0  0  0  0  0
    2.7242   -1.8795    0.0000 C   0  0  0  0  0  0
    3.9600   -1.4767    0.0000 O   0  0  0  0  0  0
    2.3233   -3.1160    0.0000 N   0  0  0  0  0  0
    1.0233   -3.1171    0.0000 C   0  0  0  0  0  0
    0.1543   -4.0840    0.0000 C   0  0  0  0  0  0
   -1.1176   -3.8144    0.0000 C   0  0  0  0  0  0
   -1.5201   -2.5786    0.0000 C   0  0  0  0  0  0
   -0.6509   -1.6116    0.0000 C   0  0  0  0  0  0
    0.6208   -1.8810    0.0000 C   0  0  0  0  0  0
   -0.5810    0.1821    0.0000 N   0  0  0  0  0  0
   -1.7073    0.8314    0.0000 C   0  0  0  0  0  0
   -1.7084    2.1314    0.0000 C   0  0  0  0  0  0
   -2.8347    2.7804    0.0000 C   0  0  0  0  0  0
   -3.9600    2.1296    0.0000 C   0  0  0  0  0  0
   -3.9590    0.8295    0.0000 C   0  0  0  0  0  0
   -2.8326    0.1803    0.0000 C   0  0  0  0  0  0
   -0.5831    2.7822    0.0000 C   0  0  0  0  0  0
   -0.5841    4.0822    0.0000 O   0  0  0  0  0  0
  1  2  1  0  0  0
  2  3  1  0  0  0
  3 23  1  0  0  0
  3  4  1  0  0  0
  4  5  1  0  0  0
  4 16  2  0  0  0
  5  6  2  0  0  0
  6 15  1  0  0  0
  6  7  1  0  0  0
  7  8  2  0  0  0
  7  9  1  0  0  0
  9 10  1  0  0  0
 10 15  1  0  0  0
 10 11  2  0  0  0
 11 12  1  0  0  0
 12 13  2  0  0  0
 13 14  1  0  0  0
 14 15  2  0  0  0
 16 17  1  0  0  0
 17 22  1  0  0  0
 17 18  2  0  0  0
 18 19  1  0  0  0
 18 23  1  0  0  0
 19 20  2  0  0  0
 20 21  1  0  0  0
 21 22  2  0  0  0
 23 24  2  0  0  0
M  END
$$$$
 
                    3D
 Structure written by MMmdl.
 34 39  0  0  1  0            999 V2000
    6.2998    5.6161    0.0000 Br  0  0  0  0  0  0
    5.6505    4.4897    0.0000 C   0  0  0  0  0  0
    6.3016    3.3644    0.0000 C   0  0  0  0  0  0
    5.6523    2.2381    0.0000 C   0  0  0  0  0  0
    4.3523    2.2371    0.0000 C   0  0  0  0  0  0
    3.7015    3.3624    0.0000 C   0  0  0  0  0  0
    4.3505    4.4887    0.0000 C   0  0  0  0  0  0
    3.7034    1.1107    0.0000 C   0  0  0  0  0  0
    4.2330   -0.0764    0.0000 C   0  0  0  0  0  0
    3.2676   -0.9472    0.0000 S   0  0  0  0  0  0
    2.1413   -0.2980    0.0000 C   0  0  0  0  0  0
    2.4104    0.9737    0.0000 N   0  0  0  0  0  0
    0.9541   -0.8279    0.0000 N   0  0  0  0  0  0
    0.6847   -2.0998    0.0000 N   0  0  0  0  0  0
   -0.6080   -2.2368    0.0000 C   0  0  0  0  0  0
   -1.1376   -1.0496    0.0000 C   0  0  0  0  0  0
   -2.4096   -0.7803    0.0000 C   0  0  0  0  0  0
   -2.8121    0.4555    0.0000 C   0  0  0  0  0  0
   -2.0490    1.5080    0.0000 C   0  0  0  0  0  0
   -2.8139    2.5590    0.0000 N   0  0  0  0  0  0
   -4.0499    2.1565    0.0000 C   0  0  0  0  0  0
   -4.0489    0.8565    0.0000 C   0  0  0  0  0  0
   -5.1742    0.2054    0.0000 C   0  0  0  0  0  0
   -6.3005    0.8546    0.0000 C   0  0  0  0  0  0
   -6.3016    2.1547    0.0000 C   0  0  0  0  0  0
   -5.1763    2.8054    0.0000 C   0  0  0  0  0  0
   -0.1720   -0.1789    0.0000 C   0  0  0  0  0  0
   -0.3093    1.1139    0.0000 O   0  0  0  0  0  0
   -1.2570   -3.3631    0.0000 C   0  0  0  0  0  0
   -0.6057   -4.4884    0.0000 C   0  0  0  0  0  0
   -1.2549   -5.6148    0.0000 C   0  0  0  0  0  0
   -2.5549   -5.6161    0.0000 C   0  0  0  0  0  0
   -3.2057   -4.4908    0.0000 C   0  0  0  0  0  0
   -2.5570   -3.3644    0.0000 C   0  0  0  0  0  0
  1  2  1  0  0  0
  2  7  1  0  0  0
  2  3  2  0  0  0
  3  4  1  0  0  0
  4  5  2  0  0  0
  5  6  1  0  0  0
  5  8  1  0  0  0
  6  7  2  0  0  0
  8 12  1  0  0  0
  8  9  2  0  0  0
  9 10  1  0  0  0
 10 11  1  0  0  0
 11 12  2  0  0  0
 11 13  1  0  0  0
 13 27  1  0  0  0
 13 14  1  0  0  0
 14 15  2  0  0  0
 15 16  1  0  0  0
 15 29  1  0  0  0
 16 17  2  0  0  0
 16 27  1  0  0  0
 17 18  1  0  0  0
 18 22  1  0  0  0
 18 19  2  0  0  0
 19 20  1  0  0  0
 20 21  1  0  0  0
 21 26  1  0  0  0
 21 22  2  0  0  0
 22 23  1  0  0  0
 23 24  2  0  0  0
 24 25  1  0  0  0
 25 26  2  0  0  0
 27 28  2  0  0  0
 29 34  1  0  0  0
 29 30  2  0  0  0
 30 31  1  0  0  0
 31 32  2  0  0  0
 32 33  1  0  0  0
 33 34  2  0  0  0
M  END
$$$$
 
                    3D
 Structure written by MMmdl.
 20 22  0  0  1  0            999 V2000
   -5.9719   -2.4185    0.0000 C   0  0  0  0  0  0
   -4.8456   -1.7679    0.0000 C   0  0  0  0  0  0
   -3.7194   -2.4179    0.0000 C   0  0  0  0  0  0
   -2.5929   -1.7679    0.0000 C   0  0  0  0  0  0
   -1.4671   -2.4190    0.0000 S   0  0  0  0  0  0
   -0.3510   -1.7773    0.0000 C   0  0  0  0  0  0
    0.7880   -2.4239    0.0000 N   0  0  0  0  0  0
    1.9244   -1.7903    0.0000 C   0  0  0  0  0  0
    1.9148   -0.4984    0.0000 C   0  0  0  0  0  0
    0.7901    0.1691    0.0000 N   0  0  0  0  0  0
   -0.3344   -0.4877    0.0000 N   0  0  0  0  0  0
    3.1635   -0.0965    0.0000 C   0  0  0  0  0  0
    3.9087   -1.1517    0.0000 C   0  0  0  0  0  0
    3.1453   -2.1833    0.0000 N   0  0  0  0  0  0
    5.2012   -1.0017    0.0000 C   0  0  0  0  0  0
    5.9719   -2.0655    0.0000 C   0  0  0  0  0  0
    5.7500    0.1883    0.0000 C   0  0  0  0  0  0
    4.9840    1.2246    0.0000 C   0  0  0  0  0  0
    5.5198    2.4239    0.0000 C   0  0  0  0  0  0
    3.6871    1.1023    0.0000 C   0  0  0  0  0  0
  1  2  1  0  0  0
  2  3  1  0  0  0
  3  4  1  0  0  0
  4  5  1  0  0  0
  5  6  1  0  0  0
  6 11  1  0  0  0
  6  7  2  0  0  0
  7  8  1  0  0  0
  8 14  1  0  0  0
  8  9  2  0  0  0
  9 10  1  0  0  0
  9 12  1  0  0  0
 10 11  2  0  0  0
 12 20  1  0  0  0
 12 13  2  0  0  0
 13 14  1  0  0  0
 13 15  1  0  0  0
 15 16  1  0  0  0
 15 17  2  0  0  0
 17 18  1  0  0  0
 18 19  1  0  0  0
 18 20  2  0  0  0
M  END
$$$$
 
                    3D
 Structure written by MMmdl.
 24 27  0  0  1  0            999 V2000
    1.2267    4.8077    0.0000 C   0  0  0  0  0  0
    1.2257    3.5077    0.0000 C   0  0  0  0  0  0
    0.0993    2.8587    0.0000 N   0  0  0  0  0  0
    0.0983    1.5587    0.0000 C   0  0  0  0  0  0
    1.2236    0.9077    0.0000 C   0  0  0  0  0  0
    1.2225   -0.3923    0.0000 C   0  0  0  0  0  0
    2.3478   -1.0431    0.0000 C   0  0  0  0  0  0
    3.5360   -0.5153    0.0000 C   0  0  0  0  0  0
    4.4050   -1.4823    0.0000 N   0  0  0  0  0  0
    3.7539   -2.6076    0.0000 C   0  0  0  0  0  0
    2.4828   -2.3364    0.0000 C   0  0  0  0  0  0
    1.6120   -3.3013    0.0000 C   0  0  0  0  0  0
    2.0127   -4.5381    0.0000 C   0  0  0  0  0  0
    3.2838   -4.8095    0.0000 C   0  0  0  0  0  0
    4.1549   -3.8441    0.0000 C   0  0  0  0  0  0
   -1.0281    0.9095    0.0000 N   0  0  0  0  0  0
   -2.1533    1.5605    0.0000 C   0  0  0  0  0  0
   -2.1523    2.8606    0.0000 C   0  0  0  0  0  0
   -3.2776    3.5113    0.0000 C   0  0  0  0  0  0
   -4.4039    2.8621    0.0000 C   0  0  0  0  0  0
   -4.4050    1.5621    0.0000 C   0  0  0  0  0  0
   -3.2797    0.9113    0.0000 C   0  0  0  0  0  0
   -1.0260    3.5095    0.0000 C   0  0  0  0  0  0
   -1.0249    4.8095    0.0000 O   0  0  0  0  0  0
  1  2  1  0  0  0
  2  3  1  0  0  0
  3 23  1  0  0  0
  3  4  1  0  0  0
  4  5  1  0  0  0
  4 16  2  0  0  0
  5  6  2  0  0  0
  6  7  1  0  0  0
  7 11  1  0  0  0
  7  8  2  0  0  0
  8  9  1  0  0  0
  9 10  1  0  0  0
 10 15  1  0  0  0
 10 11  2  0  0  0
 11 12  1  0  0  0
 12 13  2  0  0  0
 13 14  1  0  0  0
 14 15  2  0  0  0
 16 17  1  0  0  0
 17 22  1  0  0  0
 17 18  2  0  0  0
 18 19  1  0  0  0
 18 23  1  0  0  0
 19 20  2  0  0  0
 20 21  1  0  0  0
 21 22  2  0  0  0
 23 24  2  0  0  0
M  END
$$$$
 
                    3D
 Structure written by MMmdl.
 16 18  0  0  1  0            999 V2000
    4.0630   -2.2024    0.0000 C   0  0  0  0  0  0
    3.1933   -1.2365    0.0000 C   0  0  0  0  0  0
    1.9218   -1.5069    0.0000 C   0  0  0  0  0  0
    1.0519   -0.5407    0.0000 C   0  0  0  0  0  0
    1.4536    0.6956    0.0000 C   0  0  0  0  0  0
    0.4018    1.4598    0.0000 N   0  0  0  0  0  0
   -0.6499    0.6956    0.0000 C   0  0  0  0  0  0
   -0.2482   -0.5407    0.0000 C   0  0  0  0  0  0
   -1.1182   -1.5069    0.0000 N   0  0  0  0  0  0
   -2.3896   -1.2365    0.0000 N   0  0  0  0  0  0
   -2.7913   -0.0001    0.0000 C   0  0  0  0  0  0
   -4.0630    0.2700    0.0000 S   0  0  0  0  0  0
   -1.9216    0.9661    0.0000 N   0  0  0  0  0  0
    2.7253    0.9661    0.0000 C   0  0  0  0  0  0
    3.1270    2.2024    0.0000 C   0  0  0  0  0  0
    3.5950   -0.0001    0.0000 C   0  0  0  0  0  0
  1  2  1  0  0  0
  2 16  1  0  0  0
  2  3  2  0  0  0
  3  4  1  0  0  0
  4  8  1  0  0  0
  4  5  2  0  0  0
  5  6  1  0  0  0
  5 14  1  0  0  0
  6  7  1  0  0  0
  7 13  1  0  0  0
  7  8  2  0  0  0
  8  9  1  0  0  0
  9 10  2  0  0  0
 10 11  1  0  0  0
 11 12  1  0  0  0
 11 13  2  0  0  0
 14 15  1  0  0  0
 14 16  2  0  0  0
M  END
$$$$
 
                    3D
 Structure written by MMmdl.
 26 29  0  0  1  0            999 V2000
    6.6772    0.6431    0.0000 Cl  0  0  0  0  0  0
    5.3772    0.6442    0.0000 C   0  0  0  0  0  0
    4.7282    1.7705    0.0000 C   0  0  0  0  0  0
    3.4282    1.7715    0.0000 C   0  0  0  0  0  0
    2.7771    0.6462    0.0000 C   0  0  0  0  0  0
    3.4263   -0.4801    0.0000 C   0  0  0  0  0  0
    4.7264   -0.4811    0.0000 C   0  0  0  0  0  0
    1.4771    0.6473    0.0000 N   0  0  0  0  0  0
    0.8281    1.7736    0.0000 C   0  0  0  0  0  0
    1.4789    2.8989    0.0000 O   0  0  0  0  0  0
   -0.4719    1.7747    0.0000 N   0  0  0  0  0  0
   -1.1230    0.6494    0.0000 C   0  0  0  0  0  0
   -2.4230    0.6504    0.0000 O   0  0  0  0  0  0
   -0.4737   -0.4770    0.0000 C   0  0  0  0  0  0
   -1.1245   -1.6023    0.0000 C   0  0  0  0  0  0
   -2.4245   -1.6012    0.0000 C   0  0  0  0  0  0
   -3.1897   -2.6524    0.0000 C   0  0  0  0  0  0
   -4.4255   -2.2497    0.0000 C   0  0  0  0  0  0
   -4.4245   -0.9497    0.0000 C   0  0  0  0  0  0
   -3.1879   -0.5490    0.0000 N   0  0  0  0  0  0
   -5.5498   -0.2989    0.0000 C   0  0  0  0  0  0
   -6.6761   -0.9478    0.0000 C   0  0  0  0  0  0
   -6.6772   -2.2479    0.0000 C   0  0  0  0  0  0
   -5.5519   -2.8989    0.0000 C   0  0  0  0  0  0
    0.8263   -0.4780    0.0000 C   0  0  0  0  0  0
    1.4755   -1.6044    0.0000 O   0  0  0  0  0  0
  1  2  1  0  0  0
  2  7  1  0  0  0
  2  3  2  0  0  0
  3  4  1  0  0  0
  4  5  2  0  0  0
  5  6  1  0  0  0
  5  8  1  0  0  0
  6  7  2  0  0  0
  8 25  1  0  0  0
  8  9  1  0  0  0
  9 10  2  0  0  0
  9 11  1  0  0  0
 11 12  1  0  0  0
 12 13  2  0  0  0
 12 14  1  0  0  0
 14 15  2  0  0  0
 14 25  1  0  0  0
 15 16  1  0  0  0
 16 20  1  0  0  0
 16 17  2  0  0  0
 17 18  1  0  0  0
 18 24  1  0  0  0
 18 19  2  0  0  0
 19 20  1  0  0  0
 19 21  1  0  0  0
 21 22  2  0  0  0
 22 23  1  0  0  0
 23 24  2  0  0  0
 25 26  2  0  0  0
M  END
$$$$
 
                    3D
 Structure written by MMmdl.
 34 38  0  0  1  0            999 V2000
    4.9272    1.1304    0.0000 C   0  0  0  0  0  0
    4.6182   -0.0773    0.0000 C   0  0  0  0  0  0
    3.4105   -0.5659    0.0000 C   0  0  0  0  0  0
    2.2693    0.0883    0.0000 C   0  0  0  0  0  0
    2.2491    1.3704    0.0000 C   0  0  0  0  0  0
    1.2256    2.1692    0.0000 C   0  0  0  0  0  0
   -0.0074    1.7874    0.0000 C   0  0  0  0  0  0
    1.6204    3.4104    0.0000 N   0  0  0  0  0  0
    2.8918    3.3787    0.0000 C   0  0  0  0  0  0
    3.3083    2.1255    0.0000 C   0  0  0  0  0  0
    4.5735    1.8120    0.0000 C   0  0  0  0  0  0
    5.4608    2.8160    0.0000 C   0  0  0  0  0  0
    5.0953    4.0973    0.0000 C   0  0  0  0  0  0
    3.8189    4.3572    0.0000 C   0  0  0  0  0  0
    1.1454   -0.5659    0.0000 C   0  0  0  0  0  0
    0.0419    0.0980    0.0000 C   0  0  0  0  0  0
   -1.0636   -0.5631    0.0000 C   0  0  0  0  0  0
   -2.1798    0.0834    0.0000 O   0  0  0  0  0  0
   -3.2853   -0.5552    0.0000 C   0  0  0  0  0  0
   -2.6459   -1.6612    0.0000 F   0  0  0  0  0  0
   -3.9234   -1.6619    0.0000 F   0  0  0  0  0  0
   -4.3921    0.0832    0.0000 C   0  0  0  0  0  0
   -5.4981   -0.5565    0.0000 F   0  0  0  0  0  0
   -4.3928    1.3609    0.0000 F   0  0  0  0  0  0
   -1.0871   -1.8503    0.0000 C   0  0  0  0  0  0
    0.0381   -2.4769    0.0000 C   0  0  0  0  0  0
    1.1653   -1.8531    0.0000 C   0  0  0  0  0  0
    3.5431   -1.8252    0.0000 C   0  0  0  0  0  0
    4.8321   -2.1454    0.0000 C   0  0  0  0  0  0
    5.4981   -1.0351    0.0000 N   0  0  0  0  0  0
    5.2545   -3.3951    0.0000 C   0  0  0  0  0  0
    4.3236   -4.3572    0.0000 C   0  0  0  0  0  0
    3.0029   -4.0932    0.0000 C   0  0  0  0  0  0
    2.6398   -2.8308    0.0000 C   0  0  0  0  0  0
  1  2  1  0  0  0
  2 30  1  0  0  0
  2  3  2  0  0  0
  3  4  1  0  0  0
  3 28  1  0  0  0
  4  5  1  0  0  0
  4 15  1  0  0  0
  5 10  1  0  0  0
  5  6  2  0  0  0
  6  7  1  0  0  0
  6  8  1  0  0  0
  8  9  1  0  0  0
  9 14  1  0  0  0
  9 10  2  0  0  0
 10 11  1  0  0  0
 11 12  2  0  0  0
 12 13  1  0  0  0
 13 14  2  0  0  0
 15 27  1  0  0  0
 15 16  2  0  0  0
 16 17  1  0  0  0
 17 18  1  0  0  0
 17 25  2  0  0  0
 18 19  1  0  0  0
 19 20  1  0  0  0
 19 21  1  0  0  0
 19 22  1  0  0  0
 22 23  1  0  0  0
 22 24  1  0  0  0
 25 26  1  0  0  0
 26 27  2  0  0  0
 28 34  1  0  0  0
 28 29  2  0  0  0
 29 30  1  0  0  0
 29 31  1  0  0  0
 31 32  2  0  0  0
 32 33  1  0  0  0
 33 34  2  0  0  0
M  END
$$$$
 
                    3D
 Structure written by MMmdl.
 29 32  0  0  1  0            999 V2000
    7.0208   -0.9400    0.0000 C   0  0  0  0  0  0
    5.8945   -0.2940    0.0000 C   0  0  0  0  0  0
    5.8906    1.0046    0.0000 N   0  0  0  0  0  0
    7.0133    1.6558    0.0000 C   0  0  0  0  0  0
    8.1386    1.0090    0.0000 C   0  0  0  0  0  0
    4.7635    1.6532    0.0000 C   0  0  0  0  0  0
    4.7614    2.9500    0.0000 O   0  0  0  0  0  0
    3.6406    1.0028    0.0000 C   0  0  0  0  0  0
    2.5088    1.6456    0.0000 S   0  0  0  0  0  0
    1.3848    0.9719    0.0000 C   0  0  0  0  0  0
    1.3005   -0.3286    0.0000 N   0  0  0  0  0  0
    0.0327   -0.6164    0.0000 C   0  0  0  0  0  0
   -0.5933   -1.7232    0.0000 C   0  0  0  0  0  0
   -1.9189   -1.7686    0.0000 C   0  0  0  0  0  0
   -2.5828   -0.6514    0.0000 C   0  0  0  0  0  0
   -1.9869    0.4692    0.0000 C   0  0  0  0  0  0
   -0.6633    0.4783    0.0000 C   0  0  0  0  0  0
    0.1941    1.4907    0.0000 S   0  0  0  0  0  0
   -3.8910   -0.6623    0.0000 N   0  0  0  0  0  0
   -4.6327   -1.7279    0.0000 C   0  0  0  0  0  0
   -4.2346   -2.9500    0.0000 O   0  0  0  0  0  0
   -5.8966   -1.3134    0.0000 C   0  0  0  0  0  0
   -7.0146   -1.9877    0.0000 C   0  0  0  0  0  0
   -8.1334   -1.3300    0.0000 C   0  0  0  0  0  0
   -8.1386   -0.0600    0.0000 C   0  0  0  0  0  0
   -7.0172    0.6164    0.0000 C   0  0  0  0  0  0
   -5.8875   -0.0392    0.0000 C   0  0  0  0  0  0
   -4.6460    0.3947    0.0000 C   0  0  0  0  0  0
   -4.2575    1.6189    0.0000 O   0  0  0  0  0  0
  1  2  1  0  0  0
  2  3  1  0  0  0
  3  4  1  0  0  0
  3  6  1  0  0  0
  4  5  1  0  0  0
  6  7  2  0  0  0
  6  8  1  0  0  0
  8  9  1  0  0  0
  9 10  1  0  0  0
 10 18  1  0  0  0
 10 11  2  0  0  0
 11 12  1  0  0  0
 12 17  1  0  0  0
 12 13  2  0  0  0
 13 14  1  0  0  0
 14 15  2  0  0  0
 15 16  1  0  0  0
 15 19  1  0  0  0
 16 17  2  0  0  0
 17 18  1  0  0  0
 19 28  1  0  0  0
 19 20  1  0  0  0
 20 21  2  0  0  0
 20 22  1  0  0  0
 22 27  1  0  0  0
 22 23  2  0  0  0
 23 24  1  0  0  0
 24 25  2  0  0  0
 25 26  1  0  0  0
 26 27  2  0  0  0
 27 28  1  0  0  0
 28 29  2  0  0  0
M  END
$$$$
 
                    3D
 Structure written by MMmdl.
 22 25  0  0  1  0            999 V2000
    0.0126   -2.1171    0.0000 O   0  0  0  0  0  0
   -0.9510   -1.2445    0.0000 C   0  0  0  0  0  0
   -0.8114    0.0480    0.0000 N   0  0  0  0  0  0
    0.3163    0.6949    0.0000 N   0  0  0  0  0  0
    1.4403    0.0417    0.0000 C   0  0  0  0  0  0
    1.4367   -1.2583    0.0000 C   0  0  0  0  0  0
    2.5607   -1.9115    0.0000 C   0  0  0  0  0  0
    3.6884   -1.2646    0.0000 C   0  0  0  0  0  0
    3.6920    0.0352    0.0000 C   0  0  0  0  0  0
    2.5680    0.6884    0.0000 C   0  0  0  0  0  0
    2.5716    1.9884    0.0000 C   0  0  0  0  0  0
    3.6993    2.6353    0.0000 C   0  0  0  0  0  0
    4.8233    1.9822    0.0000 C   0  0  0  0  0  0
    4.8197    0.6821    0.0000 C   0  0  0  0  0  0
   -1.9975    0.5800    0.0000 C   0  0  0  0  0  0
   -2.2643    1.8522    0.0000 O   0  0  0  0  0  0
   -2.8701   -0.3836    0.0000 C   0  0  0  0  0  0
   -4.1702   -0.3800    0.0000 C   0  0  0  0  0  0
   -4.8233   -1.5040    0.0000 C   0  0  0  0  0  0
   -4.1764   -2.6317    0.0000 C   0  0  0  0  0  0
   -2.8764   -2.6353    0.0000 C   0  0  0  0  0  0
   -2.2232   -1.5113    0.0000 C   0  0  0  0  0  0
  1  2  2  0  0  0
  2 22  1  0  0  0
  2  3  1  0  0  0
  3  4  1  0  0  0
  3 15  1  0  0  0
  4  5  2  0  0  0
  5 10  1  0  0  0
  5  6  1  0  0  0
  6  7  1  0  0  0
  7  8  1  0  0  0
  8  9  1  0  0  0
  9 14  1  0  0  0
  9 10  2  0  0  0
 10 11  1  0  0  0
 11 12  2  0  0  0
 12 13  1  0  0  0
 13 14  2  0  0  0
 15 16  2  0  0  0
 15 17  1  0  0  0
 17 22  1  0  0  0
[truncated: 4,012,265 more chars]
