# Supplementary material for: Integrating Ligand and Target-Driven Based Virtual Screening Approaches With in vitro Human Cell Line Models and Time-Resolved Fluorescence Resonance Energy Transfer Assay to Identify Novel Hit Compounds Against BCL-2
Source: Front Chem. 2020 Apr 9;8:167. doi: 10.3389/fchem.2020.00167 (PMC7160371; doi:10.3389/fchem.2020.00167)
Supplement: Supplementary file 1 [file Data_Sheet_1.zip › Molecules_filtered_through_QSAR.sdf]

 
                    3D
 Structure written by MMmdl.
 29 32  0  0  1  0            999 V2000
   -3.9344   -6.8281    0.0000 C   0  0  0  0  0  0
   -3.9354   -5.5281    0.0000 C   0  0  0  0  0  0
   -5.0618   -4.8789    0.0000 C   0  0  0  0  0  0
   -5.0628   -3.5788    0.0000 C   0  0  0  0  0  0
   -3.9375   -2.9281    0.0000 C   0  0  0  0  0  0
   -2.8112   -3.5770    0.0000 C   0  0  0  0  0  0
   -2.8101   -4.8771    0.0000 C   0  0  0  0  0  0
   -1.6859   -2.9262    0.0000 C   0  0  0  0  0  0
   -0.5595   -3.5755    0.0000 N   0  0  0  0  0  0
    0.5658   -2.9244    0.0000 C   0  0  0  0  0  0
    0.5647   -1.6244    0.0000 C   0  0  0  0  0  0
    1.6900   -0.9736    0.0000 C   0  0  0  0  0  0
    2.8164   -1.6226    0.0000 C   0  0  0  0  0  0
    2.8174   -2.9226    0.0000 C   0  0  0  0  0  0
    1.6921   -3.5736    0.0000 C   0  0  0  0  0  0
   -0.5616   -0.9754    0.0000 C   0  0  0  0  0  0
   -0.5627    0.3246    0.0000 S   0  0  0  0  0  0
    0.5627    0.9757    0.0000 C   0  0  0  0  0  0
    0.5616    2.2757    0.0000 C   0  0  0  0  0  0
   -0.5647    2.9247    0.0000 O   0  0  0  0  0  0
    1.6869    2.9265    0.0000 N   0  0  0  0  0  0
    1.6859    4.2263    0.0000 C   0  0  0  0  0  0
    2.8112    4.8773    0.0000 C   0  0  0  0  0  0
    2.8101    6.1773    0.0000 C   0  0  0  0  0  0
    3.9354    6.8281    0.0000 C   0  0  0  0  0  0
    5.0618    6.1792    0.0000 C   0  0  0  0  0  0
    5.0628    4.8791    0.0000 C   0  0  0  0  0  0
    3.9375    4.2281    0.0000 C   0  0  0  0  0  0
   -1.6869   -1.6262    0.0000 N   0  0  0  0  0  0
  1  2  1  0  0  0
  2  7  1  0  0  0
  2  3  2  0  0  0
  3  4  1  0  0  0
  4  5  2  0  0  0
  5  6  1  0  0  0
  6  7  2  0  0  0
  6  8  1  0  0  0
  8 29  1  0  0  0
  8  9  2  0  0  0
  9 10  1  0  0  0
 10 15  1  0  0  0
 10 11  2  0  0  0
 11 12  1  0  0  0
 11 16  1  0  0  0
 12 13  1  0  0  0
 13 14  1  0  0  0
 14 15  1  0  0  0
 16 17  1  0  0  0
 16 29  2  0  0  0
 17 18  1  0  0  0
 18 19  1  0  0  0
 19 20  2  0  0  0
 19 21  1  0  0  0
 21 22  1  0  0  0
 22 23  1  0  0  0
 23 28  1  0  0  0
 23 24  2  0  0  0
 24 25  1  0  0  0
 25 26  2  0  0  0
 26 27  1  0  0  0
 27 28  2  0  0  0
M  END
$$$$
 
                    3D
 Structure written by MMmdl.
 26 28  0  0  1  0            999 V2000
    5.0696    1.6217    0.0000 C   0  0  0  0  0  0
    3.9451    2.2740    0.0000 C   0  0  0  0  0  0
    3.9477    3.5740    0.0000 C   0  0  0  0  0  0
    2.8231    4.2261    0.0000 C   0  0  0  0  0  0
    1.6960    3.5785    0.0000 C   0  0  0  0  0  0
    1.6934    2.2784    0.0000 C   0  0  0  0  0  0
    2.8179    1.6263    0.0000 C   0  0  0  0  0  0
    2.8153    0.3263    0.0000 N   0  0  0  0  0  0
    1.6882   -0.3216    0.0000 C   0  0  0  0  0  0
    0.5637    0.3307    0.0000 O   0  0  0  0  0  0
    1.6856   -1.6214    0.0000 C   0  0  0  0  0  0
    0.5585   -2.2693    0.0000 C   0  0  0  0  0  0
   -0.5660   -1.6170    0.0000 N   0  0  0  0  0  0
   -1.6934   -2.2649    0.0000 C   0  0  0  0  0  0
   -1.6960   -3.5647    0.0000 O   0  0  0  0  0  0
   -2.8179   -1.6126    0.0000 C   0  0  0  0  0  0
   -3.9451   -2.2602    0.0000 C   0  0  0  0  0  0
   -5.0696   -1.6081    0.0000 N   0  0  0  0  0  0
   -5.0670   -0.3081    0.0000 C   0  0  0  0  0  0
   -3.9399    0.3396    0.0000 C   0  0  0  0  0  0
   -2.8153   -0.3125    0.0000 C   0  0  0  0  0  0
    0.5559   -3.5694    0.0000 C   0  0  0  0  0  0
    1.6804   -4.2215    0.0000 C   0  0  0  0  0  0
    2.8075   -3.5738    0.0000 C   0  0  0  0  0  0
    3.9321   -4.2261    0.0000 I   0  0  0  0  0  0
    2.8101   -2.2738    0.0000 C   0  0  0  0  0  0
  1  2  1  0  0  0
  2  7  1  0  0  0
  2  3  2  0  0  0
  3  4  1  0  0  0
  4  5  2  0  0  0
  5  6  1  0  0  0
  6  7  2  0  0  0
  7  8  1  0  0  0
  8  9  1  0  0  0
  9 10  2  0  0  0
  9 11  1  0  0  0
 11 26  1  0  0  0
 11 12  2  0  0  0
 12 13  1  0  0  0
 12 22  1  0  0  0
 13 14  1  0  0  0
 14 15  2  0  0  0
 14 16  1  0  0  0
 16 21  1  0  0  0
 16 17  2  0  0  0
 17 18  1  0  0  0
 18 19  2  0  0  0
 19 20  1  0  0  0
 20 21  2  0  0  0
 22 23  2  0  0  0
 23 24  1  0  0  0
 24 25  1  0  0  0
 24 26  2  0  0  0
M  END
$$$$
 
                    3D
 Structure written by MMmdl.
 27 29  0  0  1  0            999 V2000
   -4.5127   -3.5580    0.0000 C   0  0  0  0  0  0
   -4.5101   -2.2580    0.0000 C   0  0  0  0  0  0
   -3.3829   -1.6103    0.0000 C   0  0  0  0  0  0
   -3.3803   -0.3103    0.0000 C   0  0  0  0  0  0
   -4.5049    0.3420    0.0000 C   0  0  0  0  0  0
   -5.6320   -0.3059    0.0000 C   0  0  0  0  0  0
   -5.6346   -1.6059    0.0000 C   0  0  0  0  0  0
   -2.2584   -2.2624    0.0000 C   0  0  0  0  0  0
   -2.2610   -3.5625    0.0000 O   0  0  0  0  0  0
   -1.1313   -1.6148    0.0000 N   0  0  0  0  0  0
   -0.0068   -2.2671    0.0000 C   0  0  0  0  0  0
    1.1204   -1.6192    0.0000 C   0  0  0  0  0  0
    2.2449   -2.2715    0.0000 C   0  0  0  0  0  0
    2.2423   -3.5716    0.0000 C   0  0  0  0  0  0
    3.3668   -4.2237    0.0000 I   0  0  0  0  0  0
    1.1152   -4.2192    0.0000 C   0  0  0  0  0  0
   -0.0094   -3.5669    0.0000 C   0  0  0  0  0  0
    1.1230   -0.3192    0.0000 C   0  0  0  0  0  0
   -0.0016    0.3329    0.0000 O   0  0  0  0  0  0
    2.2503    0.3285    0.0000 N   0  0  0  0  0  0
    2.2529    1.6285    0.0000 C   0  0  0  0  0  0
    3.3801    2.2762    0.0000 C   0  0  0  0  0  0
    3.3827    3.5762    0.0000 C   0  0  0  0  0  0
    4.5101    4.2237    0.0000 N   0  0  0  0  0  0
    5.6346    3.5716    0.0000 C   0  0  0  0  0  0
    5.6317    2.2715    0.0000 C   0  0  0  0  0  0
    4.5046    1.6239    0.0000 C   0  0  0  0  0  0
  1  2  1  0  0  0
  2  7  1  0  0  0
  2  3  2  0  0  0
  3  4  1  0  0  0
  3  8  1  0  0  0
  4  5  2  0  0  0
  5  6  1  0  0  0
  6  7  2  0  0  0
  8  9  2  0  0  0
  8 10  1  0  0  0
 10 11  1  0  0  0
 11 17  1  0  0  0
 11 12  2  0  0  0
 12 13  1  0  0  0
 12 18  1  0  0  0
 13 14  2  0  0  0
 14 15  1  0  0  0
 14 16  1  0  0  0
 16 17  2  0  0  0
 18 19  2  0  0  0
 18 20  1  0  0  0
 20 21  1  0  0  0
 21 22  1  0  0  0
 22 27  1  0  0  0
 22 23  2  0  0  0
 23 24  1  0  0  0
 24 25  2  0  0  0
 25 26  1  0  0  0
 26 27  2  0  0  0
M  END
$$$$
 
                    3D
 Structure written by MMmdl.
 30 33  0  0  1  0            999 V2000
    1.8017    4.4579    0.0000 C   0  0  0  0  0  0
    1.9858    3.1711    0.0000 C   0  0  0  0  0  0
    0.9632    2.3682    0.0000 C   0  0  0  0  0  0
    1.1473    1.0815    0.0000 C   0  0  0  0  0  0
    2.3537    0.5974    0.0000 C   0  0  0  0  0  0
    3.3763    1.4000    0.0000 C   0  0  0  0  0  0
    3.1922    2.6870    0.0000 C   0  0  0  0  0  0
    2.5378   -0.6897    0.0000 C   0  0  0  0  0  0
    3.7444   -1.1738    0.0000 O   0  0  0  0  0  0
    1.3025   -1.0942    0.0000 N   0  0  0  0  0  0
    1.0352   -2.3667    0.0000 C   0  0  0  0  0  0
   -0.1512   -2.8981    0.0000 C   0  0  0  0  0  0
   -0.0123   -4.1906    0.0000 C   0  0  0  0  0  0
    1.2598   -4.4579    0.0000 N   0  0  0  0  0  0
    1.9073   -3.3305    0.0000 N   0  0  0  0  0  0
    3.2000   -3.1914    0.0000 C   0  0  0  0  0  0
    3.9665   -4.2416    0.0000 C   0  0  0  0  0  0
    5.2592   -4.1027    0.0000 C   0  0  0  0  0  0
    5.7849   -2.9137    0.0000 C   0  0  0  0  0  0
    5.0185   -1.8638    0.0000 C   0  0  0  0  0  0
    3.7260   -2.0027    0.0000 C   0  0  0  0  0  0
   -1.2783   -2.2507    0.0000 C   0  0  0  0  0  0
   -1.2814   -0.9507    0.0000 O   0  0  0  0  0  0
   -2.4026   -2.9033    0.0000 N   0  0  0  0  0  0
   -3.5299   -2.2562    0.0000 C   0  0  0  0  0  0
   -4.6544   -2.9088    0.0000 C   0  0  0  0  0  0
   -5.7818   -2.2616    0.0000 C   0  0  0  0  0  0
   -5.7849   -0.9616    0.0000 C   0  0  0  0  0  0
   -4.6607   -0.3088    0.0000 N   0  0  0  0  0  0
   -3.5333   -0.9562    0.0000 C   0  0  0  0  0  0
  1  2  1  0  0  0
  2  7  1  0  0  0
  2  3  2  0  0  0
  3  4  1  0  0  0
  4  5  2  0  0  0
  5  6  1  0  0  0
  5  8  1  0  0  0
  6  7  2  0  0  0
  8  9  2  0  0  0
  8 10  1  0  0  0
 10 11  1  0  0  0
 11 15  1  0  0  0
 11 12  2  0  0  0
 12 13  1  0  0  0
 12 22  1  0  0  0
 13 14  2  0  0  0
 14 15  1  0  0  0
 15 16  1  0  0  0
 16 21  1  0  0  0
 16 17  2  0  0  0
 17 18  1  0  0  0
 18 19  2  0  0  0
 19 20  1  0  0  0
 20 21  2  0  0  0
 22 23  2  0  0  0
 22 24  1  0  0  0
 24 25  1  0  0  0
 25 30  1  0  0  0
 25 26  2  0  0  0
 26 27  1  0  0  0
 27 28  2  0  0  0
 28 29  1  0  0  0
 29 30  2  0  0  0
M  END
$$$$
 
                    3D
 Structure written by MMmdl.
 31 33  0  0  1  0            999 V2000
   -2.2512   -1.0668    0.0000 C   0  0  0  0  0  0
   -2.2520    0.2332    0.0000 C   0  0  0  0  0  0
   -3.3784    0.8822    0.0000 N   0  0  0  0  0  0
   -4.5037    0.2317    0.0000 N   0  0  0  0  0  0
   -5.6300    0.8809    0.0000 C   0  0  0  0  0  0
   -5.6310    2.1809    0.0000 O   0  0  0  0  0  0
   -6.7553    0.2298    0.0000 C   0  0  0  0  0  0
   -6.7542   -1.0702    0.0000 C   0  0  0  0  0  0
   -7.8795   -1.7210    0.0000 C   0  0  0  0  0  0
   -9.0061   -1.0720    0.0000 N   0  0  0  0  0  0
   -9.0072    0.2280    0.0000 C   0  0  0  0  0  0
   -7.8816    0.8791    0.0000 C   0  0  0  0  0  0
   -1.1267    0.8840    0.0000 C   0  0  0  0  0  0
   -1.1278    2.1840    0.0000 C   0  0  0  0  0  0
   -0.0025    2.8351    0.0000 C   0  0  0  0  0  0
    1.1239    2.1859    0.0000 C   0  0  0  0  0  0
    1.1249    0.8858    0.0000 C   0  0  0  0  0  0
    2.2512    0.2369    0.0000 N   0  0  0  0  0  0
    3.3765    0.8877    0.0000 C   0  0  0  0  0  0
    3.3755    2.1877    0.0000 O   0  0  0  0  0  0
    4.5029    0.2387    0.0000 C   0  0  0  0  0  0
    5.6282    0.8895    0.0000 C   0  0  0  0  0  0
    6.7545    0.2405    0.0000 C   0  0  0  0  0  0
    6.7555   -1.0595    0.0000 C   0  0  0  0  0  0
    5.6302   -1.7106    0.0000 C   0  0  0  0  0  0
    4.5039   -1.0613    0.0000 C   0  0  0  0  0  0
    7.8819   -1.7087    0.0000 C   0  0  0  0  0  0
    7.2327   -2.8351    0.0000 C   0  0  0  0  0  0
    8.5327   -2.8340    0.0000 C   0  0  0  0  0  0
    9.0072   -1.0580    0.0000 C   0  0  0  0  0  0
   -0.0004    0.2350    0.0000 C   0  0  0  0  0  0
  1  2  1  0  0  0
  2  3  2  0  0  0
  2 13  1  0  0  0
  3  4  1  0  0  0
  4  5  1  0  0  0
  5  6  2  0  0  0
  5  7  1  0  0  0
  7 12  1  0  0  0
  7  8  2  0  0  0
  8  9  1  0  0  0
  9 10  2  0  0  0
 10 11  1  0  0  0
 11 12  2  0  0  0
 13 31  1  0  0  0
 13 14  2  0  0  0
 14 15  1  0  0  0
 15 16  2  0  0  0
 16 17  1  0  0  0
 17 18  1  0  0  0
 17 31  2  0  0  0
 18 19  1  0  0  0
 19 20  2  0  0  0
 19 21  1  0  0  0
 21 26  1  0  0  0
 21 22  2  0  0  0
 22 23  1  0  0  0
 23 24  2  0  0  0
 24 25  1  0  0  0
 24 27  1  0  0  0
 25 26  2  0  0  0
 27 28  1  0  0  0
 27 29  1  0  0  0
 27 30  1  0  0  0
M  END
$$$$
 
                    3D
 Structure written by MMmdl.
 26 28  0  0  1  0            999 V2000
    4.5151    6.1649    0.0000 C   0  0  0  0  0  0
    3.3880    5.5172    0.0000 C   0  0  0  0  0  0
    3.3854    4.2172    0.0000 C   0  0  0  0  0  0
    2.2583    3.5692    0.0000 C   0  0  0  0  0  0
    2.2557    2.2695    0.0000 N   0  0  0  0  0  0
    1.1286    1.6215    0.0000 C   0  0  0  0  0  0
    0.0040    2.2739    0.0000 O   0  0  0  0  0  0
    1.1260    0.3215    0.0000 C   0  0  0  0  0  0
   -0.0012   -0.3262    0.0000 C   0  0  0  0  0  0
   -1.1257    0.3262    0.0000 C   0  0  0  0  0  0
   -0.0038   -1.6262    0.0000 C   0  0  0  0  0  0
   -1.1312   -2.2739    0.0000 N   0  0  0  0  0  0
   -1.1338   -3.5739    0.0000 C   0  0  0  0  0  0
   -0.0092   -4.2263    0.0000 O   0  0  0  0  0  0
   -2.2609   -4.2216    0.0000 C   0  0  0  0  0  0
   -2.2635   -5.5216    0.0000 C   0  0  0  0  0  0
   -3.3904   -6.1693    0.0000 N   0  0  0  0  0  0
   -4.5151   -5.5172    0.0000 C   0  0  0  0  0  0
   -4.5125   -4.2172    0.0000 C   0  0  0  0  0  0
   -3.3854   -3.5695    0.0000 C   0  0  0  0  0  0
    1.1208   -2.2783    0.0000 C   0  0  0  0  0  0
    2.2479   -1.6306    0.0000 C   0  0  0  0  0  0
    2.2505   -0.3306    0.0000 C   0  0  0  0  0  0
    1.1338    4.2216    0.0000 N   0  0  0  0  0  0
    1.1364    5.5216    0.0000 C   0  0  0  0  0  0
    2.2635    6.1693    0.0000 C   0  0  0  0  0  0
  1  2  1  0  0  0
  2 26  1  0  0  0
  2  3  2  0  0  0
  3  4  1  0  0  0
  4  5  1  0  0  0
  4 24  2  0  0  0
  5  6  1  0  0  0
  6  7  2  0  0  0
  6  8  1  0  0  0
  8 23  1  0  0  0
  8  9  2  0  0  0
  9 10  1  0  0  0
  9 11  1  0  0  0
 11 12  1  0  0  0
 11 21  2  0  0  0
 12 13  1  0  0  0
 13 14  2  0  0  0
 13 15  1  0  0  0
 15 20  1  0  0  0
 15 16  2  0  0  0
 16 17  1  0  0  0
 17 18  2  0  0  0
 18 19  1  0  0  0
 19 20  2  0  0  0
 21 22  1  0  0  0
 22 23  2  0  0  0
 24 25  1  0  0  0
 25 26  2  0  0  0
M  END
$$$$
 
                    3D
 Structure written by MMmdl.
 25 27  0  0  1  0            999 V2000
    0.0026    5.2010    0.0000 Cl  0  0  0  0  0  0
    1.1279    4.5502    0.0000 C   0  0  0  0  0  0
    1.1269    3.2502    0.0000 C   0  0  0  0  0  0
    2.2521    2.5991    0.0000 C   0  0  0  0  0  0
    3.3785    3.2484    0.0000 C   0  0  0  0  0  0
    3.3795    4.5484    0.0000 C   0  0  0  0  0  0
    2.2542    5.1992    0.0000 C   0  0  0  0  0  0
    0.0005    2.6009    0.0000 C   0  0  0  0  0  0
   -1.1248    3.2520    0.0000 O   0  0  0  0  0  0
   -0.0005    1.3009    0.0000 N   0  0  0  0  0  0
   -1.1269    0.6520    0.0000 C   0  0  0  0  0  0
   -1.1279   -0.6481    0.0000 C   0  0  0  0  0  0
   -2.2542   -1.2973    0.0000 C   0  0  0  0  0  0
   -3.3795   -0.6462    0.0000 C   0  0  0  0  0  0
   -3.3785    0.6538    0.0000 C   0  0  0  0  0  0
   -2.2521    1.3027    0.0000 C   0  0  0  0  0  0
   -0.0026   -1.2991    0.0000 C   0  0  0  0  0  0
    1.1237   -0.6499    0.0000 O   0  0  0  0  0  0
   -0.0036   -2.5991    0.0000 N   0  0  0  0  0  0
    1.1217   -3.2499    0.0000 C   0  0  0  0  0  0
    1.1206   -4.5499    0.0000 C   0  0  0  0  0  0
    2.2459   -5.2010    0.0000 C   0  0  0  0  0  0
    3.3722   -4.5518    0.0000 C   0  0  0  0  0  0
    3.3733   -3.2517    0.0000 C   0  0  0  0  0  0
    2.2480   -2.6009    0.0000 N   0  0  0  0  0  0
  1  2  1  0  0  0
  2  7  1  0  0  0
  2  3  2  0  0  0
  3  4  1  0  0  0
  3  8  1  0  0  0
  4  5  2  0  0  0
  5  6  1  0  0  0
  6  7  2  0  0  0
  8  9  2  0  0  0
  8 10  1  0  0  0
 10 11  1  0  0  0
 11 16  1  0  0  0
 11 12  2  0  0  0
 12 13  1  0  0  0
 12 17  1  0  0  0
 13 14  2  0  0  0
 14 15  1  0  0  0
 15 16  2  0  0  0
 17 18  2  0  0  0
 17 19  1  0  0  0
 19 20  1  0  0  0
 20 25  1  0  0  0
 20 21  2  0  0  0
 21 22  1  0  0  0
 22 23  2  0  0  0
 23 24  1  0  0  0
 24 25  2  0  0  0
M  END
$$$$
 
                    3D
 Structure written by MMmdl.
 29 31  0  0  1  0            999 V2000
    3.3867    5.5238    0.0000 Cl  0  0  0  0  0  0
    3.3841    4.2238    0.0000 C   0  0  0  0  0  0
    2.2570    3.5761    0.0000 C   0  0  0  0  0  0
    2.2544    2.2761    0.0000 C   0  0  0  0  0  0
    3.3789    1.6237    0.0000 C   0  0  0  0  0  0
    3.3761    0.3240    0.0000 C   0  0  0  0  0  0
    4.5008   -0.3284    0.0000 O   0  0  0  0  0  0
    2.2489   -0.3240    0.0000 N   0  0  0  0  0  0
    2.2463   -1.6240    0.0000 C   0  0  0  0  0  0
    1.1192   -2.2717    0.0000 C   0  0  0  0  0  0
    1.1166   -3.5717    0.0000 C   0  0  0  0  0  0
    2.2411   -4.2238    0.0000 C   0  0  0  0  0  0
    2.2385   -5.5238    0.0000 Cl  0  0  0  0  0  0
    3.3683   -3.5761    0.0000 C   0  0  0  0  0  0
    3.3709   -2.2761    0.0000 C   0  0  0  0  0  0
    4.4980   -1.6284    0.0000 Cl  0  0  0  0  0  0
   -0.0053   -1.6193    0.0000 C   0  0  0  0  0  0
   -0.0027   -0.3195    0.0000 O   0  0  0  0  0  0
   -1.1325   -2.2673    0.0000 N   0  0  0  0  0  0
   -2.2570   -1.6149    0.0000 C   0  0  0  0  0  0
   -2.2544   -0.3149    0.0000 N   0  0  0  0  0  0
   -3.3789    0.3372    0.0000 C   0  0  0  0  0  0
   -4.5060   -0.3104    0.0000 C   0  0  0  0  0  0
   -5.6306    0.3419    0.0000 Br  0  0  0  0  0  0
   -4.5086   -1.6105    0.0000 C   0  0  0  0  0  0
   -3.3841   -2.2626    0.0000 C   0  0  0  0  0  0
    4.5060    2.2717    0.0000 C   0  0  0  0  0  0
    5.6306    1.6193    0.0000 Cl  0  0  0  0  0  0
    4.5086    3.5717    0.0000 C   0  0  0  0  0  0
  1  2  1  0  0  0
  2 29  1  0  0  0
  2  3  2  0  0  0
  3  4  1  0  0  0
  4  5  2  0  0  0
  5  6  1  0  0  0
  5 27  1  0  0  0
  6  7  2  0  0  0
  6  8  1  0  0  0
  8  9  1  0  0  0
  9 15  1  0  0  0
  9 10  2  0  0  0
 10 11  1  0  0  0
 10 17  1  0  0  0
 11 12  2  0  0  0
 12 13  1  0  0  0
 12 14  1  0  0  0
 14 15  2  0  0  0
 15 16  1  0  0  0
 17 18  2  0  0  0
 17 19  1  0  0  0
 19 20  1  0  0  0
 20 26  1  0  0  0
 20 21  2  0  0  0
 21 22  1  0  0  0
 22 23  2  0  0  0
 23 24  1  0  0  0
 23 25  1  0  0  0
 25 26  2  0  0  0
 27 28  1  0  0  0
 27 29  2  0  0  0
M  END
$$$$
 
                    3D
 Structure written by MMmdl.
 22 24  0  0  1  0            999 V2000
   -2.7254    2.2782    0.0000 C   0  0  0  0  0  0
   -1.6001    1.6274    0.0000 C   0  0  0  0  0  0
   -0.4737    2.2763    0.0000 C   0  0  0  0  0  0
    0.6516    1.6255    0.0000 C   0  0  0  0  0  0
    0.6505    0.3255    0.0000 C   0  0  0  0  0  0
    1.7758   -0.3253    0.0000 N   0  0  0  0  0  0
    2.9022    0.3237    0.0000 C   0  0  0  0  0  0
    2.9032    1.6237    0.0000 O   0  0  0  0  0  0
    4.0275   -0.3271    0.0000 C   0  0  0  0  0  0
    4.0264   -1.6271    0.0000 C   0  0  0  0  0  0
    5.1517   -2.2782    0.0000 N   0  0  0  0  0  0
    6.2781   -1.6289    0.0000 C   0  0  0  0  0  0
    6.2791   -0.3289    0.0000 C   0  0  0  0  0  0
    5.1538    0.3219    0.0000 C   0  0  0  0  0  0
   -0.4758   -0.3237    0.0000 C   0  0  0  0  0  0
   -1.6011    0.3273    0.0000 C   0  0  0  0  0  0
   -2.7274   -0.3219    0.0000 N   0  0  0  0  0  0
   -3.8527    0.3292    0.0000 C   0  0  0  0  0  0
   -3.8517    1.6292    0.0000 O   0  0  0  0  0  0
   -4.9791   -0.3201    0.0000 C   0  0  0  0  0  0
   -6.2791   -0.3190    0.0000 C   0  0  0  0  0  0
   -5.6299   -1.4454    0.0000 C   0  0  0  0  0  0
  1  2  1  0  0  0
  2 16  1  0  0  0
  2  3  2  0  0  0
  3  4  1  0  0  0
  4  5  2  0  0  0
  5  6  1  0  0  0
  5 15  1  0  0  0
  6  7  1  0  0  0
  7  8  2  0  0  0
  7  9  1  0  0  0
  9 14  1  0  0  0
  9 10  2  0  0  0
 10 11  1  0  0  0
 11 12  2  0  0  0
 12 13  1  0  0  0
 13 14  2  0  0  0
 15 16  2  0  0  0
 16 17  1  0  0  0
 17 18  1  0  0  0
 18 19  2  0  0  0
 18 20  1  0  0  0
 20 22  1  0  0  0
 20 21  1  0  0  0
 21 22  1  0  0  0
M  END
$$$$
 
                    3D
 Structure written by MMmdl.
 22 24  0  0  1  0            999 V2000
   -2.7254    2.2782    0.0000 C   0  0  0  0  0  0
   -1.6001    1.6274    0.0000 C   0  0  0  0  0  0
   -0.4737    2.2763    0.0000 C   0  0  0  0  0  0
    0.6516    1.6255    0.0000 C   0  0  0  0  0  0
    0.6505    0.3255    0.0000 C   0  0  0  0  0  0
    1.7758   -0.3253    0.0000 N   0  0  0  0  0  0
    2.9022    0.3237    0.0000 C   0  0  0  0  0  0
    2.9032    1.6237    0.0000 O   0  0  0  0  0  0
    4.0275   -0.3271    0.0000 C   0  0  0  0  0  0
    4.0264   -1.6271    0.0000 C   0  0  0  0  0  0
    5.1517   -2.2782    0.0000 C   0  0  0  0  0  0
    6.2781   -1.6289    0.0000 N   0  0  0  0  0  0
    6.2791   -0.3289    0.0000 C   0  0  0  0  0  0
    5.1538    0.3219    0.0000 C   0  0  0  0  0  0
   -0.4758   -0.3237    0.0000 C   0  0  0  0  0  0
   -1.6011    0.3273    0.0000 C   0  0  0  0  0  0
   -2.7274   -0.3219    0.0000 N   0  0  0  0  0  0
   -3.8527    0.3292    0.0000 C   0  0  0  0  0  0
   -3.8517    1.6292    0.0000 O   0  0  0  0  0  0
   -4.9791   -0.3201    0.0000 C   0  0  0  0  0  0
   -6.2791   -0.3190    0.0000 C   0  0  0  0  0  0
   -5.6299   -1.4454    0.0000 C   0  0  0  0  0  0
  1  2  1  0  0  0
  2 16  1  0  0  0
  2  3  2  0  0  0
  3  4  1  0  0  0
  4  5  2  0  0  0
  5  6  1  0  0  0
  5 15  1  0  0  0
  6  7  1  0  0  0
  7  8  2  0  0  0
  7  9  1  0  0  0
  9 14  1  0  0  0
  9 10  2  0  0  0
 10 11  1  0  0  0
 11 12  2  0  0  0
 12 13  1  0  0  0
 13 14  2  0  0  0
 15 16  2  0  0  0
 16 17  1  0  0  0
 17 18  1  0  0  0
 18 19  2  0  0  0
 18 20  1  0  0  0
 20 22  1  0  0  0
 20 21  1  0  0  0
 21 22  1  0  0  0
M  END
$$$$
 
                    3D
 Structure written by MMmdl.
 21 22  0  0  1  0            999 V2000
   -6.1917    0.3310    0.0000 C   0  0  0  0  0  0
   -5.0664   -0.3201    0.0000 C   0  0  0  0  0  0
   -3.9401    0.3292    0.0000 C   0  0  0  0  0  0
   -3.9391    1.6292    0.0000 O   0  0  0  0  0  0
   -2.8148   -0.3219    0.0000 N   0  0  0  0  0  0
   -1.6885    0.3273    0.0000 C   0  0  0  0  0  0
   -1.6874    1.6274    0.0000 C   0  0  0  0  0  0
   -2.8127    2.2782    0.0000 C   0  0  0  0  0  0
   -0.5611    2.2766    0.0000 C   0  0  0  0  0  0
    0.5642    1.6255    0.0000 C   0  0  0  0  0  0
    0.5632    0.3255    0.0000 C   0  0  0  0  0  0
    1.6885   -0.3253    0.0000 N   0  0  0  0  0  0
    2.8148    0.3237    0.0000 C   0  0  0  0  0  0
    2.8158    1.6237    0.0000 O   0  0  0  0  0  0
    3.9401   -0.3271    0.0000 C   0  0  0  0  0  0
    3.9391   -1.6271    0.0000 C   0  0  0  0  0  0
    5.0646   -2.2782    0.0000 N   0  0  0  0  0  0
    6.1907   -1.6289    0.0000 C   0  0  0  0  0  0
    6.1917   -0.3289    0.0000 C   0  0  0  0  0  0
    5.0664    0.3219    0.0000 C   0  0  0  0  0  0
   -0.5632   -0.3234    0.0000 C   0  0  0  0  0  0
  1  2  1  0  0  0
  2  3  1  0  0  0
  3  4  2  0  0  0
  3  5  1  0  0  0
  5  6  1  0  0  0
  6 21  1  0  0  0
  6  7  2  0  0  0
  7  8  1  0  0  0
  7  9  1  0  0  0
  9 10  2  0  0  0
 10 11  1  0  0  0
 11 12  1  0  0  0
 11 21  2  0  0  0
 12 13  1  0  0  0
 13 14  2  0  0  0
 13 15  1  0  0  0
 15 20  1  0  0  0
 15 16  2  0  0  0
 16 17  1  0  0  0
 17 18  2  0  0  0
 18 19  1  0  0  0
 19 20  2  0  0  0
M  END
$$$$
 
                    3D
 Structure written by MMmdl.
 25 26  0  0  1  0            999 V2000
   -8.4428    0.9835    0.0000 C   0  0  0  0  0  0
   -7.3164    1.6327    0.0000 O   0  0  0  0  0  0
   -6.1912    0.9816    0.0000 C   0  0  0  0  0  0
   -5.0648    1.6309    0.0000 C   0  0  0  0  0  0
   -3.9395    0.9798    0.0000 N   0  0  0  0  0  0
   -2.8132    1.6290    0.0000 C   0  0  0  0  0  0
   -2.8122    2.9290    0.0000 O   0  0  0  0  0  0
   -1.6879    0.9780    0.0000 C   0  0  0  0  0  0
   -1.6890   -0.3220    0.0000 C   0  0  0  0  0  0
   -0.5637   -0.9728    0.0000 C   0  0  0  0  0  0
    0.5626   -0.3238    0.0000 C   0  0  0  0  0  0
    1.6879   -0.9746    0.0000 N   0  0  0  0  0  0
    2.8143   -0.3257    0.0000 C   0  0  0  0  0  0
    2.8153    0.9744    0.0000 S   0  0  0  0  0  0
    3.9395   -0.9764    0.0000 N   0  0  0  0  0  0
    5.0659   -0.3272    0.0000 C   0  0  0  0  0  0
    5.0669    0.9728    0.0000 O   0  0  0  0  0  0
    6.1912   -0.9783    0.0000 C   0  0  0  0  0  0
    6.1901   -2.2783    0.0000 C   0  0  0  0  0  0
    7.3154   -2.9290    0.0000 C   0  0  0  0  0  0
    8.4417   -2.2801    0.0000 C   0  0  0  0  0  0
    8.4428   -0.9801    0.0000 C   0  0  0  0  0  0
    7.3175   -0.3290    0.0000 C   0  0  0  0  0  0
    0.5637    0.9762    0.0000 C   0  0  0  0  0  0
   -0.5616    1.6272    0.0000 C   0  0  0  0  0  0
  1  2  1  0  0  0
  2  3  1  0  0  0
  3  4  1  0  0  0
  4  5  1  0  0  0
  5  6  1  0  0  0
  6  7  2  0  0  0
  6  8  1  0  0  0
  8 25  1  0  0  0
  8  9  2  0  0  0
  9 10  1  0  0  0
 10 11  2  0  0  0
 11 12  1  0  0  0
 11 24  1  0  0  0
 12 13  1  0  0  0
 13 14  2  0  0  0
 13 15  1  0  0  0
 15 16  1  0  0  0
 16 17  2  0  0  0
 16 18  1  0  0  0
 18 23  1  0  0  0
 18 19  1  0  0  0
 19 20  1  0  0  0
 20 21  1  0  0  0
 21 22  1  0  0  0
 22 23  1  0  0  0
 24 25  2  0  0  0
M  END
$$$$
 
                    3D
 Structure written by MMmdl.
 22 23  0  0  1  0            999 V2000
   -7.3195    1.6182    0.0000 C   0  0  0  0  0  0
   -6.1932    0.9690    0.0000 C   0  0  0  0  0  0
   -5.0679    1.6201    0.0000 C   0  0  0  0  0  0
   -3.9416    0.9708    0.0000 N   0  0  0  0  0  0
   -2.8163    1.6219    0.0000 C   0  0  0  0  0  0
   -2.8174    2.9219    0.0000 O   0  0  0  0  0  0
   -1.6900    0.9727    0.0000 C   0  0  0  0  0  0
   -1.6890   -0.3273    0.0000 C   0  0  0  0  0  0
   -0.5626   -0.9766    0.0000 C   0  0  0  0  0  0
    0.5626   -0.3255    0.0000 C   0  0  0  0  0  0
    1.6890   -0.9747    0.0000 N   0  0  0  0  0  0
    2.8142   -0.3237    0.0000 C   0  0  0  0  0  0
    2.8132    0.9763    0.0000 O   0  0  0  0  0  0
    3.9406   -0.9729    0.0000 C   0  0  0  0  0  0
    5.0658   -0.3219    0.0000 C   0  0  0  0  0  0
    6.1922   -0.9711    0.0000 C   0  0  0  0  0  0
    6.1932   -2.2711    0.0000 C   0  0  0  0  0  0
    7.3195   -2.9201    0.0000 C   0  0  0  0  0  0
    5.0679   -2.9219    0.0000 C   0  0  0  0  0  0
    3.9416   -2.2729    0.0000 C   0  0  0  0  0  0
    0.5616    0.9745    0.0000 C   0  0  0  0  0  0
   -0.5647    1.6234    0.0000 C   0  0  0  0  0  0
  1  2  1  0  0  0
  2  3  1  0  0  0
  3  4  1  0  0  0
  4  5  1  0  0  0
  5  6  2  0  0  0
  5  7  1  0  0  0
  7 22  1  0  0  0
  7  8  2  0  0  0
  8  9  1  0  0  0
  9 10  2  0  0  0
 10 11  1  0  0  0
 10 21  1  0  0  0
 11 12  1  0  0  0
 12 13  2  0  0  0
 12 14  1  0  0  0
 14 20  1  0  0  0
 14 15  2  0  0  0
 15 16  1  0  0  0
 16 17  2  0  0  0
 17 18  1  0  0  0
 17 19  1  0  0  0
 19 20  2  0  0  0
 21 22  2  0  0  0
M  END
$$$$
 
                    3D
 Structure written by MMmdl.
 21 22  0  0  1  0            999 V2000
    6.1982    2.2351    0.0000 C   0  0  0  0  0  0
    5.0682    1.5924    0.0000 C   0  0  0  0  0  0
    3.9466    2.2497    0.0000 C   0  0  0  0  0  0
    2.8166    1.6069    0.0000 C   0  0  0  0  0  0
    2.8083    0.3069    0.0000 C   0  0  0  0  0  0
    1.6783   -0.3358    0.0000 N   0  0  0  0  0  0
    0.5567    0.3212    0.0000 C   0  0  0  0  0  0
    0.5650    1.6212    0.0000 S   0  0  0  0  0  0
   -0.5733   -0.3215    0.0000 N   0  0  0  0  0  0
   -1.6950    0.3358    0.0000 C   0  0  0  0  0  0
   -1.6864    1.6361    0.0000 O   0  0  0  0  0  0
   -2.8249   -0.3069    0.0000 C   0  0  0  0  0  0
   -2.8332   -1.6069    0.0000 C   0  0  0  0  0  0
   -3.9632   -2.2497    0.0000 N   0  0  0  0  0  0
   -5.0849   -1.5924    0.0000 C   0  0  0  0  0  0
   -5.0765   -0.2926    0.0000 C   0  0  0  0  0  0
   -6.1982    0.3647    0.0000 Br  0  0  0  0  0  0
   -3.9466    0.3501    0.0000 C   0  0  0  0  0  0
    3.9299   -0.3504    0.0000 C   0  0  0  0  0  0
    5.0599    0.2924    0.0000 C   0  0  0  0  0  0
    6.1816   -0.3647    0.0000 C   0  0  0  0  0  0
  1  2  1  0  0  0
  2 20  1  0  0  0
  2  3  2  0  0  0
  3  4  1  0  0  0
  4  5  2  0  0  0
  5  6  1  0  0  0
  5 19  1  0  0  0
  6  7  1  0  0  0
  7  8  2  0  0  0
  7  9  1  0  0  0
  9 10  1  0  0  0
 10 11  2  0  0  0
 10 12  1  0  0  0
 12 18  1  0  0  0
 12 13  2  0  0  0
 13 14  1  0  0  0
 14 15  2  0  0  0
 15 16  1  0  0  0
 16 17  1  0  0  0
 16 18  2  0  0  0
 19 20  2  0  0  0
 20 21  1  0  0  0
M  END
$$$$
 
                    3D
 Structure written by MMmdl.
 26 28  0  0  1  0            999 V2000
   -4.4992   -6.1780    0.0000 C   0  0  0  0  0  0
   -3.3739   -5.5272    0.0000 C   0  0  0  0  0  0
   -3.3750   -4.2272    0.0000 C   0  0  0  0  0  0
   -2.2494   -3.5762    0.0000 N   0  0  0  0  0  0
   -2.2504   -2.2762    0.0000 C   0  0  0  0  0  0
   -3.3770   -1.6272    0.0000 O   0  0  0  0  0  0
   -1.1252   -1.6254    0.0000 C   0  0  0  0  0  0
    0.0012   -2.2744    0.0000 C   0  0  0  0  0  0
    1.1265   -1.6238    0.0000 C   0  0  0  0  0  0
    1.1254   -0.3238    0.0000 C   0  0  0  0  0  0
    2.2507    0.3272    0.0000 N   0  0  0  0  0  0
    2.2497    1.6272    0.0000 C   0  0  0  0  0  0
    1.1233    2.2762    0.0000 O   0  0  0  0  0  0
    3.3750    2.2780    0.0000 C   0  0  0  0  0  0
    3.3739    3.5780    0.0000 C   0  0  0  0  0  0
    2.2476    4.2272    0.0000 C   0  0  0  0  0  0
    1.1223    3.5762    0.0000 C   0  0  0  0  0  0
   -0.0040    4.2254    0.0000 C   0  0  0  0  0  0
   -0.0051    5.5254    0.0000 C   0  0  0  0  0  0
    1.1202    6.1762    0.0000 C   0  0  0  0  0  0
    2.2465    5.5272    0.0000 C   0  0  0  0  0  0
    3.3718    6.1780    0.0000 C   0  0  0  0  0  0
    4.4982    5.5291    0.0000 C   0  0  0  0  0  0
    4.4992    4.2291    0.0000 C   0  0  0  0  0  0
   -0.0009    0.3257    0.0000 C   0  0  0  0  0  0
   -1.1262   -0.3254    0.0000 C   0  0  0  0  0  0
  1  2  1  0  0  0
  2  3  1  0  0  0
  3  4  1  0  0  0
  4  5  1  0  0  0
  5  6  2  0  0  0
  5  7  1  0  0  0
  7 26  1  0  0  0
  7  8  2  0  0  0
  8  9  1  0  0  0
  9 10  2  0  0  0
 10 11  1  0  0  0
 10 25  1  0  0  0
 11 12  1  0  0  0
 12 13  2  0  0  0
 12 14  1  0  0  0
 14 15  1  0  0  0
 15 24  1  0  0  0
 15 16  2  0  0  0
 16 21  1  0  0  0
 16 17  1  0  0  0
 17 18  2  0  0  0
 18 19  1  0  0  0
 19 20  2  0  0  0
 20 21  1  0  0  0
 21 22  2  0  0  0
 22 23  1  0  0  0
 23 24  2  0  0  0
 25 26  2  0  0  0
M  END
$$$$
 
                    3D
 Structure written by MMmdl.
 21 22  0  0  1  0            999 V2000
   -3.3868    3.8932    0.0000 C   0  0  0  0  0  0
   -2.2620    4.5453    0.0000 C   0  0  0  0  0  0
   -2.2649    5.8453    0.0000 C   0  0  0  0  0  0
   -1.1349    3.8977    0.0000 C   0  0  0  0  0  0
   -0.0104    4.5500    0.0000 O   0  0  0  0  0  0
   -1.1323    2.5977    0.0000 N   0  0  0  0  0  0
   -0.0052    1.9500    0.0000 C   0  0  0  0  0  0
    1.1193    2.6023    0.0000 C   0  0  0  0  0  0
    2.2464    1.9544    0.0000 C   0  0  0  0  0  0
    2.2490    0.6544    0.0000 C   0  0  0  0  0  0
    1.1245    0.0023    0.0000 C   0  0  0  0  0  0
    1.1271   -1.2977    0.0000 N   0  0  0  0  0  0
    2.2542   -1.9453    0.0000 C   0  0  0  0  0  0
    3.3787   -1.2932    0.0000 O   0  0  0  0  0  0
    2.2568   -3.2453    0.0000 C   0  0  0  0  0  0
    1.1323   -3.8977    0.0000 C   0  0  0  0  0  0
    1.1349   -5.1977    0.0000 C   0  0  0  0  0  0
    2.2623   -5.8453    0.0000 N   0  0  0  0  0  0
    3.3868   -5.1930    0.0000 C   0  0  0  0  0  0
    3.3842   -3.8932    0.0000 C   0  0  0  0  0  0
   -0.0026    0.6500    0.0000 C   0  0  0  0  0  0
  1  2  1  0  0  0
  2  3  1  0  0  0
  2  4  1  0  0  0
  4  5  2  0  0  0
  4  6  1  0  0  0
  6  7  1  0  0  0
  7 21  1  0  0  0
  7  8  2  0  0  0
  8  9  1  0  0  0
  9 10  2  0  0  0
 10 11  1  0  0  0
 11 12  1  0  0  0
 11 21  2  0  0  0
 12 13  1  0  0  0
 13 14  2  0  0  0
 13 15  1  0  0  0
 15 20  1  0  0  0
 15 16  2  0  0  0
 16 17  1  0  0  0
 17 18  2  0  0  0
 18 19  1  0  0  0
 19 20  2  0  0  0
M  END
$$$$
 
                    3D
 Structure written by MMmdl.
 30 32  0  0  1  0            999 V2000
    7.3190    1.6227    0.0000 C   0  0  0  0  0  0
    7.3179    0.3229    0.0000 C   0  0  0  0  0  0
    8.4435   -0.3281    0.0000 C   0  0  0  0  0  0
    8.4425   -1.6281    0.0000 C   0  0  0  0  0  0
    7.3159   -2.2771    0.0000 C   0  0  0  0  0  0
    6.1906   -1.6263    0.0000 C   0  0  0  0  0  0
    6.1916   -0.3263    0.0000 C   0  0  0  0  0  0
    5.0663    0.3245    0.0000 C   0  0  0  0  0  0
    5.0674    1.6245    0.0000 O   0  0  0  0  0  0
    3.9400   -0.3247    0.0000 N   0  0  0  0  0  0
    2.8147    0.3263    0.0000 C   0  0  0  0  0  0
    2.8157    1.6263    0.0000 C   0  0  0  0  0  0
    1.6904    2.2771    0.0000 C   0  0  0  0  0  0
    0.5641    1.6279    0.0000 C   0  0  0  0  0  0
    0.5630    0.3279    0.0000 C   0  0  0  0  0  0
   -0.5633   -0.3211    0.0000 N   0  0  0  0  0  0
   -1.6886    0.3297    0.0000 C   0  0  0  0  0  0
   -1.6876    1.6297    0.0000 S   0  0  0  0  0  0
   -2.8149   -0.3193    0.0000 N   0  0  0  0  0  0
   -3.9402    0.3315    0.0000 C   0  0  0  0  0  0
   -3.9392    1.6315    0.0000 O   0  0  0  0  0  0
   -5.0666   -0.3175    0.0000 C   0  0  0  0  0  0
   -6.1919    0.3333    0.0000 C   0  0  0  0  0  0
   -7.3182   -0.3156    0.0000 C   0  0  0  0  0  0
   -8.4435    0.3351    0.0000 Cl  0  0  0  0  0  0
   -7.3192   -1.6157    0.0000 C   0  0  0  0  0  0
   -6.1940   -2.2667    0.0000 C   0  0  0  0  0  0
   -5.0676   -1.6175    0.0000 C   0  0  0  0  0  0
   -3.9423   -2.2685    0.0000 Cl  0  0  0  0  0  0
    1.6883   -0.3229    0.0000 C   0  0  0  0  0  0
  1  2  1  0  0  0
  2  7  1  0  0  0
  2  3  2  0  0  0
  3  4  1  0  0  0
  4  5  2  0  0  0
  5  6  1  0  0  0
  6  7  2  0  0  0
  7  8  1  0  0  0
  8  9  2  0  0  0
  8 10  1  0  0  0
 10 11  1  0  0  0
 11 30  1  0  0  0
 11 12  2  0  0  0
 12 13  1  0  0  0
 13 14  2  0  0  0
 14 15  1  0  0  0
 15 16  1  0  0  0
 15 30  2  0  0  0
 16 17  1  0  0  0
 17 18  2  0  0  0
 17 19  1  0  0  0
 19 20  1  0  0  0
 20 21  2  0  0  0
 20 22  1  0  0  0
 22 28  1  0  0  0
 22 23  2  0  0  0
 23 24  1  0  0  0
 24 25  1  0  0  0
 24 26  2  0  0  0
 26 27  1  0  0  0
 27 28  2  0  0  0
 28 29  1  0  0  0
M  END
$$$$
 
                    3D
 Structure written by MMmdl.
 23 24  0  0  1  0            999 V2000
   -5.6313   -0.3432    0.0000 C   0  0  0  0  0  0
   -5.6269   -1.6430    0.0000 C   0  0  0  0  0  0
   -6.7504   -2.2972    0.0000 C   0  0  0  0  0  0
   -4.4988   -2.2891    0.0000 C   0  0  0  0  0  0
   -3.3753   -1.6352    0.0000 C   0  0  0  0  0  0
   -3.3799   -0.3349    0.0000 O   0  0  0  0  0  0
   -2.2471   -2.2810    0.0000 N   0  0  0  0  0  0
   -1.1236   -1.6271    0.0000 C   0  0  0  0  0  0
   -1.1283   -0.3271    0.0000 C   0  0  0  0  0  0
   -0.0048    0.3268    0.0000 C   0  0  0  0  0  0
    1.1234   -0.3190    0.0000 C   0  0  0  0  0  0
    2.2468    0.3349    0.0000 N   0  0  0  0  0  0
    3.3750   -0.3110    0.0000 C   0  0  0  0  0  0
    3.3797   -1.6110    0.0000 O   0  0  0  0  0  0
    4.4985    0.3432    0.0000 C   0  0  0  0  0  0
    5.6269   -0.3029    0.0000 C   0  0  0  0  0  0
    5.6316   -1.6029    0.0000 C   0  0  0  0  0  0
    6.7504    0.3513    0.0000 C   0  0  0  0  0  0
    6.7455    1.6510    0.0000 C   0  0  0  0  0  0
    5.6173    2.2972    0.0000 C   0  0  0  0  0  0
    4.4938    1.6430    0.0000 C   0  0  0  0  0  0
    1.1280   -1.6191    0.0000 C   0  0  0  0  0  0
    0.0046   -2.2730    0.0000 C   0  0  0  0  0  0
  1  2  1  0  0  0
  2  3  1  0  0  0
  2  4  1  0  0  0
  4  5  1  0  0  0
  5  6  2  0  0  0
  5  7  1  0  0  0
  7  8  1  0  0  0
  8 23  1  0  0  0
  8  9  2  0  0  0
  9 10  1  0  0  0
 10 11  2  0  0  0
 11 12  1  0  0  0
 11 22  1  0  0  0
 12 13  1  0  0  0
 13 14  2  0  0  0
 13 15  1  0  0  0
 15 21  1  0  0  0
 15 16  2  0  0  0
 16 17  1  0  0  0
 16 18  1  0  0  0
 18 19  2  0  0  0
 19 20  1  0  0  0
 20 21  2  0  0  0
 22 23  2  0  0  0
M  END
$$$$
 
                    3D
 Structure written by MMmdl.
 23 24  0  0  1  0            999 V2000
    2.8270   -6.1713    0.0000 C   0  0  0  0  0  0
    1.6999   -5.5239    0.0000 C   0  0  0  0  0  0
    0.5754   -6.1760    0.0000 C   0  0  0  0  0  0
    1.6973   -4.2239    0.0000 C   0  0  0  0  0  0
    2.8218   -3.5715    0.0000 C   0  0  0  0  0  0
    2.8192   -2.2715    0.0000 C   0  0  0  0  0  0
    1.6918   -1.6239    0.0000 C   0  0  0  0  0  0
    0.5673   -2.2762    0.0000 C   0  0  0  0  0  0
    0.5702   -3.5760    0.0000 C   0  0  0  0  0  0
    1.6892   -0.3238    0.0000 C   0  0  0  0  0  0
    2.8140    0.3285    0.0000 O   0  0  0  0  0  0
    0.5621    0.3238    0.0000 N   0  0  0  0  0  0
    0.5595    1.6239    0.0000 C   0  0  0  0  0  0
    1.6840    2.2762    0.0000 S   0  0  0  0  0  0
   -0.5676    2.2715    0.0000 N   0  0  0  0  0  0
   -0.5702    3.5715    0.0000 C   0  0  0  0  0  0
    0.5543    4.2239    0.0000 N   0  0  0  0  0  0
    0.5517    5.5239    0.0000 C   0  0  0  0  0  0
    1.6762    6.1760    0.0000 C   0  0  0  0  0  0
   -0.5754    6.1716    0.0000 C   0  0  0  0  0  0
   -1.6999    5.5192    0.0000 C   0  0  0  0  0  0
   -2.8270    6.1672    0.0000 C   0  0  0  0  0  0
   -1.6973    4.2195    0.0000 N   0  0  0  0  0  0
  1  2  1  0  0  0
  2  3  1  0  0  0
  2  4  1  0  0  0
  4  9  1  0  0  0
  4  5  2  0  0  0
  5  6  1  0  0  0
  6  7  2  0  0  0
  7  8  1  0  0  0
  7 10  1  0  0  0
  8  9  2  0  0  0
 10 11  2  0  0  0
 10 12  1  0  0  0
 12 13  1  0  0  0
 13 14  2  0  0  0
 13 15  1  0  0  0
 15 16  1  0  0  0
 16 23  1  0  0  0
 16 17  2  0  0  0
 17 18  1  0  0  0
 18 19  1  0  0  0
 18 20  2  0  0  0
 20 21  1  0  0  0
 21 22  1  0  0  0
 21 23  2  0  0  0
M  END
$$$$
 
                    3D
 Structure written by MMmdl.
 21 22  0  0  1  0            999 V2000
   -3.9448    4.8720    0.0000 C   0  0  0  0  0  0
   -3.9437    3.5719    0.0000 C   0  0  0  0  0  0
   -5.0690    2.9211    0.0000 C   0  0  0  0  0  0
   -2.8174    2.9227    0.0000 C   0  0  0  0  0  0
   -1.6921    3.5738    0.0000 O   0  0  0  0  0  0
   -2.8164    1.6227    0.0000 N   0  0  0  0  0  0
   -1.6900    0.9737    0.0000 C   0  0  0  0  0  0
   -0.5647    1.6245    0.0000 C   0  0  0  0  0  0
    0.5616    0.9755    0.0000 C   0  0  0  0  0  0
    0.5626   -0.3245    0.0000 C   0  0  0  0  0  0
    1.6890   -0.9737    0.0000 N   0  0  0  0  0  0
    1.6900   -2.2737    0.0000 C   0  0  0  0  0  0
    0.5647   -2.9245    0.0000 O   0  0  0  0  0  0
    2.8164   -2.9227    0.0000 C   0  0  0  0  0  0
    3.9417   -2.2719    0.0000 C   0  0  0  0  0  0
    5.0680   -2.9209    0.0000 C   0  0  0  0  0  0
    5.0690   -4.2209    0.0000 C   0  0  0  0  0  0
    3.9437   -4.8720    0.0000 C   0  0  0  0  0  0
    2.8174   -4.2227    0.0000 C   0  0  0  0  0  0
   -0.5626   -0.9755    0.0000 C   0  0  0  0  0  0
   -1.6890   -0.3263    0.0000 C   0  0  0  0  0  0
  1  2  1  0  0  0
  2  3  1  0  0  0
  2  4  1  0  0  0
  4  5  2  0  0  0
  4  6  1  0  0  0
  6  7  1  0  0  0
  7 21  1  0  0  0
  7  8  2  0  0  0
  8  9  1  0  0  0
  9 10  2  0  0  0
 10 11  1  0  0  0
 10 20  1  0  0  0
 11 12  1  0  0  0
 12 13  2  0  0  0
 12 14  1  0  0  0
 14 19  1  0  0  0
 14 15  1  0  0  0
 15 16  1  0  0  0
 16 17  1  0  0  0
 17 18  1  0  0  0
 18 19  1  0  0  0
 20 21  2  0  0  0
M  END
$$$$
 
                    3D
 Structure written by MMmdl.
 22 23  0  0  1  0            999 V2000
   -6.1884   -0.9968    0.0000 C   0  0  0  0  0  0
   -5.0603   -1.6432    0.0000 C   0  0  0  0  0  0
   -5.0556   -2.9432    0.0000 C   0  0  0  0  0  0
   -3.9368   -0.9890    0.0000 C   0  0  0  0  0  0
   -3.9415    0.3110    0.0000 O   0  0  0  0  0  0
   -2.8087   -1.6351    0.0000 N   0  0  0  0  0  0
   -1.6852   -0.9810    0.0000 C   0  0  0  0  0  0
   -1.6899    0.3190    0.0000 C   0  0  0  0  0  0
   -0.5664    0.9729    0.0000 C   0  0  0  0  0  0
    0.5617    0.3271    0.0000 C   0  0  0  0  0  0
    1.6852    0.9810    0.0000 N   0  0  0  0  0  0
    2.8133    0.3351    0.0000 C   0  0  0  0  0  0
    2.8180   -0.9649    0.0000 O   0  0  0  0  0  0
    3.9368    0.9890    0.0000 C   0  0  0  0  0  0
    3.9321    2.2890    0.0000 C   0  0  0  0  0  0
    5.0556    2.9432    0.0000 C   0  0  0  0  0  0
    6.1837    2.2971    0.0000 C   0  0  0  0  0  0
    6.1884    0.9971    0.0000 C   0  0  0  0  0  0
    5.0649    0.3432    0.0000 C   0  0  0  0  0  0
    5.0696   -0.9568    0.0000 F   0  0  0  0  0  0
    0.5664   -0.9729    0.0000 C   0  0  0  0  0  0
   -0.5571   -1.6271    0.0000 C   0  0  0  0  0  0
  1  2  1  0  0  0
  2  3  1  0  0  0
  2  4  1  0  0  0
  4  5  2  0  0  0
  4  6  1  0  0  0
  6  7  1  0  0  0
  7 22  1  0  0  0
  7  8  2  0  0  0
  8  9  1  0  0  0
  9 10  2  0  0  0
 10 11  1  0  0  0
 10 21  1  0  0  0
 11 12  1  0  0  0
 12 13  2  0  0  0
 12 14  1  0  0  0
 14 19  1  0  0  0
 14 15  2  0  0  0
 15 16  1  0  0  0
 16 17  2  0  0  0
 17 18  1  0  0  0
 18 19  2  0  0  0
 19 20  1  0  0  0
 21 22  2  0  0  0
M  END
$$$$
 
                    3D
 Structure written by MMmdl.
 21 22  0  0  1  0            999 V2000
    6.8401    0.5771    0.0000 C   0  0  0  0  0  0
    5.7130    1.2247    0.0000 C   0  0  0  0  0  0
    5.7104    2.5247    0.0000 C   0  0  0  0  0  0
    4.5885    0.5727    0.0000 C   0  0  0  0  0  0
    4.5911   -0.7274    0.0000 O   0  0  0  0  0  0
    3.4614    1.2203    0.0000 N   0  0  0  0  0  0
    2.3369    0.5680    0.0000 C   0  0  0  0  0  0
    2.3395   -0.7320    0.0000 C   0  0  0  0  0  0
    1.2150   -1.3841    0.0000 C   0  0  0  0  0  0
    0.0879   -0.7365    0.0000 C   0  0  0  0  0  0
   -1.0366   -1.3885    0.0000 N   0  0  0  0  0  0
   -2.1640   -0.7409    0.0000 C   0  0  0  0  0  0
   -2.1666    0.5591    0.0000 S   0  0  0  0  0  0
   -3.2885   -1.3932    0.0000 N   0  0  0  0  0  0
   -4.4156   -0.7453    0.0000 C   0  0  0  0  0  0
   -4.4179    0.5547    0.0000 O   0  0  0  0  0  0
   -5.5401   -1.3976    0.0000 C   0  0  0  0  0  0
   -6.1877   -2.5247    0.0000 C   0  0  0  0  0  0
   -6.8401   -1.4002    0.0000 C   0  0  0  0  0  0
    0.0850    0.5636    0.0000 C   0  0  0  0  0  0
    1.2098    1.2159    0.0000 C   0  0  0  0  0  0
  1  2  1  0  0  0
  2  3  1  0  0  0
  2  4  1  0  0  0
  4  5  2  0  0  0
  4  6  1  0  0  0
  6  7  1  0  0  0
  7 21  1  0  0  0
  7  8  2  0  0  0
  8  9  1  0  0  0
  9 10  2  0  0  0
 10 11  1  0  0  0
 10 20  1  0  0  0
 11 12  1  0  0  0
 12 13  2  0  0  0
 12 14  1  0  0  0
 14 15  1  0  0  0
 15 16  2  0  0  0
 15 17  1  0  0  0
 17 19  1  0  0  0
 17 18  1  0  0  0
 18 19  1  0  0  0
 20 21  2  0  0  0
M  END
$$$$
 
                    3D
 Structure written by MMmdl.
 22 23  0  0  1  0            999 V2000
   -6.1915    0.3396    0.0000 C   0  0  0  0  0  0
   -5.0669   -0.3128    0.0000 C   0  0  0  0  0  0
   -3.9398    0.3349    0.0000 C   0  0  0  0  0  0
   -3.9372    1.6349    0.0000 O   0  0  0  0  0  0
   -2.8153   -0.3172    0.0000 N   0  0  0  0  0  0
   -1.6882    0.3305    0.0000 C   0  0  0  0  0  0
   -1.6856    1.6305    0.0000 C   0  0  0  0  0  0
   -2.8101    2.2828    0.0000 C   0  0  0  0  0  0
   -0.5585    2.2781    0.0000 C   0  0  0  0  0  0
    0.5660    1.6261    0.0000 C   0  0  0  0  0  0
    0.5634    0.3260    0.0000 C   0  0  0  0  0  0
    1.6879   -0.3263    0.0000 N   0  0  0  0  0  0
    2.8151    0.3216    0.0000 C   0  0  0  0  0  0
    2.8179    1.6216    0.0000 O   0  0  0  0  0  0
    3.9396   -0.3307    0.0000 C   0  0  0  0  0  0
    5.0669    0.3169    0.0000 C   0  0  0  0  0  0
    5.0695    1.6170    0.0000 C   0  0  0  0  0  0
    6.1915   -0.3351    0.0000 C   0  0  0  0  0  0
    6.1889   -1.6352    0.0000 C   0  0  0  0  0  0
    5.0615   -2.2828    0.0000 C   0  0  0  0  0  0
    3.9370   -1.6307    0.0000 C   0  0  0  0  0  0
   -0.5637   -0.3216    0.0000 C   0  0  0  0  0  0
  1  2  1  0  0  0
  2  3  1  0  0  0
  3  4  2  0  0  0
  3  5  1  0  0  0
  5  6  1  0  0  0
  6 22  1  0  0  0
  6  7  2  0  0  0
  7  8  1  0  0  0
  7  9  1  0  0  0
  9 10  2  0  0  0
 10 11  1  0  0  0
 11 12  1  0  0  0
 11 22  2  0  0  0
 12 13  1  0  0  0
 13 14  2  0  0  0
 13 15  1  0  0  0
 15 21  1  0  0  0
 15 16  2  0  0  0
 16 17  1  0  0  0
 16 18  1  0  0  0
 18 19  2  0  0  0
 19 20  1  0  0  0
 20 21  2  0  0  0
M  END
$$$$
 
                    3D
 Structure written by MMmdl.
 22 23  0  0  1  0            999 V2000
   -6.2800   -0.0753    0.0000 C   0  0  0  0  0  0
   -6.2777    1.2247    0.0000 C   0  0  0  0  0  0
   -7.4022    1.8770    0.0000 C   0  0  0  0  0  0
   -5.1506    1.8726    0.0000 C   0  0  0  0  0  0
   -4.0262    1.2203    0.0000 C   0  0  0  0  0  0
   -4.0288   -0.0797    0.0000 O   0  0  0  0  0  0
   -2.8991    1.8679    0.0000 N   0  0  0  0  0  0
   -1.7743    1.2159    0.0000 C   0  0  0  0  0  0
   -1.7772   -0.0841    0.0000 C   0  0  0  0  0  0
   -0.6527   -0.7364    0.0000 C   0  0  0  0  0  0
    0.4746   -0.0885    0.0000 C   0  0  0  0  0  0
    1.5991   -0.7409    0.0000 N   0  0  0  0  0  0
    2.7262   -0.0932    0.0000 C   0  0  0  0  0  0
    2.7288    1.2068    0.0000 S   0  0  0  0  0  0
    3.8507   -0.7453    0.0000 N   0  0  0  0  0  0
    4.9777   -0.0976    0.0000 C   0  0  0  0  0  0
    4.9803    1.2026    0.0000 O   0  0  0  0  0  0
    6.1022   -0.7497    0.0000 C   0  0  0  0  0  0
    6.7499   -1.8770    0.0000 C   0  0  0  0  0  0
    7.4022   -0.7523    0.0000 C   0  0  0  0  0  0
    0.4772    1.2114    0.0000 C   0  0  0  0  0  0
   -0.6473    1.8635    0.0000 C   0  0  0  0  0  0
  1  2  1  0  0  0
  2  3  1  0  0  0
  2  4  1  0  0  0
  4  5  1  0  0  0
  5  6  2  0  0  0
  5  7  1  0  0  0
  7  8  1  0  0  0
  8 22  1  0  0  0
  8  9  2  0  0  0
  9 10  1  0  0  0
 10 11  2  0  0  0
 11 12  1  0  0  0
 11 21  1  0  0  0
 12 13  1  0  0  0
 13 14  2  0  0  0
 13 15  1  0  0  0
 15 16  1  0  0  0
 16 17  2  0  0  0
 16 18  1  0  0  0
 18 20  1  0  0  0
 18 19  1  0  0  0
 19 20  1  0  0  0
 21 22  2  0  0  0
M  END
$$$$
 
                    3D
 Structure written by MMmdl.
 23 25  0  0  1  0            999 V2000
    0.6434    3.9899    0.0000 C   0  0  0  0  0  0
    0.6462    2.6901    0.0000 C   0  0  0  0  0  0
    1.7734    2.0422    0.0000 C   0  0  0  0  0  0
    1.7760    0.7422    0.0000 C   0  0  0  0  0  0
    0.6514    0.0901    0.0000 C   0  0  0  0  0  0
    0.6540   -1.2099    0.0000 N   0  0  0  0  0  0
    1.7812   -1.8576    0.0000 C   0  0  0  0  0  0
    2.9057   -1.2055    0.0000 O   0  0  0  0  0  0
    1.7838   -3.1576    0.0000 C   0  0  0  0  0  0
    2.9109   -3.8056    0.0000 C   0  0  0  0  0  0
    4.0354   -3.1532    0.0000 C   0  0  0  0  0  0
    2.9135   -5.1053    0.0000 C   0  0  0  0  0  0
    1.7890   -5.7577    0.0000 C   0  0  0  0  0  0
    0.6618   -5.1100    0.0000 C   0  0  0  0  0  0
    0.6592   -3.8100    0.0000 C   0  0  0  0  0  0
   -0.4757    0.7378    0.0000 C   0  0  0  0  0  0
   -0.4783    2.0378    0.0000 C   0  0  0  0  0  0
   -1.6057    2.6855    0.0000 N   0  0  0  0  0  0
   -1.6083    3.9855    0.0000 C   0  0  0  0  0  0
   -0.4837    4.6378    0.0000 O   0  0  0  0  0  0
   -2.7354    4.6332    0.0000 C   0  0  0  0  0  0
   -3.3875    5.7577    0.0000 C   0  0  0  0  0  0
   -4.0354    4.6306    0.0000 C   0  0  0  0  0  0
  1  2  1  0  0  0
  2 17  1  0  0  0
  2  3  2  0  0  0
  3  4  1  0  0  0
  4  5  2  0  0  0
  5  6  1  0  0  0
  5 16  1  0  0  0
  6  7  1  0  0  0
  7  8  2  0  0  0
  7  9  1  0  0  0
  9 15  1  0  0  0
  9 10  2  0  0  0
 10 11  1  0  0  0
 10 12  1  0  0  0
 12 13  2  0  0  0
 13 14  1  0  0  0
 14 15  2  0  0  0
 16 17  2  0  0  0
 17 18  1  0  0  0
 18 19  1  0  0  0
 19 20  2  0  0  0
 19 21  1  0  0  0
 21 23  1  0  0  0
 21 22  1  0  0  0
 22 23  1  0  0  0
M  END
$$$$
 
                    3D
 Structure written by MMmdl.
 23 25  0  0  1  0            999 V2000
   -0.5663    5.4368    0.0000 C   0  0  0  0  0  0
   -1.6916    4.7860    0.0000 C   0  0  0  0  0  0
   -1.6905    3.4860    0.0000 C   0  0  0  0  0  0
   -2.8158    2.8352    0.0000 C   0  0  0  0  0  0
   -3.9422    3.4842    0.0000 C   0  0  0  0  0  0
   -3.9432    4.7842    0.0000 C   0  0  0  0  0  0
   -2.8179    5.4353    0.0000 C   0  0  0  0  0  0
   -0.5642    2.8368    0.0000 C   0  0  0  0  0  0
    0.5611    3.4878    0.0000 O   0  0  0  0  0  0
   -0.5632    1.5368    0.0000 N   0  0  0  0  0  0
    0.5632    0.8878    0.0000 C   0  0  0  0  0  0
    0.5642   -0.4122    0.0000 C   0  0  0  0  0  0
   -0.5611   -1.0633    0.0000 C   0  0  0  0  0  0
    1.6905   -1.0615    0.0000 C   0  0  0  0  0  0
    1.6916   -2.3615    0.0000 N   0  0  0  0  0  0
    2.8179   -3.0105    0.0000 C   0  0  0  0  0  0
    3.9432   -2.3597    0.0000 O   0  0  0  0  0  0
    2.8190   -4.3105    0.0000 C   0  0  0  0  0  0
    3.4698   -5.4358    0.0000 C   0  0  0  0  0  0
    2.1697   -5.4368    0.0000 C   0  0  0  0  0  0
    2.8158   -0.4104    0.0000 C   0  0  0  0  0  0
    2.8148    0.8896    0.0000 C   0  0  0  0  0  0
    1.6885    1.5386    0.0000 C   0  0  0  0  0  0
  1  2  1  0  0  0
  2  7  1  0  0  0
  2  3  2  0  0  0
  3  4  1  0  0  0
  3  8  1  0  0  0
  4  5  2  0  0  0
  5  6  1  0  0  0
  6  7  2  0  0  0
  8  9  2  0  0  0
  8 10  1  0  0  0
 10 11  1  0  0  0
 11 23  1  0  0  0
 11 12  2  0  0  0
 12 13  1  0  0  0
 12 14  1  0  0  0
 14 15  1  0  0  0
 14 21  2  0  0  0
 15 16  1  0  0  0
 16 17  2  0  0  0
 16 18  1  0  0  0
 18 20  1  0  0  0
 18 19  1  0  0  0
 19 20  1  0  0  0
 21 22  1  0  0  0
 22 23  2  0  0  0
M  END
$$$$
 
                    3D
 Structure written by MMmdl.
 22 23  0  0  1  0            999 V2000
   -6.7564    2.2692    0.0000 C   0  0  0  0  0  0
   -5.6301    1.6199    0.0000 N   0  0  0  0  0  0
   -4.5048    2.2710    0.0000 C   0  0  0  0  0  0
   -4.5058    3.5710    0.0000 O   0  0  0  0  0  0
   -3.3785    1.6218    0.0000 C   0  0  0  0  0  0
   -3.3774    0.3218    0.0000 C   0  0  0  0  0  0
   -2.2511   -0.3272    0.0000 C   0  0  0  0  0  0
   -1.1258    0.3236    0.0000 C   0  0  0  0  0  0
    0.0005   -0.3257    0.0000 N   0  0  0  0  0  0
    1.1258    0.3254    0.0000 C   0  0  0  0  0  0
    1.1248    1.6254    0.0000 O   0  0  0  0  0  0
    2.2521   -0.3238    0.0000 C   0  0  0  0  0  0
    3.3774    0.3272    0.0000 C   0  0  0  0  0  0
    4.5037   -0.3220    0.0000 C   0  0  0  0  0  0
    4.5048   -1.6220    0.0000 C   0  0  0  0  0  0
    3.3795   -2.2728    0.0000 C   0  0  0  0  0  0
    2.2532   -1.6238    0.0000 C   0  0  0  0  0  0
    5.6311   -2.2710    0.0000 C   0  0  0  0  0  0
    5.6322   -3.5710    0.0000 C   0  0  0  0  0  0
    6.7564   -1.6202    0.0000 C   0  0  0  0  0  0
   -1.1268    1.6236    0.0000 C   0  0  0  0  0  0
   -2.2532    2.2728    0.0000 C   0  0  0  0  0  0
  1  2  1  0  0  0
  2  3  1  0  0  0
  3  4  2  0  0  0
  3  5  1  0  0  0
  5 22  1  0  0  0
  5  6  2  0  0  0
  6  7  1  0  0  0
  7  8  2  0  0  0
  8  9  1  0  0  0
  8 21  1  0  0  0
  9 10  1  0  0  0
 10 11  2  0  0  0
 10 12  1  0  0  0
 12 17  1  0  0  0
 12 13  2  0  0  0
 13 14  1  0  0  0
 14 15  2  0  0  0
 15 16  1  0  0  0
 15 18  1  0  0  0
 16 17  2  0  0  0
 18 19  1  0  0  0
 18 20  1  0  0  0
 21 22  2  0  0  0
M  END
$$$$
 
                    3D
 Structure written by MMmdl.
 23 24  0  0  1  0            999 V2000
   -7.3186   -0.3315    0.0000 C   0  0  0  0  0  0
   -6.1931    0.3193    0.0000 C   0  0  0  0  0  0
   -6.1941    1.6193    0.0000 O   0  0  0  0  0  0
   -5.0668   -0.3299    0.0000 N   0  0  0  0  0  0
   -3.9415    0.3211    0.0000 C   0  0  0  0  0  0
   -3.9425    1.6211    0.0000 C   0  0  0  0  0  0
   -2.8172    2.2719    0.0000 C   0  0  0  0  0  0
   -1.6909    1.6229    0.0000 C   0  0  0  0  0  0
   -1.6899    0.3229    0.0000 C   0  0  0  0  0  0
   -0.5636   -0.3263    0.0000 N   0  0  0  0  0  0
    0.5617    0.3247    0.0000 C   0  0  0  0  0  0
    0.5607    1.6247    0.0000 S   0  0  0  0  0  0
    1.6881   -0.3245    0.0000 N   0  0  0  0  0  0
    2.8133    0.3263    0.0000 C   0  0  0  0  0  0
    2.8123    1.6263    0.0000 O   0  0  0  0  0  0
    3.9397   -0.3227    0.0000 C   0  0  0  0  0  0
    5.0649    0.3281    0.0000 C   0  0  0  0  0  0
    6.1913   -0.3208    0.0000 C   0  0  0  0  0  0
    6.1923   -1.6208    0.0000 C   0  0  0  0  0  0
    7.3186   -2.2701    0.0000 F   0  0  0  0  0  0
    5.0670   -2.2719    0.0000 C   0  0  0  0  0  0
    3.9407   -1.6227    0.0000 C   0  0  0  0  0  0
   -2.8152   -0.3281    0.0000 C   0  0  0  0  0  0
  1  2  1  0  0  0
  2  3  2  0  0  0
  2  4  1  0  0  0
  4  5  1  0  0  0
  5 23  1  0  0  0
  5  6  2  0  0  0
  6  7  1  0  0  0
  7  8  2  0  0  0
  8  9  1  0  0  0
  9 10  1  0  0  0
  9 23  2  0  0  0
 10 11  1  0  0  0
 11 12  2  0  0  0
 11 13  1  0  0  0
 13 14  1  0  0  0
 14 15  2  0  0  0
 14 16  1  0  0  0
 16 22  1  0  0  0
 16 17  2  0  0  0
 17 18  1  0  0  0
 18 19  2  0  0  0
 19 20  1  0  0  0
 19 21  1  0  0  0
 21 22  2  0  0  0
M  END
$$$$
 
                    3D
 Structure written by MMmdl.
 26 28  0  0  1  0            999 V2000
    2.8231    4.8738    0.0000 C   0  0  0  0  0  0
    2.8205    3.5738    0.0000 C   0  0  0  0  0  0
    3.9450    2.9217    0.0000 C   0  0  0  0  0  0
    5.0722    3.5693    0.0000 Cl  0  0  0  0  0  0
    3.9424    1.6216    0.0000 C   0  0  0  0  0  0
    2.8153    0.9740    0.0000 C   0  0  0  0  0  0
    1.6905    1.6261    0.0000 C   0  0  0  0  0  0
    1.6934    2.9261    0.0000 C   0  0  0  0  0  0
    2.8125   -0.3260    0.0000 C   0  0  0  0  0  0
    3.9370   -0.9784    0.0000 O   0  0  0  0  0  0
    1.6853   -0.9737    0.0000 N   0  0  0  0  0  0
    1.6827   -2.2737    0.0000 C   0  0  0  0  0  0
    0.5556   -2.9217    0.0000 C   0  0  0  0  0  0
    0.5530   -4.2217    0.0000 C   0  0  0  0  0  0
    1.6775   -4.8738    0.0000 C   0  0  0  0  0  0
    2.8047   -4.2261    0.0000 C   0  0  0  0  0  0
    2.8073   -2.9261    0.0000 C   0  0  0  0  0  0
   -0.5689   -2.2693    0.0000 C   0  0  0  0  0  0
   -0.5663   -0.9693    0.0000 O   0  0  0  0  0  0
   -1.6960   -2.9170    0.0000 N   0  0  0  0  0  0
   -2.8205   -2.2649    0.0000 C   0  0  0  0  0  0
   -3.9476   -2.9126    0.0000 C   0  0  0  0  0  0
   -5.0722   -2.2605    0.0000 C   0  0  0  0  0  0
   -5.0696   -0.9605    0.0000 C   0  0  0  0  0  0
   -3.9424   -0.3125    0.0000 C   0  0  0  0  0  0
   -2.8179   -0.9649    0.0000 N   0  0  0  0  0  0
  1  2  1  0  0  0
  2  8  1  0  0  0
  2  3  2  0  0  0
  3  4  1  0  0  0
  3  5  1  0  0  0
  5  6  2  0  0  0
  6  7  1  0  0  0
  6  9  1  0  0  0
  7  8  2  0  0  0
  9 10  2  0  0  0
  9 11  1  0  0  0
 11 12  1  0  0  0
 12 17  1  0  0  0
 12 13  2  0  0  0
 13 14  1  0  0  0
 13 18  1  0  0  0
 14 15  2  0  0  0
 15 16  1  0  0  0
 16 17  2  0  0  0
 18 19  2  0  0  0
 18 20  1  0  0  0
 20 21  1  0  0  0
 21 26  1  0  0  0
 21 22  2  0  0  0
 22 23  1  0  0  0
 23 24  2  0  0  0
 24 25  1  0  0  0
 25 26  2  0  0  0
M  END
$$$$
 
                    3D
 Structure written by MMmdl.
 21 22  0  0  1  0            999 V2000
   -6.7537   -2.2799    0.0000 C   0  0  0  0  0  0
   -5.6285   -1.6289    0.0000 C   0  0  0  0  0  0
   -5.6295   -0.3289    0.0000 C   0  0  0  0  0  0
   -4.5042    0.3219    0.0000 C   0  0  0  0  0  0
   -3.3779   -0.3273    0.0000 C   0  0  0  0  0  0
   -3.3769   -1.6273    0.0000 C   0  0  0  0  0  0
   -4.5021   -2.2781    0.0000 C   0  0  0  0  0  0
   -2.2526    0.3237    0.0000 C   0  0  0  0  0  0
   -2.2537    1.6237    0.0000 O   0  0  0  0  0  0
   -1.1263   -0.3255    0.0000 N   0  0  0  0  0  0
   -0.0010    0.3255    0.0000 C   0  0  0  0  0  0
    1.1253   -0.3237    0.0000 C   0  0  0  0  0  0
    2.2506    0.3273    0.0000 N   0  0  0  0  0  0
    3.3769   -0.3219    0.0000 C   0  0  0  0  0  0
    3.3779   -1.6219    0.0000 O   0  0  0  0  0  0
    4.5021    0.3292    0.0000 C   0  0  0  0  0  0
    4.5011    1.6292    0.0000 C   0  0  0  0  0  0
    5.6264    2.2799    0.0000 C   0  0  0  0  0  0
    6.7527    1.6307    0.0000 C   0  0  0  0  0  0
    6.7537    0.3307    0.0000 C   0  0  0  0  0  0
    5.6285   -0.3201    0.0000 N   0  0  0  0  0  0
  1  2  1  0  0  0
  2  7  1  0  0  0
  2  3  2  0  0  0
  3  4  1  0  0  0
  4  5  2  0  0  0
  5  6  1  0  0  0
  5  8  1  0  0  0
  6  7  2  0  0  0
  8  9  2  0  0  0
  8 10  1  0  0  0
 10 11  1  0  0  0
 11 12  1  0  0  0
 12 13  1  0  0  0
 13 14  1  0  0  0
 14 15  2  0  0  0
 14 16  1  0  0  0
 16 21  1  0  0  0
 16 17  2  0  0  0
 17 18  1  0  0  0
 18 19  2  0  0  0
 19 20  1  0  0  0
 20 21  2  0  0  0
M  END
$$$$
 
                    3D
 Structure written by MMmdl.
 23 24  0  0  1  0            999 V2000
    7.3186   -1.9429    0.0000 C   0  0  0  0  0  0
    6.1923   -1.2937    0.0000 C   0  0  0  0  0  0
    6.1912    0.0064    0.0000 C   0  0  0  0  0  0
    7.3165    0.6572    0.0000 C   0  0  0  0  0  0
    5.0649    0.6553    0.0000 C   0  0  0  0  0  0
    3.9396    0.0045    0.0000 C   0  0  0  0  0  0
    3.9406   -1.2955    0.0000 C   0  0  0  0  0  0
    5.0670   -1.9447    0.0000 C   0  0  0  0  0  0
    2.8132    0.6535    0.0000 C   0  0  0  0  0  0
    2.8122    1.9535    0.0000 O   0  0  0  0  0  0
    1.6879    0.0027    0.0000 N   0  0  0  0  0  0
    0.5616    0.6517    0.0000 C   0  0  0  0  0  0
   -0.5637    0.0009    0.0000 C   0  0  0  0  0  0
   -1.6900    0.6501    0.0000 C   0  0  0  0  0  0
   -2.8153   -0.0009    0.0000 N   0  0  0  0  0  0
   -3.9417    0.6483    0.0000 C   0  0  0  0  0  0
   -3.9427    1.9483    0.0000 O   0  0  0  0  0  0
   -5.0670   -0.0027    0.0000 C   0  0  0  0  0  0
   -6.1933    0.6465    0.0000 C   0  0  0  0  0  0
   -7.3186   -0.0045    0.0000 C   0  0  0  0  0  0
   -7.3176   -1.3046    0.0000 C   0  0  0  0  0  0
   -6.1912   -1.9535    0.0000 C   0  0  0  0  0  0
   -5.0659   -1.3028    0.0000 N   0  0  0  0  0  0
  1  2  1  0  0  0
  2  8  1  0  0  0
  2  3  2  0  0  0
  3  4  1  0  0  0
  3  5  1  0  0  0
  5  6  2  0  0  0
  6  7  1  0  0  0
  6  9  1  0  0  0
  7  8  2  0  0  0
  9 10  2  0  0  0
  9 11  1  0  0  0
 11 12  1  0  0  0
 12 13  1  0  0  0
 13 14  1  0  0  0
 14 15  1  0  0  0
 15 16  1  0  0  0
 16 17  2  0  0  0
 16 18  1  0  0  0
 18 23  1  0  0  0
 18 19  2  0  0  0
 19 20  1  0  0  0
 20 21  2  0  0  0
 21 22  1  0  0  0
 22 23  2  0  0  0
M  END
$$$$
 
                    3D
 Structure written by MMmdl.
 22 23  0  0  1  0            999 V2000
    6.7528   -2.2800    0.0000 C   0  0  0  0  0  0
    5.6275   -1.6292    0.0000 C   0  0  0  0  0  0
    5.6286   -0.3292    0.0000 C   0  0  0  0  0  0
    6.7549    0.3201    0.0000 C   0  0  0  0  0  0
    4.5033    0.3219    0.0000 C   0  0  0  0  0  0
    3.3769   -0.3273    0.0000 C   0  0  0  0  0  0
    3.3759   -1.6274    0.0000 C   0  0  0  0  0  0
    4.5012   -2.2782    0.0000 C   0  0  0  0  0  0
    2.2516    0.3237    0.0000 C   0  0  0  0  0  0
    2.2527    1.6237    0.0000 O   0  0  0  0  0  0
    1.1253   -0.3255    0.0000 N   0  0  0  0  0  0
    0.0000    0.3255    0.0000 C   0  0  0  0  0  0
   -1.1263   -0.3237    0.0000 C   0  0  0  0  0  0
   -2.2516    0.3271    0.0000 N   0  0  0  0  0  0
   -3.3780   -0.3219    0.0000 C   0  0  0  0  0  0
   -3.3790   -1.6219    0.0000 O   0  0  0  0  0  0
   -4.5033    0.3289    0.0000 C   0  0  0  0  0  0
   -4.5022    1.6289    0.0000 C   0  0  0  0  0  0
   -5.6275    2.2800    0.0000 C   0  0  0  0  0  0
   -6.7539    1.6307    0.0000 C   0  0  0  0  0  0
   -6.7549    0.3307    0.0000 C   0  0  0  0  0  0
   -5.6296   -0.3201    0.0000 N   0  0  0  0  0  0
  1  2  1  0  0  0
  2  8  1  0  0  0
  2  3  2  0  0  0
  3  4  1  0  0  0
  3  5  1  0  0  0
  5  6  2  0  0  0
  6  7  1  0  0  0
  6  9  1  0  0  0
  7  8  2  0  0  0
  9 10  2  0  0  0
  9 11  1  0  0  0
 11 12  1  0  0  0
 12 13  1  0  0  0
 13 14  1  0  0  0
 14 15  1  0  0  0
 15 16  2  0  0  0
 15 17  1  0  0  0
 17 22  1  0  0  0
 17 18  2  0  0  0
 18 19  1  0  0  0
 19 20  2  0  0  0
 20 21  1  0  0  0
 21 22  2  0  0  0
M  END
$$$$
 
                    3D
 Structure written by MMmdl.
 23 24  0  0  1  0            999 V2000
    7.3186   -1.9429    0.0000 C   0  0  0  0  0  0
    6.1923   -1.2937    0.0000 C   0  0  0  0  0  0
    6.1912    0.0064    0.0000 C   0  0  0  0  0  0
    7.3165    0.6572    0.0000 C   0  0  0  0  0  0
    5.0649    0.6553    0.0000 C   0  0  0  0  0  0
    3.9396    0.0045    0.0000 C   0  0  0  0  0  0
    3.9406   -1.2955    0.0000 C   0  0  0  0  0  0
    5.0670   -1.9447    0.0000 C   0  0  0  0  0  0
    2.8132    0.6535    0.0000 C   0  0  0  0  0  0
    2.8122    1.9535    0.0000 O   0  0  0  0  0  0
    1.6879    0.0027    0.0000 N   0  0  0  0  0  0
    0.5616    0.6517    0.0000 C   0  0  0  0  0  0
   -0.5637    0.0009    0.0000 C   0  0  0  0  0  0
   -1.6900    0.6501    0.0000 C   0  0  0  0  0  0
   -2.8153   -0.0009    0.0000 N   0  0  0  0  0  0
   -3.9417    0.6483    0.0000 C   0  0  0  0  0  0
   -3.9427    1.9483    0.0000 O   0  0  0  0  0  0
   -5.0670   -0.0027    0.0000 C   0  0  0  0  0  0
   -5.0659   -1.3028    0.0000 N   0  0  0  0  0  0
   -6.1912   -1.9535    0.0000 C   0  0  0  0  0  0
   -7.3176   -1.3046    0.0000 C   0  0  0  0  0  0
   -7.3186   -0.0045    0.0000 N   0  0  0  0  0  0
   -6.1933    0.6465    0.0000 C   0  0  0  0  0  0
  1  2  1  0  0  0
  2  8  1  0  0  0
  2  3  2  0  0  0
  3  4  1  0  0  0
  3  5  1  0  0  0
  5  6  2  0  0  0
  6  7  1  0  0  0
  6  9  1  0  0  0
  7  8  2  0  0  0
  9 10  2  0  0  0
  9 11  1  0  0  0
 11 12  1  0  0  0
 12 13  1  0  0  0
 13 14  1  0  0  0
 14 15  1  0  0  0
 15 16  1  0  0  0
 16 17  2  0  0  0
 16 18  1  0  0  0
 18 23  1  0  0  0
 18 19  2  0  0  0
 19 20  1  0  0  0
 20 21  2  0  0  0
 21 22  1  0  0  0
 22 23  2  0  0  0
M  END
$$$$
 
                    3D
 Structure written by MMmdl.
 32 34  0  0  1  0            999 V2000
    3.9359   -3.2509    0.0000 C   0  0  0  0  0  0
    3.9369   -1.9509    0.0000 C   0  0  0  0  0  0
    5.0633   -1.3017    0.0000 O   0  0  0  0  0  0
    2.8117   -1.3001    0.0000 C   0  0  0  0  0  0
    1.6853   -1.9491    0.0000 C   0  0  0  0  0  0
    1.6843   -3.2491    0.0000 C   0  0  0  0  0  0
    0.5600   -1.2983    0.0000 N   0  0  0  0  0  0
    0.5611    0.0017    0.0000 C   0  0  0  0  0  0
   -0.5642    0.6527    0.0000 S   0  0  0  0  0  0
   -1.6905    0.0035    0.0000 C   0  0  0  0  0  0
   -2.8158    0.6546    0.0000 C   0  0  0  0  0  0
   -2.8148    1.9546    0.0000 O   0  0  0  0  0  0
   -3.9421    0.0053    0.0000 N   0  0  0  0  0  0
   -5.0674    0.6564    0.0000 C   0  0  0  0  0  0
   -5.0664    1.9564    0.0000 C   0  0  0  0  0  0
   -6.1917    2.6072    0.0000 C   0  0  0  0  0  0
   -7.3180    1.9579    0.0000 C   0  0  0  0  0  0
   -8.4433    2.6090    0.0000 C   0  0  0  0  0  0
   -7.3191    0.6579    0.0000 C   0  0  0  0  0  0
   -6.1938    0.0072    0.0000 C   0  0  0  0  0  0
    1.6874    0.6509    0.0000 C   0  0  0  0  0  0
    1.6885    1.9509    0.0000 C   0  0  0  0  0  0
    1.6895    3.2509    0.0000 N   0  0  0  0  0  0
    2.8127   -0.0001    0.0000 C   0  0  0  0  0  0
    3.9390    0.6491    0.0000 C   0  0  0  0  0  0
    5.0643   -0.0017    0.0000 C   0  0  0  0  0  0
    6.1906    0.6473    0.0000 C   0  0  0  0  0  0
    7.3159   -0.0035    0.0000 C   0  0  0  0  0  0
    8.4423    0.6455    0.0000 C   0  0  0  0  0  0
    8.4433    1.9455    0.0000 C   0  0  0  0  0  0
    7.3180    2.5965    0.0000 C   0  0  0  0  0  0
    6.1917    1.9473    0.0000 C   0  0  0  0  0  0
  1  2  1  0  0  0
  2  3  2  0  0  0
  2  4  1  0  0  0
  4 24  1  0  0  0
  4  5  2  0  0  0
  5  6  1  0  0  0
  5  7  1  0  0  0
  7  8  2  0  0  0
  8  9  1  0  0  0
  8 21  1  0  0  0
  9 10  1  0  0  0
 10 11  1  0  0  0
 11 12  2  0  0  0
 11 13  1  0  0  0
 13 14  1  0  0  0
 14 20  1  0  0  0
 14 15  2  0  0  0
 15 16  1  0  0  0
 16 17  2  0  0  0
 17 18  1  0  0  0
 17 19  1  0  0  0
 19 20  2  0  0  0
 21 22  1  0  0  0
 21 24  2  0  0  0
 22 23  3  0  0  0
 24 25  1  0  0  0
 25 26  2  0  0  0
 26 27  1  0  0  0
 27 32  1  0  0  0
 27 28  2  0  0  0
 28 29  1  0  0  0
 29 30  2  0  0  0
 30 31  1  0  0  0
 31 32  2  0  0  0
M  END
$$$$
 
                    3D
 Structure written by MMmdl.
 22 23  0  0  1  0            999 V2000
   -6.7564   -2.2692    0.0000 C   0  0  0  0  0  0
   -5.6301   -1.6199    0.0000 C   0  0  0  0  0  0
   -5.6290   -0.3199    0.0000 C   0  0  0  0  0  0
   -4.5027    0.3290    0.0000 C   0  0  0  0  0  0
   -3.3774   -0.3218    0.0000 C   0  0  0  0  0  0
   -3.3785   -1.6218    0.0000 C   0  0  0  0  0  0
   -4.5048   -2.2710    0.0000 N   0  0  0  0  0  0
   -2.2511    0.3272    0.0000 C   0  0  0  0  0  0
   -2.2501    1.6272    0.0000 O   0  0  0  0  0  0
   -1.1258   -0.3236    0.0000 N   0  0  0  0  0  0
    0.0005    0.3257    0.0000 C   0  0  0  0  0  0
    1.1258   -0.3254    0.0000 C   0  0  0  0  0  0
    2.2521    0.3238    0.0000 N   0  0  0  0  0  0
    3.3774   -0.3272    0.0000 C   0  0  0  0  0  0
    3.3764   -1.6272    0.0000 O   0  0  0  0  0  0
    4.5037    0.3220    0.0000 C   0  0  0  0  0  0
    4.5048    1.6220    0.0000 C   0  0  0  0  0  0
    5.6311    2.2710    0.0000 C   0  0  0  0  0  0
    6.7564    1.6202    0.0000 C   0  0  0  0  0  0
    6.7554    0.3202    0.0000 C   0  0  0  0  0  0
    5.6290   -0.3290    0.0000 C   0  0  0  0  0  0
    5.6280   -1.6290    0.0000 N   0  0  0  0  0  0
  1  2  1  0  0  0
  2  7  1  0  0  0
  2  3  2  0  0  0
  3  4  1  0  0  0
  4  5  2  0  0  0
  5  6  1  0  0  0
  5  8  1  0  0  0
  6  7  2  0  0  0
  8  9  2  0  0  0
  8 10  1  0  0  0
 10 11  1  0  0  0
 11 12  1  0  0  0
 12 13  1  0  0  0
 13 14  1  0  0  0
 14 15  2  0  0  0
 14 16  1  0  0  0
 16 21  1  0  0  0
 16 17  2  0  0  0
 17 18  1  0  0  0
 18 19  2  0  0  0
 19 20  1  0  0  0
 20 21  2  0  0  0
 21 22  1  0  0  0
M  END
$$$$
 
                    3D
 Structure written by MMmdl.
 29 31  0  0  1  0            999 V2000
   -5.0786   -6.8148    0.0000 C   0  0  0  0  0  0
   -3.9515   -6.1671    0.0000 C   0  0  0  0  0  0
   -3.9492   -4.8671    0.0000 C   0  0  0  0  0  0
   -2.8221   -4.2194    0.0000 C   0  0  0  0  0  0
   -1.6976   -4.8718    0.0000 C   0  0  0  0  0  0
   -1.6999   -6.1715    0.0000 C   0  0  0  0  0  0
   -2.8270   -6.8192    0.0000 C   0  0  0  0  0  0
   -0.5704   -4.2239    0.0000 C   0  0  3  0  0  0
    0.5541   -4.8762    0.0000 C   0  0  0  0  0  0
    1.6814   -4.2285    0.0000 C   0  0  0  0  0  0
    2.8059   -4.8806    0.0000 O   0  0  0  0  0  0
    1.6840   -2.9285    0.0000 N   0  0  0  0  0  0
    0.5595   -2.2762    0.0000 C   0  0  0  0  0  0
    0.5621   -0.9762    0.0000 S   0  0  0  0  0  0
    1.6892   -0.3285    0.0000 C   0  0  0  0  0  0
    1.6918    0.9715    0.0000 C   0  0  0  0  0  0
    0.5673    1.6238    0.0000 O   0  0  0  0  0  0
    2.8189    1.6192    0.0000 N   0  0  0  0  0  0
    2.8215    2.9192    0.0000 C   0  0  0  0  0  0
    1.6970    3.5715    0.0000 C   0  0  0  0  0  0
    1.6996    4.8715    0.0000 C   0  0  0  0  0  0
    2.8267    5.5192    0.0000 C   0  0  0  0  0  0
    2.8293    6.8192    0.0000 Cl  0  0  0  0  0  0
    3.9513    4.8669    0.0000 C   0  0  0  0  0  0
    5.0786    5.5148    0.0000 Cl  0  0  0  0  0  0
    3.9487    3.5668    0.0000 C   0  0  0  0  0  0
   -0.5676   -2.9239    0.0000 C   0  0  0  0  0  0
   -1.6924   -2.2718    0.0000 C   0  0  0  0  0  0
   -2.8166   -1.6192    0.0000 N   0  0  0  0  0  0
  1  2  1  0  0  0
  2  7  1  0  0  0
  2  3  2  0  0  0
  3  4  1  0  0  0
  4  5  2  0  0  0
  5  6  1  0  0  0
  5  8  1  0  0  0
  6  7  2  0  0  0
  8 27  1  0  0  0
  8  9  1  0  0  0
  9 10  1  0  0  0
 10 11  2  0  0  0
 10 12  1  0  0  0
 12 13  1  0  0  0
 13 14  1  0  0  0
 13 27  2  0  0  0
 14 15  1  0  0  0
 15 16  1  0  0  0
 16 17  2  0  0  0
 16 18  1  0  0  0
 18 19  1  0  0  0
 19 26  1  0  0  0
 19 20  2  0  0  0
 20 21  1  0  0  0
 21 22  2  0  0  0
 22 23  1  0  0  0
 22 24  1  0  0  0
 24 25  1  0  0  0
 24 26  2  0  0  0
 27 28  1  0  0  0
 28 29  3  0  0  0
M  END
$$$$
 
                    3D
 Structure written by MMmdl.
 29 31  0  0  1  0            999 V2000
    2.8231    6.8236    0.0000 C   0  0  0  0  0  0
    2.8221    5.5235    0.0000 C   0  0  0  0  0  0
    1.6957    4.8748    0.0000 C   0  0  0  0  0  0
    1.6947    3.5748    0.0000 C   0  0  0  0  0  0
    2.8200    2.9237    0.0000 C   0  0  0  0  0  0
    3.9463    3.5727    0.0000 C   0  0  0  0  0  0
    3.9474    4.8727    0.0000 C   0  0  0  0  0  0
    2.8190    1.6237    0.0000 C   0  0  3  0  0  0
    3.9443    0.9729    0.0000 C   0  0  0  0  0  0
    3.9432   -0.3271    0.0000 C   0  0  0  0  0  0
    5.0685   -0.9781    0.0000 O   0  0  0  0  0  0
    2.8169   -0.9763    0.0000 N   0  0  0  0  0  0
    1.6916   -0.3253    0.0000 C   0  0  0  0  0  0
    0.5652   -0.9745    0.0000 S   0  0  0  0  0  0
    0.5642   -2.2745    0.0000 C   0  0  0  0  0  0
   -0.5621   -2.9235    0.0000 C   0  0  0  0  0  0
   -1.6874   -2.2727    0.0000 O   0  0  0  0  0  0
   -0.5632   -4.2235    0.0000 N   0  0  0  0  0  0
   -1.6895   -4.8727    0.0000 C   0  0  0  0  0  0
   -2.8148   -4.2217    0.0000 C   0  0  0  0  0  0
   -3.9411   -4.8709    0.0000 C   0  0  0  0  0  0
   -3.9422   -6.1709    0.0000 C   0  0  0  0  0  0
   -5.0685   -6.8202    0.0000 Br  0  0  0  0  0  0
   -2.8169   -6.8217    0.0000 C   0  0  0  0  0  0
   -1.6905   -6.1728    0.0000 C   0  0  0  0  0  0
   -0.5652   -6.8236    0.0000 Cl  0  0  0  0  0  0
    1.6926    0.9748    0.0000 C   0  0  0  0  0  0
    0.5673    1.6255    0.0000 C   0  0  0  0  0  0
   -0.5582    2.2763    0.0000 N   0  0  0  0  0  0
  1  2  1  0  0  0
  2  7  1  0  0  0
  2  3  2  0  0  0
  3  4  1  0  0  0
  4  5  2  0  0  0
  5  6  1  0  0  0
  5  8  1  0  0  0
  6  7  2  0  0  0
  8 27  1  0  0  0
  8  9  1  0  0  0
  9 10  1  0  0  0
 10 11  2  0  0  0
 10 12  1  0  0  0
 12 13  1  0  0  0
 13 14  1  0  0  0
 13 27  2  0  0  0
 14 15  1  0  0  0
 15 16  1  0  0  0
 16 17  2  0  0  0
 16 18  1  0  0  0
 18 19  1  0  0  0
 19 25  1  0  0  0
 19 20  2  0  0  0
 20 21  1  0  0  0
 21 22  2  0  0  0
 22 23  1  0  0  0
 22 24  1  0  0  0
 24 25  2  0  0  0
 25 26  1  0  0  0
 27 28  1  0  0  0
 28 29  3  0  0  0
M  END
$$$$
 
                    3D
 Structure written by MMmdl.
 27 30  0  0  1  0            999 V2000
    5.5387    1.3871    0.0000 C   0  0  0  0  0  0
    4.4124    2.0366    0.0000 C   0  0  0  0  0  0
    4.4113    3.3366    0.0000 C   0  0  0  0  0  0
    3.2850    3.9856    0.0000 C   0  0  0  0  0  0
    3.2842    5.2856    0.0000 C   0  0  0  0  0  0
    2.1597    3.3348    0.0000 C   0  0  0  0  0  0
    1.0334    3.9840    0.0000 C   0  0  0  0  0  0
   -0.0930    4.6330    0.0000 N   0  0  0  0  0  0
    2.1607    2.0348    0.0000 C   0  0  0  0  0  0
    1.0355    1.3840    0.0000 S   0  0  0  0  0  0
    1.0365    0.0840    0.0000 C   0  0  0  0  0  0
    2.1628   -0.5652    0.0000 N   0  0  0  0  0  0
    2.1639   -1.8653    0.0000 C   0  0  0  0  0  0
    1.0386   -2.5160    0.0000 N   0  0  0  0  0  0
   -0.0878   -1.8671    0.0000 C   0  0  0  0  0  0
   -0.0888   -0.5671    0.0000 C   0  0  0  0  0  0
   -1.3254   -0.1664    0.0000 N   0  0  0  0  0  0
   -2.0887   -1.2186    0.0000 N   0  0  0  0  0  0
   -1.3238   -2.2698    0.0000 N   0  0  0  0  0  0
   -1.7245   -3.5064    0.0000 C   0  0  0  0  0  0
   -2.9959   -3.7776    0.0000 C   0  0  0  0  0  0
   -3.3965   -5.0144    0.0000 C   0  0  0  0  0  0
   -4.6679   -5.2856    0.0000 C   0  0  0  0  0  0
   -5.5387   -4.3202    0.0000 C   0  0  0  0  0  0
   -5.1378   -3.0834    0.0000 C   0  0  0  0  0  0
   -3.8664   -2.8122    0.0000 C   0  0  0  0  0  0
    3.2871    1.3856    0.0000 N   0  0  0  0  0  0
  1  2  1  0  0  0
  2 27  1  0  0  0
  2  3  2  0  0  0
  3  4  1  0  0  0
  4  5  1  0  0  0
  4  6  2  0  0  0
  6  7  1  0  0  0
  6  9  1  0  0  0
  7  8  3  0  0  0
  9 10  1  0  0  0
  9 27  2  0  0  0
 10 11  1  0  0  0
 11 16  1  0  0  0
 11 12  2  0  0  0
 12 13  1  0  0  0
 13 14  2  0  0  0
 14 15  1  0  0  0
 15 19  1  0  0  0
 15 16  2  0  0  0
 16 17  1  0  0  0
 17 18  2  0  0  0
 18 19  1  0  0  0
 19 20  1  0  0  0
 20 21  1  0  0  0
 21 26  1  0  0  0
 21 22  2  0  0  0
 22 23  1  0  0  0
 23 24  2  0  0  0
 24 25  1  0  0  0
 25 26  2  0  0  0
M  END
$$$$
 
                    3D
 Structure written by MMmdl.
 27 29  0  0  1  0            999 V2000
   -8.4496    0.6066    0.0000 Cl  0  0  0  0  0  0
   -7.3197   -0.0361    0.0000 C   0  0  0  0  0  0
   -7.3113   -1.3362    0.0000 C   0  0  0  0  0  0
   -6.1814   -1.9789    0.0000 C   0  0  0  0  0  0
   -5.0597   -1.3216    0.0000 C   0  0  0  0  0  0
   -3.9297   -1.9643    0.0000 C   0  0  0  0  0  0
   -2.8081   -1.3073    0.0000 C   0  0  0  0  0  0
   -2.8164   -0.0073    0.0000 O   0  0  0  0  0  0
   -1.6781   -1.9500    0.0000 N   0  0  0  0  0  0
   -0.5564   -1.2927    0.0000 C   0  0  0  0  0  0
   -0.5653    0.0073    0.0000 C   0  0  0  0  0  0
    0.5564    0.6646    0.0000 C   0  0  0  0  0  0
    1.6867    0.0218    0.0000 C   0  0  0  0  0  0
    1.6950   -1.2782    0.0000 C   0  0  0  0  0  0
    0.5736   -1.9355    0.0000 C   0  0  0  0  0  0
    2.8081    0.6789    0.0000 C   0  0  0  0  0  0
    2.8000    1.9789    0.0000 O   0  0  0  0  0  0
    3.9380    0.0361    0.0000 N   0  0  0  0  0  0
    5.0597    0.6934    0.0000 C   0  0  0  0  0  0
    6.1897    0.0507    0.0000 C   0  0  0  0  0  0
    6.1980   -1.2493    0.0000 C   0  0  0  0  0  0
    7.3280   -1.8921    0.0000 C   0  0  0  0  0  0
    8.4496   -1.2350    0.0000 C   0  0  0  0  0  0
    8.4413    0.0650    0.0000 C   0  0  0  0  0  0
    7.3113    0.7077    0.0000 C   0  0  0  0  0  0
   -5.0680   -0.0218    0.0000 C   0  0  0  0  0  0
   -6.1980    0.6212    0.0000 C   0  0  0  0  0  0
  1  2  1  0  0  0
  2 27  1  0  0  0
  2  3  2  0  0  0
  3  4  1  0  0  0
  4  5  2  0  0  0
  5  6  1  0  0  0
  5 26  1  0  0  0
  6  7  1  0  0  0
  7  8  2  0  0  0
  7  9  1  0  0  0
  9 10  1  0  0  0
 10 15  1  0  0  0
 10 11  2  0  0  0
 11 12  1  0  0  0
 12 13  2  0  0  0
 13 14  1  0  0  0
 13 16  1  0  0  0
 14 15  2  0  0  0
 16 17  2  0  0  0
 16 18  1  0  0  0
 18 19  1  0  0  0
 19 20  1  0  0  0
 20 25  1  0  0  0
 20 21  2  0  0  0
 21 22  1  0  0  0
 22 23  2  0  0  0
 23 24  1  0  0  0
 24 25  2  0  0  0
 26 27  2  0  0  0
M  END
$$$$
 
                    3D
 Structure written by MMmdl.
 28 30  0  0  1  0            999 V2000
    7.8822   -2.9192    0.0000 F   0  0  0  0  0  0
    6.7559   -2.2702    0.0000 C   0  0  0  0  0  0
    5.6306   -2.9210    0.0000 C   0  0  0  0  0  0
    4.5043   -2.2720    0.0000 C   0  0  0  0  0  0
    3.3790   -2.9228    0.0000 Cl  0  0  0  0  0  0
    4.5032   -0.9720    0.0000 C   0  0  0  0  0  0
    5.6285   -0.3210    0.0000 C   0  0  0  0  0  0
    6.7548   -0.9702    0.0000 C   0  0  0  0  0  0
    7.8801   -0.3192    0.0000 F   0  0  0  0  0  0
    3.3769   -0.3228    0.0000 C   0  0  0  0  0  0
    3.3759    0.9772    0.0000 O   0  0  0  0  0  0
    2.2516   -0.9738    0.0000 N   0  0  0  0  0  0
    1.1253   -0.3246    0.0000 C   0  0  0  0  0  0
    1.1242    0.9754    0.0000 C   0  0  0  0  0  0
   -0.0021    1.6244    0.0000 C   0  0  0  0  0  0
   -1.1274    0.9736    0.0000 C   0  0  0  0  0  0
   -1.1263   -0.3264    0.0000 C   0  0  0  0  0  0
    0.0000   -0.9757    0.0000 C   0  0  0  0  0  0
   -2.2537    1.6228    0.0000 C   0  0  0  0  0  0
   -2.2547    2.9228    0.0000 O   0  0  0  0  0  0
   -3.3790    0.9718    0.0000 N   0  0  0  0  0  0
   -4.5053    1.6210    0.0000 C   0  0  0  0  0  0
   -5.6306    0.9699    0.0000 C   0  0  0  0  0  0
   -5.6296   -0.3301    0.0000 C   0  0  0  0  0  0
   -6.7548   -0.9809    0.0000 C   0  0  0  0  0  0
   -7.8812   -0.3319    0.0000 C   0  0  0  0  0  0
   -7.8822    0.9681    0.0000 C   0  0  0  0  0  0
   -6.7569    1.6192    0.0000 C   0  0  0  0  0  0
  1  2  1  0  0  0
  2  8  1  0  0  0
  2  3  2  0  0  0
  3  4  1  0  0  0
  4  5  1  0  0  0
  4  6  2  0  0  0
  6  7  1  0  0  0
  6 10  1  0  0  0
  7  8  2  0  0  0
  8  9  1  0  0  0
 10 11  2  0  0  0
 10 12  1  0  0  0
 12 13  1  0  0  0
 13 18  1  0  0  0
 13 14  2  0  0  0
 14 15  1  0  0  0
 15 16  2  0  0  0
 16 17  1  0  0  0
 16 19  1  0  0  0
 17 18  2  0  0  0
 19 20  2  0  0  0
 19 21  1  0  0  0
 21 22  1  0  0  0
 22 23  1  0  0  0
 23 28  1  0  0  0
 23 24  2  0  0  0
 24 25  1  0  0  0
 25 26  2  0  0  0
 26 27  1  0  0  0
 27 28  2  0  0  0
M  END
$$$$
 
                    3D
 Structure written by MMmdl.
 31 33  0  0  1  0            999 V2000
    3.3738   -3.2510    0.0000 C   0  0  0  0  0  0
    3.3749   -1.9509    0.0000 C   0  0  0  0  0  0
    4.5012   -1.3017    0.0000 O   0  0  0  0  0  0
    2.2496   -1.2999    0.0000 C   0  0  0  0  0  0
    1.1232   -1.9491    0.0000 C   0  0  0  0  0  0
    1.1222   -3.2491    0.0000 C   0  0  0  0  0  0
   -0.0021   -1.2981    0.0000 N   0  0  0  0  0  0
   -0.0010    0.0019    0.0000 C   0  0  0  0  0  0
   -1.1263    0.6527    0.0000 S   0  0  0  0  0  0
   -2.2527    0.0038    0.0000 C   0  0  0  0  0  0
   -3.3780    0.6546    0.0000 C   0  0  0  0  0  0
   -3.3769    1.9546    0.0000 O   0  0  0  0  0  0
   -4.5043    0.0053    0.0000 N   0  0  0  0  0  0
   -5.6296    0.6564    0.0000 C   0  0  0  0  0  0
   -5.6286    1.9564    0.0000 C   0  0  0  0  0  0
   -6.7539    2.6072    0.0000 C   0  0  0  0  0  0
   -7.8802    1.9582    0.0000 C   0  0  0  0  0  0
   -7.8813    0.6582    0.0000 C   0  0  0  0  0  0
   -6.7560    0.0072    0.0000 C   0  0  0  0  0  0
    1.1253    0.6509    0.0000 C   0  0  0  0  0  0
    1.1263    1.9509    0.0000 C   0  0  0  0  0  0
    1.1274    3.2510    0.0000 N   0  0  0  0  0  0
    2.2506    0.0001    0.0000 C   0  0  0  0  0  0
    3.3769    0.6491    0.0000 C   0  0  0  0  0  0
    4.5022   -0.0017    0.0000 C   0  0  0  0  0  0
    5.6286    0.6473    0.0000 C   0  0  0  0  0  0
    6.7539   -0.0035    0.0000 C   0  0  0  0  0  0
    7.8802    0.6457    0.0000 C   0  0  0  0  0  0
    7.8813    1.9457    0.0000 C   0  0  0  0  0  0
    6.7560    2.5965    0.0000 C   0  0  0  0  0  0
    5.6296    1.9473    0.0000 C   0  0  0  0  0  0
  1  2  1  0  0  0
  2  3  2  0  0  0
  2  4  1  0  0  0
  4 23  1  0  0  0
  4  5  2  0  0  0
  5  6  1  0  0  0
  5  7  1  0  0  0
  7  8  2  0  0  0
  8  9  1  0  0  0
  8 20  1  0  0  0
  9 10  1  0  0  0
 10 11  1  0  0  0
 11 12  2  0  0  0
 11 13  1  0  0  0
 13 14  1  0  0  0
 14 19  1  0  0  0
 14 15  2  0  0  0
 15 16  1  0  0  0
 16 17  2  0  0  0
 17 18  1  0  0  0
 18 19  2  0  0  0
 20 21  1  0  0  0
 20 23  2  0  0  0
 21 22  3  0  0  0
 23 24  1  0  0  0
 24 25  2  0  0  0
 25 26  1  0  0  0
 26 31  1  0  0  0
 26 27  2  0  0  0
 27 28  1  0  0  0
 28 29  2  0  0  0
 29 30  1  0  0  0
 30 31  2  0  0  0
M  END
$$$$
 
                    3D
 Structure written by MMmdl.
 27 29  0  0  1  0            999 V2000
    2.2493   -2.5920    0.0000 O   0  0  0  0  0  0
    2.2540   -1.2920    0.0000 C   0  0  0  0  0  0
    1.1305   -0.6378    0.0000 N   0  0  0  0  0  0
    0.0023   -1.2839    0.0000 C   0  0  0  0  0  0
   -1.1211   -0.6297    0.0000 C   0  0  0  0  0  0
   -2.2491   -1.2756    0.0000 N   0  0  0  0  0  0
   -3.3725   -0.6217    0.0000 C   0  0  0  0  0  0
   -3.3679    0.6784    0.0000 O   0  0  0  0  0  0
   -4.5007   -1.2675    0.0000 C   0  0  0  0  0  0
   -5.6242   -0.6136    0.0000 C   0  0  0  0  0  0
   -6.7526   -1.2595    0.0000 C   0  0  0  0  0  0
   -6.7573   -2.5595    0.0000 C   0  0  0  0  0  0
   -5.6338   -3.2134    0.0000 C   0  0  0  0  0  0
   -4.5057   -2.5676    0.0000 N   0  0  0  0  0  0
    3.3822   -0.6461    0.0000 C   0  0  0  0  0  0
    3.3868    0.6539    0.0000 C   0  0  0  0  0  0
    4.5150    1.3000    0.0000 C   0  0  0  0  0  0
    4.5197    2.6001    0.0000 C   0  0  0  0  0  0
    3.3962    3.2540    0.0000 C   0  0  0  0  0  0
    2.2680    2.6081    0.0000 C   0  0  0  0  0  0
    2.2634    1.3081    0.0000 C   0  0  0  0  0  0
    4.5057   -1.3000    0.0000 C   0  0  0  0  0  0
    4.5010   -2.6001    0.0000 C   0  0  0  0  0  0
    5.6245   -3.2540    0.0000 C   0  0  0  0  0  0
    6.7526   -2.6081    0.0000 C   0  0  0  0  0  0
    6.7573   -1.3081    0.0000 C   0  0  0  0  0  0
    5.6338   -0.6542    0.0000 C   0  0  0  0  0  0
  1  2  2  0  0  0
  2  3  1  0  0  0
  2 15  1  0  0  0
  3  4  1  0  0  0
  4  5  1  0  0  0
  5  6  1  0  0  0
  6  7  1  0  0  0
  7  8  2  0  0  0
  7  9  1  0  0  0
  9 14  1  0  0  0
  9 10  2  0  0  0
 10 11  1  0  0  0
 11 12  2  0  0  0
 12 13  1  0  0  0
 13 14  2  0  0  0
 15 16  1  0  0  0
 15 22  1  0  0  0
 16 21  1  0  0  0
 16 17  2  0  0  0
 17 18  1  0  0  0
 18 19  2  0  0  0
 19 20  1  0  0  0
 20 21  2  0  0  0
 22 27  1  0  0  0
 22 23  2  0  0  0
 23 24  1  0  0  0
 24 25  2  0  0  0
 25 26  1  0  0  0
 26 27  2  0  0  0
M  END
$$$$
 
                    3D
 Structure written by MMmdl.
 34 37  0  0  1  0            999 V2000
    0.0185   -6.1716    0.0000 C   0  0  0  0  0  0
   -1.1089   -5.5239    0.0000 O   0  0  0  0  0  0
   -1.1115   -4.2239    0.0000 C   0  0  0  0  0  0
    0.0130   -3.5715    0.0000 C   0  0  0  0  0  0
    0.0104   -2.2715    0.0000 C   0  0  0  0  0  0
    1.1349   -1.6194    0.0000 C   0  0  0  0  0  0
    1.1323   -0.3194    0.0000 C   0  0  0  0  0  0
    0.0052    0.3285    0.0000 N   0  0  0  0  0  0
   -1.1193   -0.3238    0.0000 C   0  0  0  0  0  0
   -2.2464    0.3238    0.0000 C   0  0  0  0  0  0
   -2.2490    1.6238    0.0000 C   0  0  0  0  0  0
   -3.3761    2.2715    0.0000 C   0  0  0  0  0  0
   -3.3787    3.5715    0.0000 C   0  0  0  0  0  0
   -4.5058    4.2192    0.0000 O   0  0  0  0  0  0
   -4.5084    5.5192    0.0000 C   0  0  0  0  0  0
   -2.2542    4.2239    0.0000 C   0  0  0  0  0  0
   -2.2568    5.5236    0.0000 O   0  0  0  0  0  0
   -3.3839    6.1716    0.0000 C   0  0  0  0  0  0
   -1.1271    3.5762    0.0000 C   0  0  0  0  0  0
   -1.1245    2.2762    0.0000 C   0  0  0  0  0  0
    0.0026    1.6283    0.0000 N   0  0  0  0  0  0
    1.1271    2.2806    0.0000 C   0  0  0  0  0  0
    1.1245    3.5806    0.0000 O   0  0  0  0  0  0
    2.2542    1.6329    0.0000 C   0  0  0  0  0  0
    2.2568    0.3329    0.0000 C   0  0  0  0  0  0
    3.3839   -0.3150    0.0000 C   0  0  0  0  0  0
    4.5084    0.3374    0.0000 C   0  0  0  0  0  0
    4.5058    1.6374    0.0000 C   0  0  0  0  0  0
    3.3787    2.2850    0.0000 C   0  0  0  0  0  0
   -1.1167   -1.6238    0.0000 C   0  0  0  0  0  0
   -2.2412   -2.2759    0.0000 C   0  0  0  0  0  0
   -2.2386   -3.5759    0.0000 C   0  0  0  0  0  0
   -3.3631   -4.2283    0.0000 O   0  0  0  0  0  0
   -3.3605   -5.5283    0.0000 C   0  0  0  0  0  0
  1  2  1  0  0  0
  2  3  1  0  0  0
  3 32  1  0  0  0
  3  4  2  0  0  0
  4  5  1  0  0  0
  5 30  1  0  0  0
  5  6  2  0  0  0
  6  7  1  0  0  0
  7  8  2  0  0  0
  8  9  1  0  0  0
  9 10  1  0  0  0
  9 30  2  0  0  0
 10 11  1  0  0  0
 11 20  1  0  0  0
 11 12  2  0  0  0
 12 13  1  0  0  0
 13 14  1  0  0  0
 13 16  2  0  0  0
 14 15  1  0  0  0
 16 17  1  0  0  0
 16 19  1  0  0  0
 17 18  1  0  0  0
 19 20  2  0  0  0
 20 21  1  0  0  0
 21 22  1  0  0  0
 22 23  2  0  0  0
 22 24  1  0  0  0
 24 29  1  0  0  0
 24 25  2  0  0  0
 25 26  1  0  0  0
 26 27  2  0  0  0
 27 28  1  0  0  0
 28 29  2  0  0  0
 30 31  1  0  0  0
 31 32  2  0  0  0
 32 33  1  0  0  0
 33 34  1  0  0  0
M  END
$$$$
 
                    3D
 Structure written by MMmdl.
 25 27  0  0  1  0            999 V2000
    5.0721    4.2192    0.0000 Cl  0  0  0  0  0  0
    3.9450    3.5715    0.0000 C   0  0  0  0  0  0
    2.8205    4.2239    0.0000 C   0  0  0  0  0  0
    1.6934    3.5760    0.0000 C   0  0  0  0  0  0
    1.6908    2.2759    0.0000 C   0  0  0  0  0  0
    2.8153    1.6239    0.0000 C   0  0  0  0  0  0
    3.9424    2.2715    0.0000 C   0  0  0  0  0  0
    2.8127    0.3238    0.0000 C   0  0  0  0  0  0
    3.9372   -0.3285    0.0000 O   0  0  0  0  0  0
    1.6853   -0.3238    0.0000 N   0  0  0  0  0  0
    1.6827   -1.6239    0.0000 C   0  0  0  0  0  0
    2.8073   -2.2762    0.0000 C   0  0  0  0  0  0
    2.8047   -3.5762    0.0000 C   0  0  0  0  0  0
    1.6775   -4.2239    0.0000 C   0  0  0  0  0  0
    0.5530   -3.5715    0.0000 C   0  0  0  0  0  0
    0.5556   -2.2718    0.0000 C   0  0  0  0  0  0
   -0.5689   -1.6194    0.0000 C   0  0  0  0  0  0
   -0.5663   -0.3194    0.0000 O   0  0  0  0  0  0
   -1.6960   -2.2671    0.0000 N   0  0  0  0  0  0
   -2.8205   -1.6150    0.0000 C   0  0  0  0  0  0
   -3.9476   -2.2627    0.0000 C   0  0  0  0  0  0
   -5.0721   -1.6106    0.0000 C   0  0  0  0  0  0
   -5.0695   -0.3106    0.0000 C   0  0  0  0  0  0
   -3.9424    0.3374    0.0000 C   0  0  0  0  0  0
   -2.8179   -0.3150    0.0000 N   0  0  0  0  0  0
  1  2  1  0  0  0
  2  7  1  0  0  0
  2  3  2  0  0  0
  3  4  1  0  0  0
  4  5  2  0  0  0
  5  6  1  0  0  0
  6  7  2  0  0  0
  6  8  1  0  0  0
  8  9  2  0  0  0
  8 10  1  0  0  0
 10 11  1  0  0  0
 11 16  1  0  0  0
 11 12  2  0  0  0
 12 13  1  0  0  0
 13 14  2  0  0  0
 14 15  1  0  0  0
 15 16  2  0  0  0
 16 17  1  0  0  0
 17 18  2  0  0  0
 17 19  1  0  0  0
 19 20  1  0  0  0
 20 25  1  0  0  0
 20 21  2  0  0  0
 21 22  1  0  0  0
 22 23  2  0  0  0
 23 24  1  0  0  0
 24 25  2  0  0  0
M  END
$$$$
 
                    3D
 Structure written by MMmdl.
 24 26  0  0  1  0            999 V2000
   -1.1350   -3.5671    0.0000 O   0  0  0  0  0  0
   -1.1324   -2.2671    0.0000 C   0  0  0  0  0  0
   -0.0051   -1.6194    0.0000 N   0  0  0  0  0  0
    1.1194   -2.2715    0.0000 C   0  0  0  0  0  0
    2.2466   -1.6239    0.0000 C   0  0  0  0  0  0
    3.3711   -2.2762    0.0000 C   0  0  0  0  0  0
    3.3685   -3.5762    0.0000 C   0  0  0  0  0  0
    2.2414   -4.2239    0.0000 C   0  0  0  0  0  0
    1.1166   -3.5715    0.0000 C   0  0  0  0  0  0
    2.2492   -0.3238    0.0000 C   0  0  0  0  0  0
    1.1246    0.3283    0.0000 O   0  0  0  0  0  0
    3.3763    0.3238    0.0000 N   0  0  0  0  0  0
    3.3789    1.6239    0.0000 C   0  0  0  0  0  0
    2.2544    2.2762    0.0000 C   0  0  0  0  0  0
    2.2570    3.5760    0.0000 C   0  0  0  0  0  0
    3.3841    4.2239    0.0000 C   0  0  0  0  0  0
    4.5086    3.5715    0.0000 C   0  0  0  0  0  0
    4.5060    2.2715    0.0000 N   0  0  0  0  0  0
   -2.2570   -1.6150    0.0000 C   0  0  0  0  0  0
   -3.3841   -2.2627    0.0000 C   0  0  0  0  0  0
   -4.5086   -1.6103    0.0000 N   0  0  0  0  0  0
   -4.5060   -0.3103    0.0000 C   0  0  0  0  0  0
   -3.3789    0.3374    0.0000 C   0  0  0  0  0  0
   -2.2544   -0.3150    0.0000 C   0  0  0  0  0  0
  1  2  2  0  0  0
  2  3  1  0  0  0
  2 19  1  0  0  0
  3  4  1  0  0  0
  4  9  1  0  0  0
  4  5  2  0  0  0
  5  6  1  0  0  0
  5 10  1  0  0  0
  6  7  2  0  0  0
  7  8  1  0  0  0
  8  9  2  0  0  0
 10 11  2  0  0  0
 10 12  1  0  0  0
 12 13  1  0  0  0
 13 18  1  0  0  0
 13 14  2  0  0  0
 14 15  1  0  0  0
 15 16  2  0  0  0
 16 17  1  0  0  0
 17 18  2  0  0  0
 19 24  1  0  0  0
 19 20  2  0  0  0
 20 21  1  0  0  0
 21 22  2  0  0  0
 22 23  1  0  0  0
 23 24  2  0  0  0
M  END
$$$$
 
                    3D
 Structure written by MMmdl.
 24 26  0  0  1  0            999 V2000
    2.2610   -2.5920    0.0000 O   0  0  0  0  0  0
    2.2564   -1.2920    0.0000 C   0  0  0  0  0  0
    1.1282   -0.6461    0.0000 N   0  0  0  0  0  0
    0.0047   -1.3000    0.0000 C   0  0  0  0  0  0
   -1.1235   -0.6542    0.0000 C   0  0  0  0  0  0
   -2.2473   -1.3081    0.0000 N   0  0  0  0  0  0
   -3.3752   -0.6620    0.0000 C   0  0  0  0  0  0
   -3.3799    0.6381    0.0000 O   0  0  0  0  0  0
   -4.4987   -1.3162    0.0000 C   0  0  0  0  0  0
   -4.4940   -2.6159    0.0000 C   0  0  0  0  0  0
   -5.6175   -3.2701    0.0000 N   0  0  0  0  0  0
   -6.7457   -2.6240    0.0000 C   0  0  0  0  0  0
   -6.7503   -1.3242    0.0000 C   0  0  0  0  0  0
   -5.6268   -0.6700    0.0000 N   0  0  0  0  0  0
    3.3798   -0.6381    0.0000 C   0  0  0  0  0  0
    4.5080   -1.2839    0.0000 C   0  0  0  0  0  0
    5.6315   -0.6300    0.0000 C   0  0  0  0  0  0
    5.6268    0.6700    0.0000 C   0  0  0  0  0  0
    6.7503    1.3242    0.0000 C   0  0  0  0  0  0
    6.7457    2.6240    0.0000 C   0  0  0  0  0  0
    5.6175    3.2701    0.0000 C   0  0  0  0  0  0
    4.4940    2.6159    0.0000 C   0  0  0  0  0  0
    4.4987    1.3162    0.0000 C   0  0  0  0  0  0
    3.3752    0.6620    0.0000 C   0  0  0  0  0  0
  1  2  2  0  0  0
  2  3  1  0  0  0
  2 15  1  0  0  0
  3  4  1  0  0  0
  4  5  1  0  0  0
  5  6  1  0  0  0
  6  7  1  0  0  0
  7  8  2  0  0  0
  7  9  1  0  0  0
  9 14  1  0  0  0
  9 10  2  0  0  0
 10 11  1  0  0  0
 11 12  2  0  0  0
 12 13  1  0  0  0
 13 14  2  0  0  0
 15 24  1  0  0  0
 15 16  2  0  0  0
 16 17  1  0  0  0
 17 18  2  0  0  0
 18 23  1  0  0  0
 18 19  1  0  0  0
 19 20  2  0  0  0
 20 21  1  0  0  0
 21 22  2  0  0  0
 22 23  1  0  0  0
 23 24  2  0  0  0
M  END
$$$$
 
                    3D
 Structure written by MMmdl.
 33 37  0  0  1  0            999 V2000
   -6.1673    2.0985    0.0000 C   0  0  0  0  0  0
   -5.4035    1.0465    0.0000 O   0  0  0  0  0  0
   -4.1105    1.1822    0.0000 C   0  0  0  0  0  0
   -3.5814    2.3696    0.0000 C   0  0  0  0  0  0
   -2.2887    2.5051    0.0000 C   0  0  0  0  0  0
   -1.5248    1.4531    0.0000 C   0  0  0  0  0  0
   -2.0539    0.2657    0.0000 C   0  0  0  0  0  0
   -3.3469    0.1303    0.0000 C   0  0  0  0  0  0
   -0.2321    1.5886    0.0000 C   0  0  3  0  0  0
    0.5318    0.5366    0.0000 N   0  0  0  0  0  0
    1.8248    0.6721    0.0000 C   0  0  0  0  0  0
    2.3539    1.8595    0.0000 C   0  0  0  0  0  0
    3.6466    1.7233    0.0000 S   0  0  0  0  0  0
    3.9165    0.4516    0.0000 C   0  0  0  0  0  0
    2.7905   -0.1981    0.0000 C   0  0  0  0  0  0
    2.7902   -1.4981    0.0000 C   0  0  0  0  0  0
    1.6641   -2.1479    0.0000 C   0  0  0  0  0  0
    1.6636   -3.4479    0.0000 C   0  0  0  0  0  0
    0.5376   -4.0976    0.0000 C   0  0  0  0  0  0
   -0.5880   -3.4471    0.0000 C   0  0  0  0  0  0
   -1.7141   -4.0966    0.0000 Cl  0  0  0  0  0  0
   -0.5877   -2.1468    0.0000 C   0  0  0  0  0  0
    0.5383   -1.4973    0.0000 C   0  0  0  0  0  0
    3.9155   -2.1486    0.0000 C   0  0  0  0  0  0
    3.9150   -3.4486    0.0000 C   0  0  0  0  0  0
    2.7889   -4.0981    0.0000 C   0  0  0  0  0  0
    5.0402   -4.0989    0.0000 O   0  0  0  0  0  0
    5.0415   -1.4989    0.0000 C   0  0  0  0  0  0
    6.1673   -2.1494    0.0000 C   0  0  0  0  0  0
    5.0423   -0.1989    0.0000 N   0  0  0  0  0  0
    1.5900    2.9115    0.0000 C   0  0  0  0  0  0
    2.1191    4.0989    0.0000 O   0  0  0  0  0  0
    0.2973    2.7760    0.0000 N   0  0  0  0  0  0
  1  2  1  0  0  0
  2  3  1  0  0  0
  3  8  1  0  0  0
  3  4  2  0  0  0
  4  5  1  0  0  0
  5  6  2  0  0  0
  6  7  1  0  0  0
  6  9  1  0  0  0
  7  8  2  0  0  0
  9 33  1  0  0  0
  9 10  1  0  0  0
 10 11  1  0  0  0
 11 15  1  0  0  0
 11 12  2  0  0  0
 12 13  1  0  0  0
 12 31  1  0  0  0
 13 14  1  0  0  0
 14 30  1  0  0  0
 14 15  2  0  0  0
 15 16  1  0  0  0
 16 17  1  0  0  0
 16 24  2  0  0  0
 17 23  1  0  0  0
 17 18  2  0  0  0
 18 19  1  0  0  0
 19 20  2  0  0  0
 20 21  1  0  0  0
 20 22  1  0  0  0
 22 23  2  0  0  0
 24 25  1  0  0  0
 24 28  1  0  0  0
 25 26  1  0  0  0
 25 27  2  0  0  0
 28 29  1  0  0  0
 28 30  2  0  0  0
 31 32  2  0  0  0
 31 33  1  0  0  0
M  END
$$$$
 
                    3D
 Structure written by MMmdl.
 25 27  0  0  1  0            999 V2000
    5.6315    0.6300    0.0000 N   0  0  0  0  0  0
    5.6268   -0.6700    0.0000 C   0  0  0  0  0  0
    6.7503   -1.3242    0.0000 C   0  0  0  0  0  0
    6.7456   -2.6243    0.0000 C   0  0  0  0  0  0
    5.6175   -3.2701    0.0000 C   0  0  0  0  0  0
    4.4940   -2.6159    0.0000 C   0  0  0  0  0  0
    4.4986   -1.3162    0.0000 C   0  0  0  0  0  0
    3.3752   -0.6620    0.0000 C   0  0  0  0  0  0
    3.3798    0.6381    0.0000 O   0  0  0  0  0  0
    2.2472   -1.3081    0.0000 N   0  0  0  0  0  0
    1.1235   -0.6542    0.0000 C   0  0  0  0  0  0
   -0.0047   -1.3000    0.0000 C   0  0  0  0  0  0
   -1.1282   -0.6461    0.0000 N   0  0  0  0  0  0
   -2.2563   -1.2920    0.0000 C   0  0  0  0  0  0
   -2.2610   -2.5920    0.0000 O   0  0  0  0  0  0
   -3.3798   -0.6381    0.0000 C   0  0  0  0  0  0
   -3.3752    0.6620    0.0000 N   0  0  0  0  0  0
   -4.4986    1.3159    0.0000 C   0  0  0  0  0  0
   -4.4940    2.6159    0.0000 C   0  0  0  0  0  0
   -5.6175    3.2701    0.0000 C   0  0  0  0  0  0
   -6.7456    2.6240    0.0000 C   0  0  0  0  0  0
   -6.7503    1.3242    0.0000 C   0  0  0  0  0  0
   -5.6268    0.6700    0.0000 C   0  0  0  0  0  0
   -5.6315   -0.6300    0.0000 C   0  0  0  0  0  0
   -4.5080   -1.2839    0.0000 C   0  0  0  0  0  0
  1  2  1  0  0  0
  2  7  1  0  0  0
  2  3  2  0  0  0
  3  4  1  0  0  0
  4  5  2  0  0  0
  5  6  1  0  0  0
  6  7  2  0  0  0
  7  8  1  0  0  0
  8  9  2  0  0  0
  8 10  1  0  0  0
 10 11  1  0  0  0
 11 12  1  0  0  0
 12 13  1  0  0  0
 13 14  1  0  0  0
 14 15  2  0  0  0
 14 16  1  0  0  0
 16 25  1  0  0  0
 16 17  2  0  0  0
 17 18  1  0  0  0
 18 23  1  0  0  0
 18 19  2  0  0  0
 19 20  1  0  0  0
 20 21  2  0  0  0
 21 22  1  0  0  0
 22 23  2  0  0  0
 23 24  1  0  0  0
 24 25  2  0  0  0
M  END
$$$$
 
                    3D
 Structure written by MMmdl.
 35 38  0  0  1  0            999 V2000
   -5.0720    5.5192    0.0000 C   0  0  0  0  0  0
   -5.0694    4.2192    0.0000 O   0  0  0  0  0  0
   -3.9426    3.5715    0.0000 C   0  0  0  0  0  0
   -3.9400    2.2715    0.0000 C   0  0  0  0  0  0
   -2.8126    1.6239    0.0000 C   0  0  0  0  0  0
   -2.8100    0.3238    0.0000 C   0  0  0  0  0  0
   -1.6829   -0.3238    0.0000 C   0  0  0  0  0  0
   -1.6803   -1.6239    0.0000 C   0  0  0  0  0  0
   -2.8048   -2.2762    0.0000 C   0  0  0  0  0  0
   -2.8022   -3.5760    0.0000 C   0  0  0  0  0  0
   -3.9267   -4.2283    0.0000 O   0  0  0  0  0  0
   -3.9241   -5.5283    0.0000 C   0  0  0  0  0  0
   -1.6751   -4.2239    0.0000 C   0  0  0  0  0  0
   -1.6725   -5.5239    0.0000 O   0  0  0  0  0  0
   -0.5454   -6.1716    0.0000 C   0  0  0  0  0  0
   -0.5506   -3.5715    0.0000 C   0  0  0  0  0  0
   -0.5532   -2.2715    0.0000 C   0  0  0  0  0  0
    0.5714   -1.6194    0.0000 C   0  0  0  0  0  0
    0.5688   -0.3194    0.0000 C   0  0  0  0  0  0
   -0.5584    0.3285    0.0000 N   0  0  0  0  0  0
   -1.6881    2.2762    0.0000 C   0  0  0  0  0  0
   -0.5610    1.6283    0.0000 N   0  0  0  0  0  0
    0.5636    2.2806    0.0000 C   0  0  0  0  0  0
    0.5610    3.5806    0.0000 O   0  0  0  0  0  0
    1.6907    1.6330    0.0000 C   0  0  0  0  0  0
    1.6933    0.3329    0.0000 C   0  0  0  0  0  0
    2.8204   -0.3150    0.0000 C   0  0  0  0  0  0
    3.9449    0.3374    0.0000 C   0  0  0  0  0  0
    5.0720   -0.3103    0.0000 Cl  0  0  0  0  0  0
    3.9423    1.6374    0.0000 C   0  0  0  0  0  0
    2.8152    2.2850    0.0000 C   0  0  0  0  0  0
   -1.6907    3.5762    0.0000 C   0  0  0  0  0  0
   -2.8180    4.2239    0.0000 C   0  0  0  0  0  0
   -2.8204    5.5236    0.0000 O   0  0  0  0  0  0
   -3.9475    6.1716    0.0000 C   0  0  0  0  0  0
  1  2  1  0  0  0
  2  3  1  0  0  0
  3 33  1  0  0  0
  3  4  2  0  0  0
  4  5  1  0  0  0
  5  6  1  0  0  0
  5 21  2  0  0  0
  6  7  1  0  0  0
  7 20  1  0  0  0
  7  8  2  0  0  0
  8 17  1  0  0  0
  8  9  1  0  0  0
  9 10  2  0  0  0
 10 11  1  0  0  0
 10 13  1  0  0  0
 11 12  1  0  0  0
 13 14  1  0  0  0
 13 16  2  0  0  0
 14 15  1  0  0  0
 16 17  1  0  0  0
 17 18  2  0  0  0
 18 19  1  0  0  0
 19 20  2  0  0  0
 21 22  1  0  0  0
 21 32  1  0  0  0
 22 23  1  0  0  0
 23 24  2  0  0  0
 23 25  1  0  0  0
 25 31  1  0  0  0
 25 26  2  0  0  0
 26 27  1  0  0  0
 27 28  2  0  0  0
 28 29  1  0  0  0
 28 30  1  0  0  0
 30 31  2  0  0  0
 32 33  2  0  0  0
 33 34  1  0  0  0
 34 35  1  0  0  0
M  END
$$$$
 
                    3D
 Structure written by MMmdl.
 23 24  0  0  1  0            999 V2000
    5.6292   -0.3325    0.0000 C   0  0  0  0  0  0
    5.6302    0.9675    0.0000 C   0  0  0  0  0  0
    6.7563    1.6164    0.0000 C   0  0  0  0  0  0
    4.5047    1.6183    0.0000 C   0  0  0  0  0  0
    4.5057    2.9183    0.0000 O   0  0  0  0  0  0
    3.3786    0.9690    0.0000 N   0  0  0  0  0  0
    2.2533    1.6201    0.0000 C   0  0  0  0  0  0
    1.1270    0.9709    0.0000 C   0  0  0  0  0  0
    0.0017    1.6219    0.0000 C   0  0  0  0  0  0
   -1.1246    0.9727    0.0000 N   0  0  0  0  0  0
   -2.2499    1.6237    0.0000 C   0  0  0  0  0  0
   -2.2492    2.9237    0.0000 O   0  0  0  0  0  0
   -3.3763    0.9745    0.0000 C   0  0  0  0  0  0
   -3.3773   -0.3255    0.0000 N   0  0  0  0  0  0
   -4.5036   -0.9745    0.0000 C   0  0  0  0  0  0
   -4.5047   -2.2745    0.0000 C   0  0  0  0  0  0
   -5.6310   -2.9237    0.0000 C   0  0  0  0  0  0
   -6.7563   -2.2729    0.0000 C   0  0  0  0  0  0
   -6.7553   -0.9729    0.0000 C   0  0  0  0  0  0
   -5.6289   -0.3237    0.0000 C   0  0  0  0  0  0
   -5.6279    0.9763    0.0000 C   0  0  0  0  0  0
   -6.7532    1.6271    0.0000 O   0  0  0  0  0  0
   -4.5016    1.6255    0.0000 N   0  0  0  0  0  0
  1  2  1  0  0  0
  2  3  1  0  0  0
  2  4  1  0  0  0
  4  5  2  0  0  0
  4  6  1  0  0  0
  6  7  1  0  0  0
  7  8  1  0  0  0
  8  9  1  0  0  0
  9 10  1  0  0  0
 10 11  1  0  0  0
 11 12  2  0  0  0
 11 13  1  0  0  0
 13 23  1  0  0  0
 13 14  2  0  0  0
 14 15  1  0  0  0
 15 20  1  0  0  0
 15 16  2  0  0  0
 16 17  1  0  0  0
 17 18  2  0  0  0
 18 19  1  0  0  0
 19 20  2  0  0  0
 20 21  1  0  0  0
 21 22  2  0  0  0
 21 23  1  0  0  0
M  END
$$$$
 
                    3D
 Structure written by MMmdl.
 24 26  0  0  1  0            999 V2000
    7.0694    1.6009    0.0000 C   0  0  0  0  0  0
    5.9454    0.9475    0.0000 C   0  0  0  0  0  0
    5.9493   -0.3523    0.0000 C   0  0  0  0  0  0
    4.8251   -1.0057    0.0000 C   0  0  0  0  0  0
    4.8290   -2.3055    0.0000 C   0  0  0  0  0  0
    3.6974   -0.3588    0.0000 C   0  0  0  0  0  0
    2.5734   -1.0119    0.0000 N   0  0  0  0  0  0
    1.4460   -0.3653    0.0000 C   0  0  0  0  0  0
    1.4421    0.9347    0.0000 O   0  0  0  0  0  0
    0.3220   -1.0184    0.0000 C   0  0  0  0  0  0
   -0.8059   -0.3715    0.0000 S   0  0  0  0  0  0
   -1.9299   -1.0247    0.0000 C   0  0  0  0  0  0
   -3.0575   -0.3778    0.0000 C   0  0  0  0  0  0
   -3.1969    0.9147    0.0000 N   0  0  0  0  0  0
   -4.4694    1.1815    0.0000 C   0  0  0  0  0  0
   -5.1225    2.3055    0.0000 C   0  0  0  0  0  0
   -6.4225    2.3018    0.0000 C   0  0  0  0  0  0
   -7.0694    1.1742    0.0000 C   0  0  0  0  0  0
   -6.4160    0.0502    0.0000 C   0  0  0  0  0  0
   -5.1163    0.0538    0.0000 C   0  0  0  0  0  0
   -4.2437   -0.9098    0.0000 N   0  0  0  0  0  0
    3.6938    0.9412    0.0000 C   0  0  0  0  0  0
    2.5661    1.5881    0.0000 C   0  0  0  0  0  0
    4.8178    1.5944    0.0000 C   0  0  0  0  0  0
  1  2  1  0  0  0
  2 24  1  0  0  0
  2  3  2  0  0  0
  3  4  1  0  0  0
  4  5  1  0  0  0
  4  6  2  0  0  0
  6  7  1  0  0  0
  6 22  1  0  0  0
  7  8  1  0  0  0
  8  9  2  0  0  0
  8 10  1  0  0  0
 10 11  1  0  0  0
 11 12  1  0  0  0
 12 13  1  0  0  0
 13 21  1  0  0  0
 13 14  2  0  0  0
 14 15  1  0  0  0
 15 20  1  0  0  0
 15 16  2  0  0  0
 16 17  1  0  0  0
 17 18  2  0  0  0
 18 19  1  0  0  0
 19 20  2  0  0  0
 20 21  1  0  0  0
 22 23  1  0  0  0
 22 24  2  0  0  0
M  END
$$$$
 
                    3D
 Structure written by MMmdl.
 26 28  0  0  1  0            999 V2000
    3.3695    0.9784    0.0000 C   0  0  0  0  0  0
    2.2424    1.6261    0.0000 C   0  0  0  0  0  0
    1.1179    0.9740    0.0000 C   0  0  0  0  0  0
   -0.0092    1.6216    0.0000 C   0  0  3  0  0  0
   -0.0118    2.9217    0.0000 N   0  0  0  0  0  0
    1.1127    3.5737    0.0000 C   0  0  0  0  0  0
    1.1101    4.8738    0.0000 S   0  0  0  0  0  0
    2.2398    2.9261    0.0000 N   0  0  0  0  0  0
   -1.1337    0.9693    0.0000 C   0  0  0  0  0  0
   -2.2609    1.6172    0.0000 C   0  0  0  0  0  0
   -3.3854    0.9649    0.0000 C   0  0  0  0  0  0
   -3.3828   -0.3351    0.0000 C   0  0  0  0  0  0
   -4.5073   -0.9872    0.0000 O   0  0  0  0  0  0
   -2.2557   -0.9828    0.0000 C   0  0  0  0  0  0
   -1.1311   -0.3307    0.0000 C   0  0  0  0  0  0
    1.1205   -0.3260    0.0000 C   0  0  0  0  0  0
   -0.0040   -0.9784    0.0000 O   0  0  0  0  0  0
    2.2476   -0.9740    0.0000 N   0  0  0  0  0  0
    2.2502   -2.2740    0.0000 C   0  0  0  0  0  0
    3.3776   -2.9217    0.0000 C   0  0  0  0  0  0
    4.5021   -2.2693    0.0000 C   0  0  0  0  0  0
    3.3802   -4.2217    0.0000 C   0  0  0  0  0  0
    4.5073   -4.8693    0.0000 C   0  0  0  0  0  0
    2.2557   -4.8738    0.0000 C   0  0  0  0  0  0
    1.1283   -4.2261    0.0000 C   0  0  0  0  0  0
    1.1257   -2.9261    0.0000 C   0  0  0  0  0  0
  1  2  1  0  0  0
  2  8  1  0  0  0
  2  3  2  0  0  0
  3  4  1  0  0  0
  3 16  1  0  0  0
  4  5  1  0  0  0
  4  9  1  0  0  0
  5  6  1  0  0  0
  6  7  2  0  0  0
  6  8  1  0  0  0
  9 15  1  0  0  0
  9 10  2  0  0  0
 10 11  1  0  0  0
 11 12  2  0  0  0
 12 13  1  0  0  0
 12 14  1  0  0  0
 14 15  2  0  0  0
 16 17  2  0  0  0
 16 18  1  0  0  0
 18 19  1  0  0  0
 19 26  1  0  0  0
 19 20  2  0  0  0
 20 21  1  0  0  0
 20 22  1  0  0  0
 22 23  1  0  0  0
 22 24  2  0  0  0
 24 25  1  0  0  0
 25 26  2  0  0  0
M  END
$$$$
 
                    3D
 Structure written by MMmdl.
 27 29  0  0  1  0            999 V2000
   -1.1351   -6.8216    0.0000 C   0  0  0  0  0  0
   -1.1325   -5.5216    0.0000 C   0  0  0  0  0  0
   -0.0053   -4.8739    0.0000 C   0  0  0  0  0  0
   -2.2570   -4.8692    0.0000 C   0  0  0  0  0  0
   -3.3841   -5.5169    0.0000 C   0  0  0  0  0  0
   -4.5086   -4.8646    0.0000 C   0  0  0  0  0  0
   -4.5060   -3.5648    0.0000 C   0  0  0  0  0  0
   -3.3786   -2.9169    0.0000 C   0  0  0  0  0  0
   -2.2541   -3.5692    0.0000 C   0  0  0  0  0  0
   -1.1273   -2.9215    0.0000 N   0  0  0  0  0  0
   -1.1247   -1.6215    0.0000 C   0  0  0  0  0  0
   -2.2492   -0.9694    0.0000 O   0  0  0  0  0  0
    0.0025   -0.9738    0.0000 C   0  0  0  0  0  0
    0.0051    0.3262    0.0000 S   0  0  0  0  0  0
    1.1322    0.9738    0.0000 C   0  0  0  0  0  0
    2.2567    0.3218    0.0000 N   0  0  0  0  0  0
    3.3841    0.9694    0.0000 C   0  0  0  0  0  0
    4.5086    0.3173    0.0000 O   0  0  0  0  0  0
    3.3867    2.2695    0.0000 C   0  0  0  0  0  0
    2.2622    2.9218    0.0000 C   0  0  0  0  0  0
    1.1348    2.2739    0.0000 N   0  0  0  0  0  0
    2.2648    4.2216    0.0000 C   0  0  0  0  0  0
    1.1403    4.8739    0.0000 C   0  0  0  0  0  0
    1.1429    6.1739    0.0000 C   0  0  0  0  0  0
    2.2700    6.8216    0.0000 C   0  0  0  0  0  0
    3.3945    6.1695    0.0000 C   0  0  0  0  0  0
    3.3919    4.8695    0.0000 C   0  0  0  0  0  0
  1  2  1  0  0  0
  2  3  1  0  0  0
  2  4  1  0  0  0
  4  9  1  0  0  0
  4  5  2  0  0  0
  5  6  1  0  0  0
  6  7  2  0  0  0
  7  8  1  0  0  0
  8  9  2  0  0  0
  9 10  1  0  0  0
 10 11  1  0  0  0
 11 12  2  0  0  0
 11 13  1  0  0  0
 13 14  1  0  0  0
 14 15  1  0  0  0
 15 21  1  0  0  0
 15 16  2  0  0  0
 16 17  1  0  0  0
 17 18  2  0  0  0
 17 19  1  0  0  0
 19 20  2  0  0  0
 20 21  1  0  0  0
 20 22  1  0  0  0
 22 27  1  0  0  0
 22 23  2  0  0  0
 23 24  1  0  0  0
 24 25  2  0  0  0
 25 26  1  0  0  0
 26 27  2  0  0  0
M  END
$$$$
 
                    3D
 Structure written by MMmdl.
 25 27  0  0  1  0            999 V2000
    4.5080    6.1710    0.0000 C   0  0  0  0  0  0
    3.3817    5.5220    0.0000 C   0  0  0  0  0  0
    2.2563    6.1728    0.0000 C   0  0  0  0  0  0
    1.1300    5.5239    0.0000 C   0  0  0  0  0  0
    1.1290    4.2238    0.0000 C   0  0  0  0  0  0
    2.2543    3.5728    0.0000 C   0  0  0  0  0  0
    2.2532    2.2730    0.0000 N   0  0  0  0  0  0
    1.1269    1.6240    0.0000 C   0  0  0  0  0  0
    0.0016    2.2748    0.0000 O   0  0  0  0  0  0
    1.1258    0.3240    0.0000 C   0  0  0  0  0  0
   -0.0005   -0.3253    0.0000 S   0  0  0  0  0  0
   -0.0016   -1.6253    0.0000 C   0  0  0  0  0  0
   -1.1279   -2.2745    0.0000 N   0  0  0  0  0  0
   -1.1290   -3.5746    0.0000 C   0  0  0  0  0  0
   -0.0036   -4.2254    0.0000 C   0  0  0  0  0  0
    1.1227   -3.5761    0.0000 C   0  0  0  0  0  0
    2.2480   -4.2272    0.0000 O   0  0  0  0  0  0
    1.1238   -2.2761    0.0000 N   0  0  0  0  0  0
   -2.2553   -4.2236    0.0000 C   0  0  0  0  0  0
   -3.3806   -3.5728    0.0000 C   0  0  0  0  0  0
   -4.5070   -4.2217    0.0000 C   0  0  0  0  0  0
   -4.5080   -5.5218    0.0000 C   0  0  0  0  0  0
   -3.3827   -6.1728    0.0000 C   0  0  0  0  0  0
   -2.2563   -5.5236    0.0000 C   0  0  0  0  0  0
    3.3806    4.2223    0.0000 C   0  0  0  0  0  0
  1  2  1  0  0  0
  2 25  1  0  0  0
  2  3  2  0  0  0
  3  4  1  0  0  0
  4  5  2  0  0  0
  5  6  1  0  0  0
  6  7  1  0  0  0
  6 25  2  0  0  0
  7  8  1  0  0  0
  8  9  2  0  0  0
  8 10  1  0  0  0
 10 11  1  0  0  0
 11 12  1  0  0  0
 12 18  1  0  0  0
 12 13  2  0  0  0
 13 14  1  0  0  0
 14 15  2  0  0  0
 14 19  1  0  0  0
 15 16  1  0  0  0
 16 17  2  0  0  0
 16 18  1  0  0  0
 19 24  1  0  0  0
 19 20  2  0  0  0
 20 21  1  0  0  0
 21 22  2  0  0  0
 22 23  1  0  0  0
 23 24  2  0  0  0
M  END
$$$$
 
                    3D
 Structure written by MMmdl.
 36 39  0  0  1  0            999 V2000
   -6.8127    5.2095    0.0000 C   0  0  0  0  0  0
   -5.6846    5.8549    0.0000 O   0  0  0  0  0  0
   -4.5611    5.2004    0.0000 C   0  0  0  0  0  0
   -3.4327    5.8460    0.0000 C   0  0  0  0  0  0
   -2.3095    5.1916    0.0000 N   0  0  0  0  0  0
   -1.1200    5.7158    0.0000 C   0  0  0  0  0  0
   -0.8446    6.9861    0.0000 O   0  0  0  0  0  0
   -0.2536    4.7462    0.0000 C   0  0  0  0  0  0
   -0.9083    3.6230    0.0000 S   0  0  0  0  0  0
   -2.1787    3.8983    0.0000 C   0  0  0  0  0  0
   -3.1482    3.0323    0.0000 N   0  0  0  0  0  0
   -2.8828    1.7596    0.0000 C   0  0  0  0  0  0
   -1.6478    1.3532    0.0000 C   0  0  0  0  0  0
   -1.3826    0.0802    0.0000 C   0  0  0  0  0  0
   -2.3518   -0.7859    0.0000 C   0  0  0  0  0  0
   -3.5869   -0.3795    0.0000 C   0  0  0  0  0  0
   -3.8523    0.8932    0.0000 C   0  0  0  0  0  0
    1.0396    4.8770    0.0000 C   0  0  0  0  0  0
    1.7996    3.8224    0.0000 C   0  0  0  0  0  0
    1.2663    2.6368    0.0000 C   0  0  0  0  0  0
    2.0263    1.5822    0.0000 C   0  0  0  0  0  0
    3.3196    1.7130    0.0000 C   0  0  0  0  0  0
    4.0796    0.6585    0.0000 O   0  0  0  0  0  0
    3.5463   -0.5272    0.0000 C   0  0  0  0  0  0
    4.3063   -1.5817    0.0000 C   0  0  0  0  0  0
    5.5995   -1.4509    0.0000 O   0  0  0  0  0  0
    3.7728   -2.7673    0.0000 N   0  0  0  0  0  0
    4.5327   -3.8219    0.0000 C   0  0  0  0  0  0
    5.8263   -3.6911    0.0000 C   0  0  0  0  0  0
    6.5862   -4.7459    0.0000 C   0  0  0  0  0  0
    6.0527   -5.9313    0.0000 C   0  0  0  0  0  0
    6.8127   -6.9861    0.0000 C   0  0  0  0  0  0
    4.7592   -6.0621    0.0000 C   0  0  0  0  0  0
    3.9992   -5.0075    0.0000 C   0  0  0  0  0  0
    3.8531    2.8986    0.0000 C   0  0  0  0  0  0
    3.0931    3.9532    0.0000 C   0  0  0  0  0  0
  1  2  1  0  0  0
  2  3  1  0  0  0
  3  4  1  0  0  0
  4  5  1  0  0  0
  5 10  1  0  0  0
  5  6  1  0  0  0
  6  7  2  0  0  0
  6  8  1  0  0  0
  8  9  1  0  0  0
  8 18  2  0  0  0
  9 10  1  0  0  0
 10 11  2  0  0  0
 11 12  1  0  0  0
 12 17  1  0  0  0
 12 13  2  0  0  0
 13 14  1  0  0  0
 14 15  2  0  0  0
 15 16  1  0  0  0
 16 17  2  0  0  0
 18 19  1  0  0  0
 19 36  1  0  0  0
 19 20  2  0  0  0
 20 21  1  0  0  0
 21 22  2  0  0  0
 22 23  1  0  0  0
 22 35  1  0  0  0
 23 24  1  0  0  0
 24 25  1  0  0  0
 25 26  2  0  0  0
 25 27  1  0  0  0
 27 28  1  0  0  0
 28 34  1  0  0  0
 28 29  2  0  0  0
 29 30  1  0  0  0
 30 31  2  0  0  0
 31 32  1  0  0  0
 31 33  1  0  0  0
 33 34  2  0  0  0
 35 36  2  0  0  0
M  END
$$$$
 
                    3D
 Structure written by MMmdl.
 37 40  0  0  1  0            999 V2000
    7.7457    3.5638    0.0000 C   0  0  0  0  0  0
    6.6214    2.9111    0.0000 C   0  0  0  0  0  0
    5.4940    3.5586    0.0000 O   0  0  0  0  0  0
    4.3698    2.9062    0.0000 C   0  0  0  0  0  0
    3.2424    3.5536    0.0000 C   0  0  0  0  0  0
    2.1181    2.9010    0.0000 C   0  0  0  0  0  0
    0.9907    3.5484    0.0000 C   0  0  0  0  0  0
   -0.1335    2.8961    0.0000 C   0  0  0  0  0  0
   -1.3223    3.4223    0.0000 S   0  0  0  0  0  0
   -2.1902    2.4543    0.0000 C   0  0  0  0  0  0
   -3.4832    2.5874    0.0000 O   0  0  0  0  0  0
   -1.5375    1.3298    0.0000 N   0  0  0  0  0  0
   -2.0638    0.1411    0.0000 C   0  0  0  0  0  0
   -3.3563    0.0025    0.0000 C   0  0  0  0  0  0
   -4.1228    1.0526    0.0000 O   0  0  0  0  0  0
   -3.8825   -1.1863    0.0000 N   0  0  0  0  0  0
   -5.1753   -1.3249    0.0000 C   0  0  0  0  0  0
   -5.7015   -2.5136    0.0000 C   0  0  0  0  0  0
   -4.9353   -3.5638    0.0000 C   0  0  0  0  0  0
   -6.9943   -2.6522    0.0000 C   0  0  0  0  0  0
   -7.7605   -1.6020    0.0000 C   0  0  0  0  0  0
   -7.2343   -0.4135    0.0000 C   0  0  0  0  0  0
   -5.9415   -0.2747    0.0000 C   0  0  0  0  0  0
   -0.2666    1.6028    0.0000 C   0  0  0  0  0  0
    0.7014    0.7352    0.0000 O   0  0  0  0  0  0
    2.1210    1.6010    0.0000 C   0  0  0  0  0  0
    3.2484    0.9536    0.0000 C   0  0  0  0  0  0
    4.3726    1.6062    0.0000 C   0  0  0  0  0  0
    5.5000    0.9588    0.0000 O   0  0  0  0  0  0
    5.5029   -0.3413    0.0000 C   0  0  0  0  0  0
    4.3786   -0.9939    0.0000 C   0  0  0  0  0  0
    3.2512   -0.3465    0.0000 F   0  0  0  0  0  0
    4.3815   -2.2936    0.0000 C   0  0  0  0  0  0
    5.5089   -2.9410    0.0000 N   0  0  0  0  0  0
    6.6331   -2.2887    0.0000 C   0  0  0  0  0  0
    7.7605   -2.9361    0.0000 Cl  0  0  0  0  0  0
    6.6303   -0.9887    0.0000 N   0  0  0  0  0  0
  1  2  1  0  0  0
  2  3  1  0  0  0
  3  4  1  0  0  0
  4 28  1  0  0  0
  4  5  2  0  0  0
  5  6  1  0  0  0
  6  7  1  0  0  0
  6 26  2  0  0  0
  7  8  2  0  0  0
  8 24  1  0  0  0
  8  9  1  0  0  0
  9 10  1  0  0  0
 10 11  2  0  0  0
 10 12  1  0  0  0
 12 13  1  0  0  0
 12 24  1  0  0  0
 13 14  1  0  0  0
 14 15  2  0  0  0
 14 16  1  0  0  0
 16 17  1  0  0  0
 17 23  1  0  0  0
 17 18  2  0  0  0
 18 19  1  0  0  0
 18 20  1  0  0  0
 20 21  2  0  0  0
 21 22  1  0  0  0
 22 23  2  0  0  0
 24 25  2  0  0  0
 26 27  1  0  0  0
 27 28  2  0  0  0
 28 29  1  0  0  0
 29 30  1  0  0  0
 30 37  1  0  0  0
 30 31  2  0  0  0
 31 32  1  0  0  0
 31 33  1  0  0  0
 33 34  2  0  0  0
 34 35  1  0  0  0
 35 36  1  0  0  0
 35 37  2  0  0  0
M  END
$$$$
 
                    3D
 Structure written by MMmdl.
 28 31  0  0  1  0            999 V2000
   -7.1647    3.4406    0.0000 C   0  0  0  0  0  0
   -6.3990    2.3899    0.0000 C   0  0  0  0  0  0
   -5.1063    2.5277    0.0000 C   0  0  0  0  0  0
   -4.3406    1.4773    0.0000 C   0  0  0  0  0  0
   -3.0479    1.6151    0.0000 N   0  0  0  0  0  0
   -2.2822    0.5645    0.0000 C   0  0  0  0  0  0
   -2.8092   -0.6237    0.0000 C   0  0  0  0  0  0
   -1.8420   -1.4924    0.0000 C   0  0  0  0  0  0
   -0.7172   -0.8408    0.0000 C   0  0  0  0  0  0
   -0.9892    0.4306    0.0000 O   0  0  0  0  0  0
    0.4099   -1.4890    0.0000 C   0  0  0  0  0  0
    1.5349   -0.8372    0.0000 N   0  0  0  0  0  0
    2.6618   -1.4856    0.0000 C   0  0  0  0  0  0
    3.7863   -0.8338    0.0000 C   0  0  0  0  0  0
    4.9131   -1.4823    0.0000 C   0  0  0  0  0  0
    6.0381   -0.8307    0.0000 O   0  0  0  0  0  0
    7.1647   -1.4789    0.0000 C   0  0  0  0  0  0
    0.4115   -2.7890    0.0000 N   0  0  0  0  0  0
   -0.7133   -3.4406    0.0000 C   0  0  0  0  0  0
   -1.8402   -2.7924    0.0000 N   0  0  0  0  0  0
   -4.1022   -0.7615    0.0000 C   0  0  0  0  0  0
   -4.8676    0.2889    0.0000 C   0  0  0  0  0  0
   -6.1601    0.1513    0.0000 C   0  0  0  0  0  0
   -6.6876   -1.0369    0.0000 O   0  0  0  0  0  0
   -5.9219   -2.0876    0.0000 C   0  0  0  0  0  0
   -5.5618   -3.3369    0.0000 C   0  0  0  0  0  0
   -7.0893   -2.6590    0.0000 C   0  0  0  0  0  0
   -4.6292   -1.9500    0.0000 C   0  0  0  0  0  0
  1  2  1  0  0  0
  2  3  1  0  0  0
  3  4  1  0  0  0
  4 22  1  0  0  0
  4  5  2  0  0  0
  5  6  1  0  0  0
  6 10  1  0  0  0
  6  7  2  0  0  0
  7  8  1  0  0  0
  7 21  1  0  0  0
  8 20  1  0  0  0
  8  9  2  0  0  0
  9 10  1  0  0  0
  9 11  1  0  0  0
 11 12  1  0  0  0
 11 18  2  0  0  0
 12 13  1  0  0  0
 13 14  1  0  0  0
 14 15  1  0  0  0
 15 16  1  0  0  0
 16 17  1  0  0  0
 18 19  1  0  0  0
 19 20  2  0  0  0
 21 28  1  0  0  0
 21 22  2  0  0  0
 22 23  1  0  0  0
 23 24  1  0  0  0
 24 25  1  0  0  0
 25 26  1  0  0  0
 25 27  1  0  0  0
 25 28  1  0  0  0
M  END
$$$$
 
                    3D
 Structure written by MMmdl.
 34 37  0  0  1  0            999 V2000
    1.0548   -6.1727    0.0000 C   0  0  0  0  0  0
    2.1801   -5.5219    0.0000 C   0  0  0  0  0  0
    3.3065   -6.1709    0.0000 C   0  0  0  0  0  0
    2.1791   -4.2219    0.0000 C   0  0  0  0  0  0
    1.0528   -3.5727    0.0000 N   0  0  0  0  0  0
    1.0517   -2.2727    0.0000 C   0  0  0  0  0  0
   -0.0746   -1.6237    0.0000 N   0  0  0  0  0  0
   -0.0757   -0.3237    0.0000 C   0  0  0  0  0  0
   -1.2020    0.3255    0.0000 C   0  0  0  0  0  0
   -2.3273   -0.3255    0.0000 N   0  0  0  0  0  0
   -3.4536    0.3237    0.0000 C   0  0  0  0  0  0
   -3.4547    1.6237    0.0000 C   0  0  0  0  0  0
   -2.3294    2.2745    0.0000 O   0  0  0  0  0  0
   -4.5810    2.2727    0.0000 N   0  0  0  0  0  0
   -4.5820    3.5727    0.0000 C   0  0  0  0  0  0
   -5.7084    4.2219    0.0000 C   0  0  0  0  0  0
   -5.7091    5.5219    0.0000 C   0  0  0  0  0  0
   -6.8355    6.1712    0.0000 Cl  0  0  0  0  0  0
   -4.5838    6.1727    0.0000 C   0  0  0  0  0  0
   -3.4575    5.5235    0.0000 C   0  0  0  0  0  0
   -3.4565    4.2235    0.0000 C   0  0  0  0  0  0
   -2.3262   -1.6255    0.0000 C   0  0  0  0  0  0
   -1.1999   -2.2745    0.0000 C   0  0  0  0  0  0
    2.1770   -1.6219    0.0000 C   0  0  0  0  0  0
    2.1760   -0.3219    0.0000 C   0  0  0  0  0  0
    2.1749    0.9781    0.0000 N   0  0  0  0  0  0
    3.3033   -2.2709    0.0000 C   0  0  0  0  0  0
    3.3044   -3.5709    0.0000 C   0  0  0  0  0  0
    4.4307   -4.2201    0.0000 C   0  0  0  0  0  0
    5.5560   -3.5693    0.0000 O   0  0  0  0  0  0
    5.5550   -2.2693    0.0000 C   0  0  0  0  0  0
    5.9988   -1.0473    0.0000 C   0  0  0  0  0  0
    6.8355   -2.4939    0.0000 C   0  0  0  0  0  0
    4.4286   -1.6201    0.0000 C   0  0  0  0  0  0
  1  2  1  0  0  0
  2  3  1  0  0  0
  2  4  1  0  0  0
  4 28  1  0  0  0
  4  5  2  0  0  0
  5  6  1  0  0  0
  6  7  1  0  0  0
  6 24  2  0  0  0
  7 23  1  0  0  0
  7  8  1  0  0  0
  8  9  1  0  0  0
  9 10  1  0  0  0
 10 11  1  0  0  0
 10 22  1  0  0  0
 11 12  1  0  0  0
 12 13  2  0  0  0
 12 14  1  0  0  0
 14 15  1  0  0  0
 15 21  1  0  0  0
 15 16  2  0  0  0
 16 17  1  0  0  0
 17 18  1  0  0  0
 17 19  2  0  0  0
 19 20  1  0  0  0
 20 21  2  0  0  0
 22 23  1  0  0  0
 24 25  1  0  0  0
 24 27  1  0  0  0
 25 26  3  0  0  0
 27 34  1  0  0  0
 27 28  2  0  0  0
 28 29  1  0  0  0
 29 30  1  0  0  0
 30 31  1  0  0  0
 31 32  1  0  0  0
 31 33  1  0  0  0
 31 34  1  0  0  0
M  END
$$$$
 
                    3D
 Structure written by MMmdl.
 32 36  0  0  1  0            999 V2000
   -9.3786   -1.5299    0.0000 C   0  0  0  0  0  0
   -8.0859   -1.6653    0.0000 N   0  0  0  0  0  0
   -7.5568   -2.8528    0.0000 C   0  0  0  0  0  0
   -6.2638   -2.9882    0.0000 C   0  0  0  0  0  0
   -5.4999   -1.9363    0.0000 C   0  0  0  0  0  0
   -6.0292   -0.7488    0.0000 C   0  0  0  0  0  0
   -7.3220   -0.6133    0.0000 C   0  0  0  0  0  0
   -5.2653    0.3032    0.0000 C   0  0  0  0  0  0
   -3.9723    0.1677    0.0000 C   0  0  0  0  0  0
   -3.4432   -1.0197    0.0000 C   0  0  0  0  0  0
   -2.1505   -0.8835    0.0000 S   0  0  0  0  0  0
   -1.8806    0.3882    0.0000 C   0  0  0  0  0  0
   -0.7548    1.0387    0.0000 C   0  0  0  0  0  0
    0.3713    0.3892    0.0000 S   0  0  0  0  0  0
    1.4968    1.0398    0.0000 C   0  0  0  0  0  0
    2.6232    0.3903    0.0000 C   0  0  0  0  0  0
    2.6237   -0.9098    0.0000 O   0  0  0  0  0  0
    3.7485    1.0411    0.0000 N   0  0  0  0  0  0
    4.8748    0.3916    0.0000 C   0  0  0  0  0  0
    4.8753   -0.9085    0.0000 C   0  0  0  0  0  0
    6.0014   -1.5579    0.0000 C   0  0  0  0  0  0
    7.1270   -0.9072    0.0000 C   0  0  0  0  0  0
    7.1265    0.3926    0.0000 C   0  0  0  0  0  0
    6.0004    1.0421    0.0000 C   0  0  0  0  0  0
    8.2533   -1.5566    0.0000 C   0  0  0  0  0  0
    9.3786   -0.9061    0.0000 C   0  0  0  0  0  0
    8.2538   -2.8567    0.0000 O   0  0  0  0  0  0
   -0.7556    2.3387    0.0000 N   0  0  0  0  0  0
   -1.8816    2.9882    0.0000 C   0  0  0  0  0  0
   -3.0069    2.3380    0.0000 N   0  0  0  0  0  0
   -3.0067    1.0379    0.0000 C   0  0  0  0  0  0
   -4.2071   -2.0717    0.0000 N   0  0  0  0  0  0
  1  2  1  0  0  0
  2  7  1  0  0  0
  2  3  1  0  0  0
  3  4  1  0  0  0
  4  5  1  0  0  0
  5 32  1  0  0  0
  5  6  2  0  0  0
  6  7  1  0  0  0
  6  8  1  0  0  0
  8  9  2  0  0  0
  9 31  1  0  0  0
  9 10  1  0  0  0
 10 11  1  0  0  0
 10 32  2  0  0  0
 11 12  1  0  0  0
 12 31  1  0  0  0
 12 13  2  0  0  0
 13 14  1  0  0  0
 13 28  1  0  0  0
 14 15  1  0  0  0
 15 16  1  0  0  0
 16 17  2  0  0  0
 16 18  1  0  0  0
 18 19  1  0  0  0
 19 24  1  0  0  0
 19 20  2  0  0  0
 20 21  1  0  0  0
 21 22  2  0  0  0
 22 23  1  0  0  0
 22 25  1  0  0  0
 23 24  2  0  0  0
 25 26  1  0  0  0
 25 27  2  0  0  0
 28 29  2  0  0  0
 29 30  1  0  0  0
 30 31  2  0  0  0
M  END
$$$$
 
                    3D
 Structure written by MMmdl.
 27 30  0  0  1  0            999 V2000
    2.6367   -1.4318    0.0000 H   0  0  0  0  0  0
    2.6377   -0.1318    0.0000 C   0  0  0  0  0  0
    1.5124    0.5190    0.0000 N   0  0  0  0  0  0
    0.3861   -0.1300    0.0000 N   0  0  0  0  0  0
   -0.7392    0.5208    0.0000 C   0  0  0  0  0  0
   -0.7381    1.8208    0.0000 O   0  0  0  0  0  0
   -1.8655   -0.1284    0.0000 C   0  0  0  0  0  0
   -2.9908    0.5226    0.0000 C   0  0  0  0  0  0
   -4.1171   -0.1266    0.0000 C   0  0  0  0  0  0
   -5.2424    0.5244    0.0000 C   0  0  0  0  0  0
   -6.3688   -0.1248    0.0000 C   0  0  0  0  0  0
   -7.4940    0.5262    0.0000 C   0  0  0  0  0  0
   -6.3698   -1.4248    0.0000 C   0  0  0  0  0  0
   -5.2445   -2.0756    0.0000 C   0  0  0  0  0  0
   -4.1182   -1.4266    0.0000 C   0  0  0  0  0  0
   -2.9929   -2.0774    0.0000 N   0  0  0  0  0  0
   -1.8666   -1.4285    0.0000 C   0  0  0  0  0  0
   -0.7413   -2.0792    0.0000 C   0  0  0  0  0  0
    3.7641    0.5171    0.0000 C   0  0  0  0  0  0
    3.9008    1.8101    0.0000 C   0  0  0  0  0  0
    5.1727    2.0792    0.0000 N   0  0  0  0  0  0
    5.8220    0.9529    0.0000 C   0  0  0  0  0  0
    7.0934    0.6817    0.0000 C   0  0  0  0  0  0
    7.4940   -0.5548    0.0000 C   0  0  0  0  0  0
    6.6233   -1.5205    0.0000 C   0  0  0  0  0  0
    5.3521   -1.2493    0.0000 C   0  0  0  0  0  0
    4.9512   -0.0122    0.0000 C   0  0  0  0  0  0
  1  2  1  0  0  0
  2  3  2  0  0  0
  2 19  1  0  0  0
  3  4  1  0  0  0
  4  5  1  0  0  0
  5  6  2  0  0  0
  5  7  1  0  0  0
  7 17  1  0  0  0
  7  8  2  0  0  0
  8  9  1  0  0  0
  9 15  1  0  0  0
  9 10  2  0  0  0
 10 11  1  0  0  0
 11 12  1  0  0  0
 11 13  2  0  0  0
 13 14  1  0  0  0
 14 15  2  0  0  0
 15 16  1  0  0  0
 16 17  2  0  0  0
 17 18  1  0  0  0
 19 27  1  0  0  0
 19 20  2  0  0  0
 20 21  1  0  0  0
 21 22  1  0  0  0
 22 27  1  0  0  0
 22 23  2  0  0  0
 23 24  1  0  0  0
 24 25  2  0  0  0
 25 26  1  0  0  0
 26 27  2  0  0  0
M  END
$$$$
 
                    3D
 Structure written by MMmdl.
 32 34  0  0  1  0            999 V2000
   -1.1269   -0.9459    0.0000 C   0  0  0  0  0  0
   -0.0005   -0.2967    0.0000 C   0  0  0  0  0  0
    0.0005    1.0034    0.0000 C   0  0  3  0  0  0
    1.1269    1.6523    0.0000 S   0  0  0  0  0  0
    2.2522    1.0015    0.0000 C   0  0  0  0  0  0
    3.3785    1.6505    0.0000 C   0  0  0  0  0  0
    3.3795    2.9505    0.0000 C   0  0  0  0  0  0
    3.3806    4.2505    0.0000 N   0  0  0  0  0  0
    4.5038    0.9997    0.0000 C   0  0  0  0  0  0
    4.5027   -0.3003    0.0000 C   0  0  0  0  0  0
    3.3764   -0.9495    0.0000 C   0  0  0  0  0  0
    2.2511   -0.2985    0.0000 N   0  0  0  0  0  0
    3.3754   -2.2496    0.0000 C   0  0  0  0  0  0
    2.3229   -3.0127    0.0000 C   0  0  0  0  0  0
    2.7238   -4.2495    0.0000 C   0  0  0  0  0  0
    4.0238   -4.2505    0.0000 C   0  0  0  0  0  0
    4.4263   -3.0145    0.0000 S   0  0  0  0  0  0
    5.6301    1.6487    0.0000 C   0  0  0  0  0  0
    4.9809    2.7750    0.0000 F   0  0  0  0  0  0
    6.2809    2.7740    0.0000 F   0  0  0  0  0  0
    6.7554    0.9979    0.0000 F   0  0  0  0  0  0
   -1.1248    1.6541    0.0000 C   0  0  0  0  0  0
   -1.1237    2.9542    0.0000 O   0  0  0  0  0  0
   -2.2511    1.0049    0.0000 N   0  0  0  0  0  0
   -3.3764    1.6560    0.0000 C   0  0  3  0  0  0
   -3.3754    2.9560    0.0000 C   0  0  0  0  0  0
   -4.5027    1.0067    0.0000 C   0  0  0  0  0  0
   -5.6280    1.6578    0.0000 C   0  0  0  0  0  0
   -6.7544    1.0086    0.0000 C   0  0  0  0  0  0
   -6.7554   -0.2915    0.0000 C   0  0  0  0  0  0
   -5.6301   -0.9423    0.0000 C   0  0  0  0  0  0
   -4.5038   -0.2933    0.0000 C   0  0  0  0  0  0
  1  2  1  0  0  0
  2  3  1  0  0  0
  3  4  1  0  0  0
  3 22  1  0  0  0
  4  5  1  0  0  0
  5 12  1  0  0  0
  5  6  2  0  0  0
  6  7  1  0  0  0
  6  9  1  0  0  0
  7  8  3  0  0  0
  9 10  2  0  0  0
  9 18  1  0  0  0
 10 11  1  0  0  0
 11 12  2  0  0  0
 11 13  1  0  0  0
 13 17  1  0  0  0
 13 14  2  0  0  0
 14 15  1  0  0  0
 15 16  2  0  0  0
 16 17  1  0  0  0
 18 19  1  0  0  0
 18 20  1  0  0  0
 18 21  1  0  0  0
 22 23  2  0  0  0
 22 24  1  0  0  0
 24 25  1  0  0  0
 25 26  1  0  0  0
 25 27  1  0  0  0
 27 32  1  0  0  0
 27 28  2  0  0  0
 28 29  1  0  0  0
 29 30  2  0  0  0
 30 31  1  0  0  0
 31 32  2  0  0  0
M  END
$$$$
 
                    3D
 Structure written by MMmdl.
 30 32  0  0  1  0            999 V2000
    3.4913    0.8133    0.0000 C   0  0  0  0  0  0
    3.4942   -0.4867    0.0000 C   0  0  0  0  0  0
    4.6213   -1.1344    0.0000 C   0  0  0  0  0  0
    2.3697   -1.1388    0.0000 C   0  0  3  0  0  0
    2.3723   -2.4388    0.0000 N   0  0  0  0  0  0
    3.4994   -3.0865    0.0000 C   0  0  0  0  0  0
    4.6239   -2.4344    0.0000 O   0  0  0  0  0  0
    3.5020   -4.3865    0.0000 C   0  0  0  0  0  0
    2.3775   -5.0389    0.0000 C   0  0  0  0  0  0
    2.3801   -6.3389    0.0000 C   0  0  0  0  0  0
    3.5072   -6.9865    0.0000 C   0  0  0  0  0  0
    4.6317   -6.3342    0.0000 C   0  0  0  0  0  0
    5.7588   -6.9821    0.0000 C   0  0  0  0  0  0
    4.6291   -5.0344    0.0000 C   0  0  0  0  0  0
    1.2423   -0.4911    0.0000 C   0  0  0  0  0  0
    0.0562   -1.0223    0.0000 N   0  0  0  0  0  0
   -0.8161   -0.0582    0.0000 N   0  0  0  0  0  0
   -0.1682    1.0689    0.0000 C   0  0  0  0  0  0
   -0.6994    2.2555    0.0000 S   0  0  0  0  0  0
   -1.9924    2.3886    0.0000 C   0  0  0  0  0  0
   -2.5238    3.5750    0.0000 C   0  0  0  0  0  0
   -1.7618    4.6286    0.0000 O   0  0  0  0  0  0
   -3.8171    3.7082    0.0000 N   0  0  0  0  0  0
   -4.3480    4.8948    0.0000 C   0  0  0  0  0  0
   -3.7004    6.0219    0.0000 N   0  0  0  0  0  0
   -4.5724    6.9865    0.0000 C   0  0  0  0  0  0
   -5.7588    6.4548    0.0000 C   0  0  0  0  0  0
   -5.6202    5.1626    0.0000 S   0  0  0  0  0  0
    1.1040    0.8016    0.0000 N   0  0  0  0  0  0
    2.0681    1.6734    0.0000 C   0  0  0  0  0  0
  1  2  1  0  0  0
  2  3  1  0  0  0
  2  4  1  0  0  0
  4  5  1  0  0  0
  4 15  1  0  0  0
  5  6  1  0  0  0
  6  7  2  0  0  0
  6  8  1  0  0  0
  8 14  1  0  0  0
  8  9  2  0  0  0
  9 10  1  0  0  0
 10 11  2  0  0  0
 11 12  1  0  0  0
 12 13  1  0  0  0
 12 14  2  0  0  0
 15 29  1  0  0  0
 15 16  2  0  0  0
 16 17  1  0  0  0
 17 18  2  0  0  0
 18 19  1  0  0  0
 18 29  1  0  0  0
 19 20  1  0  0  0
 20 21  1  0  0  0
 21 22  2  0  0  0
 21 23  1  0  0  0
 23 24  1  0  0  0
 24 28  1  0  0  0
 24 25  2  0  0  0
 25 26  1  0  0  0
 26 27  2  0  0  0
 27 28  1  0  0  0
 29 30  1  0  0  0
M  END
$$$$
 
                    3D
 Structure written by MMmdl.
 35 38  0  0  1  0            999 V2000
   -9.0080    0.6793    0.0000 C   0  0  0  0  0  0
   -7.8835    0.0269    0.0000 O   0  0  0  0  0  0
   -6.7561    0.6746    0.0000 C   0  0  0  0  0  0
   -5.6316    0.0225    0.0000 C   0  0  0  0  0  0
   -4.5045    0.6702    0.0000 C   0  0  0  0  0  0
   -3.3800    0.0178    0.0000 N   0  0  0  0  0  0
   -2.2529    0.6657    0.0000 C   0  0  0  0  0  0
   -2.2503    1.9657    0.0000 O   0  0  0  0  0  0
   -1.1284    0.0134    0.0000 C   0  0  0  0  0  0
   -0.0013    0.6613    0.0000 S   0  0  0  0  0  0
    1.1232    0.0090    0.0000 C   0  0  0  0  0  0
    2.2503    0.6566    0.0000 C   0  0  0  0  0  0
    2.2529    1.9566    0.0000 C   0  0  0  0  0  0
    2.2555    3.2566    0.0000 N   0  0  0  0  0  0
    3.3748    0.0046    0.0000 C   0  0  3  0  0  0
    4.5019    0.6522    0.0000 C   0  0  0  0  0  0
    4.5048    1.9522    0.0000 C   0  0  0  0  0  0
    5.6319    2.5999    0.0000 C   0  0  0  0  0  0
    6.7564    1.9478    0.0000 C   0  0  0  0  0  0
    6.7538    0.6478    0.0000 C   0  0  0  0  0  0
    5.6264   -0.0001    0.0000 C   0  0  0  0  0  0
    7.8835    2.5955    0.0000 C   0  0  0  0  0  0
    9.0080    1.9431    0.0000 C   0  0  0  0  0  0
    7.8861    3.8955    0.0000 C   0  0  0  0  0  0
    3.3722   -1.2955    0.0000 C   0  0  0  0  0  0
    2.2451   -1.9431    0.0000 C   0  0  0  0  0  0
    2.2425   -3.2431    0.0000 C   0  0  0  0  0  0
    3.3670   -3.8955    0.0000 C   0  0  0  0  0  0
    4.4941   -3.2478    0.0000 C   0  0  0  0  0  0
    4.4967   -1.9478    0.0000 C   0  0  0  0  0  0
    5.6238   -1.2999    0.0000 O   0  0  0  0  0  0
    1.1206   -1.2910    0.0000 N   0  0  0  0  0  0
   -4.5019    1.9702    0.0000 C   0  0  0  0  0  0
   -5.6264    2.6225    0.0000 C   0  0  0  0  0  0
   -6.7535    1.9746    0.0000 C   0  0  0  0  0  0
  1  2  1  0  0  0
  2  3  1  0  0  0
  3 35  1  0  0  0
  3  4  2  0  0  0
  4  5  1  0  0  0
  5  6  1  0  0  0
  5 33  2  0  0  0
  6  7  1  0  0  0
  7  8  2  0  0  0
  7  9  1  0  0  0
  9 10  1  0  0  0
 10 11  1  0  0  0
 11 32  1  0  0  0
 11 12  2  0  0  0
 12 13  1  0  0  0
 12 15  1  0  0  0
 13 14  3  0  0  0
 15 16  1  0  0  0
 15 25  1  0  0  0
 16 21  1  0  0  0
 16 17  2  0  0  0
 17 18  1  0  0  0
 18 19  2  0  0  0
 19 20  1  0  0  0
 19 22  1  0  0  0
 20 21  2  0  0  0
 22 23  1  0  0  0
 22 24  1  0  0  0
 25 30  1  0  0  0
 25 26  2  0  0  0
 26 27  1  0  0  0
 26 32  1  0  0  0
 27 28  1  0  0  0
 28 29  1  0  0  0
 29 30  1  0  0  0
 30 31  2  0  0  0
 33 34  1  0  0  0
 34 35  2  0  0  0
M  END
$$$$
 
                    3D
 Structure written by MMmdl.
 28 30  0  0  1  0            999 V2000
   -2.8295   -6.1693    0.0000 C   0  0  0  0  0  0
   -1.7027   -5.5219    0.0000 C   0  0  0  0  0  0
   -1.6998   -4.2216    0.0000 C   0  0  3  0  0  0
   -0.5729   -3.5739    0.0000 C   0  0  0  0  0  0
    0.5519   -4.2263    0.0000 O   0  0  0  0  0  0
   -0.5703   -2.2742    0.0000 N   0  0  0  0  0  0
    0.5568   -1.6262    0.0000 C   0  0  0  0  0  0
    0.5594   -0.3262    0.0000 C   0  0  0  0  0  0
    1.6865    0.3215    0.0000 C   0  0  0  0  0  0
    2.8113   -0.3309    0.0000 C   0  0  0  0  0  0
    2.8085   -1.6309    0.0000 C   0  0  0  0  0  0
    1.6813   -2.2786    0.0000 C   0  0  0  0  0  0
    1.6894    1.6215    0.0000 C   0  0  0  0  0  0
    0.5649    2.2736    0.0000 O   0  0  0  0  0  0
    2.8165    2.2692    0.0000 N   0  0  0  0  0  0
    2.8191    3.5693    0.0000 C   0  0  0  0  0  0
    3.9463    4.2169    0.0000 C   0  0  0  0  0  0
    3.9489    5.5170    0.0000 C   0  0  0  0  0  0
    5.0760    6.1646    0.0000 C   0  0  0  0  0  0
    2.8243    6.1693    0.0000 C   0  0  0  0  0  0
    1.6972    5.5214    0.0000 C   0  0  0  0  0  0
    1.6946    4.2216    0.0000 N   0  0  0  0  0  0
   -2.8243   -3.5695    0.0000 C   0  0  0  0  0  0
   -3.9515   -4.2172    0.0000 C   0  0  0  0  0  0
   -5.0760   -3.5648    0.0000 C   0  0  0  0  0  0
   -5.0734   -2.2651    0.0000 C   0  0  0  0  0  0
   -3.9463   -1.6171    0.0000 C   0  0  0  0  0  0
   -2.8217   -2.2695    0.0000 C   0  0  0  0  0  0
  1  2  1  0  0  0
  2  3  1  0  0  0
  3  4  1  0  0  0
  3 23  1  0  0  0
  4  5  2  0  0  0
  4  6  1  0  0  0
  6  7  1  0  0  0
  7 12  1  0  0  0
  7  8  2  0  0  0
  8  9  1  0  0  0
  9 10  2  0  0  0
  9 13  1  0  0  0
 10 11  1  0  0  0
 11 12  2  0  0  0
 13 14  2  0  0  0
 13 15  1  0  0  0
 15 16  1  0  0  0
 16 22  1  0  0  0
 16 17  2  0  0  0
 17 18  1  0  0  0
 18 19  1  0  0  0
 18 20  2  0  0  0
 20 21  1  0  0  0
 21 22  2  0  0  0
 23 28  1  0  0  0
 23 24  2  0  0  0
 24 25  1  0  0  0
 25 26  2  0  0  0
 26 27  1  0  0  0
 27 28  2  0  0  0
M  END
$$$$
 
                    3D
 Structure written by MMmdl.
 32 34  0  0  1  0            999 V2000
   -8.4445   -0.3309    0.0000 C   0  0  0  0  0  0
   -8.4434   -1.6309    0.0000 C   0  0  0  0  0  0
   -9.5687   -2.2817    0.0000 C   0  0  0  0  0  0
   -7.3171   -2.2799    0.0000 C   0  0  0  0  0  0
   -6.1918   -1.6291    0.0000 C   0  0  0  0  0  0
   -6.1928   -0.3290    0.0000 C   0  0  0  0  0  0
   -5.0675    0.3218    0.0000 C   0  0  0  0  0  0
   -3.9412   -0.3272    0.0000 C   0  0  0  0  0  0
   -3.9401   -1.6272    0.0000 C   0  0  0  0  0  0
   -5.0654   -2.2783    0.0000 C   0  0  0  0  0  0
   -2.8159    0.3236    0.0000 C   0  0  3  0  0  0
   -2.8169    1.6236    0.0000 C   0  0  0  0  0  0
   -1.6895   -0.3254    0.0000 C   0  0  0  0  0  0
   -1.6885   -1.6254    0.0000 O   0  0  0  0  0  0
   -0.5642    0.3254    0.0000 N   0  0  0  0  0  0
    0.5621   -0.3236    0.0000 C   0  0  0  0  0  0
    0.5632   -1.6236    0.0000 C   0  0  0  0  0  0
   -0.5621   -2.2747    0.0000 Cl  0  0  0  0  0  0
    1.6895   -2.2728    0.0000 C   0  0  0  0  0  0
    2.8148   -1.6218    0.0000 C   0  0  0  0  0  0
    2.8138   -0.3218    0.0000 C   0  0  0  0  0  0
    1.6874    0.3272    0.0000 C   0  0  0  0  0  0
    3.9391    0.3290    0.0000 C   0  0  0  0  0  0
    3.9380    1.6291    0.0000 O   0  0  0  0  0  0
    5.0654   -0.3202    0.0000 N   0  0  0  0  0  0
    6.1907    0.3309    0.0000 C   0  0  0  0  0  0
    7.3171   -0.3184    0.0000 C   0  0  0  0  0  0
    8.4424    0.3327    0.0000 C   0  0  0  0  0  0
    9.5687   -0.3166    0.0000 C   0  0  0  0  0  0
    8.4413    1.6327    0.0000 C   0  0  0  0  0  0
    7.3150    2.2817    0.0000 C   0  0  0  0  0  0
    6.1897    1.6309    0.0000 N   0  0  0  0  0  0
  1  2  1  0  0  0
  2  3  1  0  0  0
  2  4  1  0  0  0
  4  5  1  0  0  0
  5 10  1  0  0  0
  5  6  2  0  0  0
  6  7  1  0  0  0
  7  8  2  0  0  0
  8  9  1  0  0  0
  8 11  1  0  0  0
  9 10  2  0  0  0
 11 12  1  0  0  0
 11 13  1  0  0  0
 13 14  2  0  0  0
 13 15  1  0  0  0
 15 16  1  0  0  0
 16 22  1  0  0  0
 16 17  2  0  0  0
 17 18  1  0  0  0
 17 19  1  0  0  0
 19 20  2  0  0  0
 20 21  1  0  0  0
 21 22  2  0  0  0
 21 23  1  0  0  0
 23 24  2  0  0  0
 23 25  1  0  0  0
 25 26  1  0  0  0
 26 32  1  0  0  0
 26 27  2  0  0  0
 27 28  1  0  0  0
 28 29  1  0  0  0
 28 30  2  0  0  0
 30 31  1  0  0  0
 31 32  2  0  0  0
M  END
$$$$
 
                    3D
 Structure written by MMmdl.
 28 31  0  0  1  0            999 V2000
   -5.6296   -1.3054    0.0000 C   0  0  0  0  0  0
   -4.5043   -0.6546    0.0000 C   0  0  0  0  0  0
   -4.5054    0.6455    0.0000 C   0  0  0  0  0  0
   -3.3801    1.2965    0.0000 C   0  0  0  0  0  0
   -2.2537    0.6473    0.0000 N   0  0  0  0  0  0
   -2.2527   -0.6527    0.0000 C   0  0  0  0  0  0
   -1.1263   -1.3017    0.0000 N   0  0  0  0  0  0
   -0.0010   -0.6509    0.0000 C   0  0  0  0  0  0
   -0.0021    0.6491    0.0000 O   0  0  0  0  0  0
    1.1253   -1.2999    0.0000 C   0  0  0  0  0  0
    1.1263   -2.5999    0.0000 C   0  0  0  0  0  0
    0.0010   -3.2510    0.0000 C   0  0  0  0  0  0
    2.2527   -3.2492    0.0000 N   0  0  0  0  0  0
    3.3780   -2.5984    0.0000 C   0  0  0  0  0  0
    3.3769   -1.2983    0.0000 C   0  0  0  0  0  0
    2.2506   -0.6491    0.0000 C   0  0  3  0  0  0
    2.2496    0.6509    0.0000 C   0  0  0  0  0  0
    1.1232    1.3002    0.0000 C   0  0  0  0  0  0
    1.1222    2.6002    0.0000 N   0  0  0  0  0  0
    2.2475    3.2510    0.0000 C   0  0  0  0  0  0
    3.3738    2.6017    0.0000 C   0  0  0  0  0  0
    3.3749    1.3017    0.0000 C   0  0  0  0  0  0
    4.5022   -0.6473    0.0000 C   0  0  0  0  0  0
    4.5012    0.6527    0.0000 O   0  0  0  0  0  0
    5.6286   -1.2965    0.0000 C   0  0  0  0  0  0
    5.6296   -2.5965    0.0000 C   0  0  0  0  0  0
    4.5043   -3.2473    0.0000 C   0  0  0  0  0  0
   -3.3780   -1.3035    0.0000 C   0  0  0  0  0  0
  1  2  1  0  0  0
  2 28  1  0  0  0
  2  3  2  0  0  0
  3  4  1  0  0  0
  4  5  2  0  0  0
  5  6  1  0  0  0
  6  7  1  0  0  0
  6 28  2  0  0  0
  7  8  1  0  0  0
  8  9  2  0  0  0
  8 10  1  0  0  0
 10 16  1  0  0  0
 10 11  2  0  0  0
 11 12  1  0  0  0
 11 13  1  0  0  0
 13 14  1  0  0  0
 14 27  1  0  0  0
 14 15  2  0  0  0
 15 16  1  0  0  0
 15 23  1  0  0  0
 16 17  1  0  0  0
 17 22  1  0  0  0
 17 18  2  0  0  0
 18 19  1  0  0  0
 19 20  2  0  0  0
 20 21  1  0  0  0
 21 22  2  0  0  0
 23 24  2  0  0  0
 23 25  1  0  0  0
 25 26  1  0  0  0
 26 27  1  0  0  0
M  END
$$$$
 
                    3D
 Structure written by MMmdl.
 27 29  0  0  1  0            999 V2000
   -3.3630    6.8304    0.0000 C   0  0  0  0  0  0
   -3.3656    5.5304    0.0000 C   0  0  0  0  0  0
   -4.4926    4.8828    0.0000 C   0  0  0  0  0  0
   -4.4955    3.5828    0.0000 C   0  0  0  0  0  0
   -3.3710    2.9307    0.0000 N   0  0  0  0  0  0
   -2.2437    3.5784    0.0000 C   0  0  0  0  0  0
   -1.1192    2.9260    0.0000 N   0  0  0  0  0  0
   -1.1218    1.6260    0.0000 C   0  0  0  0  0  0
   -2.2491    0.9784    0.0000 O   0  0  0  0  0  0
    0.0027    0.9740    0.0000 C   0  0  0  0  0  0
   -0.0001   -0.3260    0.0000 C   0  0  0  0  0  0
    1.1246   -0.9784    0.0000 C   0  0  0  0  0  0
    1.1218   -2.2784    0.0000 N   0  0  0  0  0  0
    2.2463   -2.9304    0.0000 C   0  0  0  0  0  0
    3.3736   -2.2828    0.0000 O   0  0  0  0  0  0
    2.2437   -4.2304    0.0000 C   0  0  0  0  0  0
    3.3682   -4.8828    0.0000 C   0  0  0  0  0  0
    4.4955   -4.2349    0.0000 C   0  0  0  0  0  0
    3.3656   -6.1825    0.0000 C   0  0  0  0  0  0
    2.2385   -6.8304    0.0000 C   0  0  0  0  0  0
    1.1140   -6.1781    0.0000 C   0  0  0  0  0  0
    1.1166   -4.8781    0.0000 C   0  0  0  0  0  0
    2.2517   -0.3305    0.0000 C   0  0  0  0  0  0
    3.3762   -0.9828    0.0000 Cl  0  0  0  0  0  0
    2.2543    0.9695    0.0000 C   0  0  0  0  0  0
    1.1298    1.6216    0.0000 C   0  0  0  0  0  0
   -2.2411    4.8784    0.0000 C   0  0  0  0  0  0
  1  2  1  0  0  0
  2 27  1  0  0  0
  2  3  2  0  0  0
  3  4  1  0  0  0
  4  5  2  0  0  0
  5  6  1  0  0  0
  6  7  1  0  0  0
  6 27  2  0  0  0
  7  8  1  0  0  0
  8  9  2  0  0  0
  8 10  1  0  0  0
 10 26  1  0  0  0
 10 11  2  0  0  0
 11 12  1  0  0  0
 12 13  1  0  0  0
 12 23  2  0  0  0
 13 14  1  0  0  0
 14 15  2  0  0  0
 14 16  1  0  0  0
 16 22  1  0  0  0
 16 17  2  0  0  0
 17 18  1  0  0  0
 17 19  1  0  0  0
 19 20  2  0  0  0
 20 21  1  0  0  0
 21 22  2  0  0  0
 23 24  1  0  0  0
 23 25  1  0  0  0
 25 26  2  0  0  0
M  END
$$$$
 
                    3D
 Structure written by MMmdl.
 34 37  0  0  1  0            999 V2000
   -4.4903    7.8068    0.0000 C   0  0  0  0  0  0
   -4.4929    6.5068    0.0000 C   0  0  0  0  0  0
   -5.6200    5.8589    0.0000 C   0  0  0  0  0  0
   -5.6226    4.5591    0.0000 C   0  0  0  0  0  0
   -4.4981    3.9067    0.0000 N   0  0  0  0  0  0
   -3.3710    4.5544    0.0000 C   0  0  0  0  0  0
   -2.2465    3.9023    0.0000 N   0  0  0  0  0  0
   -2.2491    2.6023    0.0000 C   0  0  0  0  0  0
   -3.3762    1.9546    0.0000 O   0  0  0  0  0  0
   -1.1245    1.9499    0.0000 C   0  0  0  0  0  0
   -1.1271    0.6499    0.0000 C   0  0  0  0  0  0
   -0.0026   -0.0022    0.0000 C   0  0  0  0  0  0
   -0.0052   -1.3022    0.0000 N   0  0  0  0  0  0
    1.1193   -1.9546    0.0000 C   0  0  0  0  0  0
    2.2465   -1.3067    0.0000 O   0  0  0  0  0  0
    1.1167   -3.2544    0.0000 C   0  0  0  0  0  0
    2.2413   -3.9067    0.0000 C   0  0  0  0  0  0
    2.2384   -5.2068    0.0000 C   0  0  0  0  0  0
    3.3632   -5.8591    0.0000 C   0  0  0  0  0  0
    3.3603   -7.1589    0.0000 C   0  0  0  0  0  0
    2.2332   -7.8068    0.0000 C   0  0  0  0  0  0
    1.1087   -7.1545    0.0000 C   0  0  0  0  0  0
    1.1113   -5.8544    0.0000 C   0  0  0  0  0  0
    3.3684   -3.2591    0.0000 C   0  0  0  0  0  0
    3.3710   -1.9590    0.0000 C   0  0  0  0  0  0
    4.4981   -1.3113    0.0000 C   0  0  0  0  0  0
    5.6226   -1.9634    0.0000 C   0  0  0  0  0  0
    5.6200   -3.2635    0.0000 C   0  0  0  0  0  0
    4.4929   -3.9111    0.0000 C   0  0  0  0  0  0
    1.1245    0.6455    0.0000 C   0  0  0  0  0  0
    2.2491   -0.0066    0.0000 Cl  0  0  0  0  0  0
    1.1271    1.9455    0.0000 C   0  0  0  0  0  0
    0.0026    2.5979    0.0000 C   0  0  0  0  0  0
   -3.3684    5.8544    0.0000 C   0  0  0  0  0  0
  1  2  1  0  0  0
  2 34  1  0  0  0
  2  3  2  0  0  0
  3  4  1  0  0  0
  4  5  2  0  0  0
  5  6  1  0  0  0
  6  7  1  0  0  0
  6 34  2  0  0  0
  7  8  1  0  0  0
  8  9  2  0  0  0
  8 10  1  0  0  0
 10 33  1  0  0  0
 10 11  2  0  0  0
 11 12  1  0  0  0
 12 13  1  0  0  0
 12 30  2  0  0  0
 13 14  1  0  0  0
 14 15  2  0  0  0
 14 16  1  0  0  0
 16 17  1  0  0  0
 17 18  1  0  0  0
 17 24  1  0  0  0
 18 23  1  0  0  0
 18 19  2  0  0  0
 19 20  1  0  0  0
 20 21  2  0  0  0
 21 22  1  0  0  0
 22 23  2  0  0  0
 24 29  1  0  0  0
 24 25  2  0  0  0
 25 26  1  0  0  0
 26 27  2  0  0  0
 27 28  1  0  0  0
 28 29  2  0  0  0
 30 31  1  0  0  0
 30 32  1  0  0  0
 32 33  2  0  0  0
M  END
$$$$
 
                    3D
 Structure written by MMmdl.
 33 36  0  0  1  0            999 V2000
    5.0799    7.1430    0.0000 C   0  0  0  0  0  0
    3.9528    6.4954    0.0000 C   0  0  0  0  0  0
    2.8283    7.1474    0.0000 C   0  0  0  0  0  0
    1.7012    6.4998    0.0000 C   0  0  0  0  0  0
    1.6983    5.1998    0.0000 N   0  0  0  0  0  0
    2.8231    4.5477    0.0000 C   0  0  0  0  0  0
    2.8202    3.2477    0.0000 N   0  0  0  0  0  0
    1.6931    2.5998    0.0000 C   0  0  0  0  0  0
    0.5686    3.2521    0.0000 O   0  0  0  0  0  0
    1.6905    1.3000    0.0000 C   0  0  0  0  0  0
    2.8150    0.6477    0.0000 C   0  0  0  0  0  0
    2.8124   -0.6523    0.0000 C   0  0  0  0  0  0
    1.6853   -1.3000    0.0000 C   0  0  0  0  0  0
    0.5608   -0.6479    0.0000 C   0  0  0  0  0  0
   -0.5663   -1.2956    0.0000 N   0  0  0  0  0  0
   -0.5689   -2.5956    0.0000 C   0  0  0  0  0  0
    0.5559   -3.2477    0.0000 O   0  0  0  0  0  0
   -1.6960   -3.2433    0.0000 C   0  0  0  0  0  0
   -1.6986   -4.5430    0.0000 C   0  0  0  0  0  0
   -2.8257   -5.1909    0.0000 C   0  0  0  0  0  0
   -2.8283   -6.4909    0.0000 C   0  0  0  0  0  0
   -3.9551   -7.1389    0.0000 C   0  0  0  0  0  0
   -5.0799   -6.4865    0.0000 C   0  0  0  0  0  0
   -5.0773   -5.1863    0.0000 C   0  0  0  0  0  0
   -3.9502   -4.5386    0.0000 C   0  0  0  0  0  0
   -0.5741   -5.1954    0.0000 C   0  0  0  0  0  0
    0.5533   -4.5477    0.0000 C   0  0  0  0  0  0
    1.6778   -5.1998    0.0000 C   0  0  0  0  0  0
    1.6752   -6.4998    0.0000 C   0  0  0  0  0  0
    0.5478   -7.1474    0.0000 C   0  0  0  0  0  0
   -0.5767   -6.4954    0.0000 C   0  0  0  0  0  0
    0.5634    0.6521    0.0000 C   0  0  0  0  0  0
    3.9502    5.1954    0.0000 C   0  0  0  0  0  0
  1  2  1  0  0  0
  2 33  1  0  0  0
  2  3  2  0  0  0
  3  4  1  0  0  0
  4  5  2  0  0  0
  5  6  1  0  0  0
  6  7  1  0  0  0
  6 33  2  0  0  0
  7  8  1  0  0  0
  8  9  2  0  0  0
  8 10  1  0  0  0
 10 32  1  0  0  0
 10 11  2  0  0  0
 11 12  1  0  0  0
 12 13  2  0  0  0
 13 14  1  0  0  0
 14 15  1  0  0  0
 14 32  2  0  0  0
 15 16  1  0  0  0
 16 17  2  0  0  0
 16 18  1  0  0  0
 18 19  1  0  0  0
 19 20  1  0  0  0
 19 26  1  0  0  0
 20 25  1  0  0  0
 20 21  2  0  0  0
 21 22  1  0  0  0
 22 23  2  0  0  0
 23 24  1  0  0  0
 24 25  2  0  0  0
 26 31  1  0  0  0
 26 27  2  0  0  0
 27 28  1  0  0  0
 28 29  2  0  0  0
 29 30  1  0  0  0
 30 31  2  0  0  0
M  END
$$$$
 
                    3D
 Structure written by MMmdl.
 33 36  0  0  1  0            999 V2000
   -5.0656    2.7884    0.0000 C   0  0  0  0  0  0
   -5.0682    1.4884    0.0000 C   0  0  0  0  0  0
   -3.9437    0.8360    0.0000 N   0  0  0  0  0  0
   -2.8166    1.4840    0.0000 C   0  0  0  0  0  0
   -2.8140    2.7837    0.0000 O   0  0  0  0  0  0
   -1.6921    0.8316    0.0000 C   0  0  0  0  0  0
   -0.5650    1.4793    0.0000 S   0  0  0  0  0  0
    0.5595    0.8272    0.0000 C   0  0  0  0  0  0
    1.6866    1.4749    0.0000 C   0  0  0  0  0  0
    1.6895    2.7749    0.0000 C   0  0  0  0  0  0
    1.6921    4.0749    0.0000 N   0  0  0  0  0  0
    2.8111    0.8225    0.0000 C   0  0  3  0  0  0
    3.9385    1.4704    0.0000 C   0  0  0  0  0  0
    3.9411    2.7705    0.0000 C   0  0  0  0  0  0
    5.0682    3.4181    0.0000 C   0  0  0  0  0  0
    6.1927    2.7658    0.0000 C   0  0  0  0  0  0
    7.3199    3.4137    0.0000 Cl  0  0  0  0  0  0
    6.1901    1.4660    0.0000 C   0  0  0  0  0  0
    5.0630    0.8181    0.0000 C   0  0  0  0  0  0
    2.8085   -0.4772    0.0000 C   0  0  0  0  0  0
    1.6814   -1.1252    0.0000 C   0  0  0  0  0  0
    1.6788   -2.4252    0.0000 C   0  0  0  0  0  0
    2.8033   -3.0773    0.0000 C   0  0  0  0  0  0
    3.6369   -4.0749    0.0000 C   0  0  0  0  0  0
    1.9659   -4.0715    0.0000 C   0  0  0  0  0  0
    3.9305   -2.4296    0.0000 C   0  0  0  0  0  0
    3.9331   -1.1296    0.0000 C   0  0  0  0  0  0
    5.0604   -0.4819    0.0000 O   0  0  0  0  0  0
    0.5569   -0.4728    0.0000 N   0  0  0  0  0  0
   -6.1953    0.8405    0.0000 C   0  0  0  0  0  0
   -7.3199    1.4925    0.0000 C   0  0  0  0  0  0
   -7.3173    2.7928    0.0000 C   0  0  0  0  0  0
   -6.1901    3.4405    0.0000 C   0  0  0  0  0  0
  1 33  1  0  0  0
  1  2  2  0  0  0
  2  3  1  0  0  0
  2 30  1  0  0  0
  3  4  1  0  0  0
  4  5  2  0  0  0
  4  6  1  0  0  0
  6  7  1  0  0  0
  7  8  1  0  0  0
  8 29  1  0  0  0
  8  9  2  0  0  0
  9 10  1  0  0  0
  9 12  1  0  0  0
 10 11  3  0  0  0
 12 13  1  0  0  0
 12 20  1  0  0  0
 13 19  1  0  0  0
 13 14  2  0  0  0
 14 15  1  0  0  0
 15 16  2  0  0  0
 16 17  1  0  0  0
 16 18  1  0  0  0
 18 19  2  0  0  0
 20 27  1  0  0  0
 20 21  2  0  0  0
 21 22  1  0  0  0
 21 29  1  0  0  0
 22 23  1  0  0  0
 23 24  1  0  0  0
 23 25  1  0  0  0
 23 26  1  0  0  0
 26 27  1  0  0  0
 27 28  2  0  0  0
 30 31  2  0  0  0
 31 32  1  0  0  0
 32 33  2  0  0  0
M  END
$$$$
 
                    3D
 Structure written by MMmdl.
 34 37  0  0  1  0            999 V2000
   -7.8822    0.9987    0.0000 C   0  0  0  0  0  0
   -6.7577    0.3463    0.0000 C   0  0  0  0  0  0
   -6.7603   -0.9537    0.0000 O   0  0  0  0  0  0
   -5.6305    0.9943    0.0000 C   0  0  0  0  0  0
   -4.5060    0.3419    0.0000 C   0  0  0  0  0  0
   -3.3789    0.9896    0.0000 C   0  0  0  0  0  0
   -2.2544    0.3375    0.0000 N   0  0  0  0  0  0
   -1.1273    0.9852    0.0000 C   0  0  0  0  0  0
   -1.1244    2.2852    0.0000 O   0  0  0  0  0  0
   -0.0027    0.3328    0.0000 C   0  0  0  0  0  0
    1.1247    0.9807    0.0000 S   0  0  0  0  0  0
    2.2492    0.3284    0.0000 C   0  0  0  0  0  0
    3.3763    0.9763    0.0000 C   0  0  0  0  0  0
    3.3789    2.2761    0.0000 C   0  0  0  0  0  0
    3.3815    3.5761    0.0000 N   0  0  0  0  0  0
    4.5008    0.3240    0.0000 C   0  0  3  0  0  0
    5.6279    0.9716    0.0000 C   0  0  0  0  0  0
    5.6305    2.2717    0.0000 C   0  0  0  0  0  0
    4.5060    2.9240    0.0000 C   0  0  0  0  0  0
    6.7577    2.9193    0.0000 C   0  0  0  0  0  0
    7.8822    2.2672    0.0000 C   0  0  0  0  0  0
    7.8796    0.9672    0.0000 C   0  0  0  0  0  0
    6.7525    0.3195    0.0000 C   0  0  0  0  0  0
    4.4982   -0.9761    0.0000 C   0  0  0  0  0  0
    3.3711   -1.6237    0.0000 C   0  0  0  0  0  0
    3.3685   -2.9238    0.0000 C   0  0  0  0  0  0
    4.4930   -3.5761    0.0000 C   0  0  0  0  0  0
    5.6201   -2.9282    0.0000 C   0  0  0  0  0  0
    5.6227   -1.6281    0.0000 C   0  0  0  0  0  0
    6.7499   -0.9805    0.0000 O   0  0  0  0  0  0
    2.2466   -0.9716    0.0000 N   0  0  0  0  0  0
   -3.3763    2.2896    0.0000 C   0  0  0  0  0  0
   -4.5008    2.9420    0.0000 C   0  0  0  0  0  0
   -5.6279    2.2940    0.0000 C   0  0  0  0  0  0
  1  2  1  0  0  0
  2  3  2  0  0  0
  2  4  1  0  0  0
  4 34  1  0  0  0
  4  5  2  0  0  0
  5  6  1  0  0  0
  6  7  1  0  0  0
  6 32  2  0  0  0
  7  8  1  0  0  0
  8  9  2  0  0  0
  8 10  1  0  0  0
 10 11  1  0  0  0
 11 12  1  0  0  0
 12 31  1  0  0  0
 12 13  2  0  0  0
 13 14  1  0  0  0
 13 16  1  0  0  0
 14 15  3  0  0  0
 16 17  1  0  0  0
 16 24  1  0  0  0
 17 23  1  0  0  0
 17 18  2  0  0  0
 18 19  1  0  0  0
 18 20  1  0  0  0
 20 21  2  0  0  0
 21 22  1  0  0  0
 22 23  2  0  0  0
 24 29  1  0  0  0
 24 25  2  0  0  0
 25 26  1  0  0  0
 25 31  1  0  0  0
 26 27  1  0  0  0
 27 28  1  0  0  0
 28 29  1  0  0  0
 29 30  2  0  0  0
 32 33  1  0  0  0
 33 34  2  0  0  0
M  END
$$$$
 
                    3D
 Structure written by MMmdl.
 33 36  0  0  1  0            999 V2000
   -5.6344   -1.2797    0.0000 C   0  0  0  0  0  0
   -5.6318    0.0203    0.0000 C   0  0  0  0  0  0
   -6.7563    0.6724    0.0000 C   0  0  0  0  0  0
   -6.7537    1.9724    0.0000 C   0  0  0  0  0  0
   -5.6263    2.6203    0.0000 C   0  0  0  0  0  0
   -4.5018    1.9679    0.0000 C   0  0  0  0  0  0
   -4.5046    0.6679    0.0000 C   0  0  0  0  0  0
   -3.3801    0.0159    0.0000 N   0  0  0  0  0  0
   -2.2528    0.6635    0.0000 C   0  0  0  0  0  0
   -2.2502    1.9635    0.0000 O   0  0  0  0  0  0
   -1.1283    0.0112    0.0000 C   0  0  0  0  0  0
   -0.0012    0.6591    0.0000 S   0  0  0  0  0  0
    1.1233    0.0068    0.0000 C   0  0  0  0  0  0
    2.2504    0.6544    0.0000 C   0  0  0  0  0  0
    2.2530    1.9544    0.0000 C   0  0  0  0  0  0
    2.2556    3.2544    0.0000 N   0  0  0  0  0  0
    3.3749    0.0023    0.0000 C   0  0  3  0  0  0
    4.5020    0.6500    0.0000 C   0  0  0  0  0  0
    5.6266   -0.0023    0.0000 C   0  0  0  0  0  0
    6.7537    0.6456    0.0000 C   0  0  0  0  0  0
    6.7563    1.9456    0.0000 C   0  0  0  0  0  0
    5.6318    2.5977    0.0000 C   0  0  0  0  0  0
    5.6344    3.8977    0.0000 Cl  0  0  0  0  0  0
    4.5046    1.9500    0.0000 C   0  0  0  0  0  0
    3.3801    2.6024    0.0000 Cl  0  0  0  0  0  0
    3.3723   -1.2977    0.0000 C   0  0  0  0  0  0
    2.2452   -1.9453    0.0000 C   0  0  0  0  0  0
    2.2426   -3.2453    0.0000 C   0  0  0  0  0  0
    3.3671   -3.8977    0.0000 C   0  0  0  0  0  0
    4.4943   -3.2500    0.0000 C   0  0  0  0  0  0
    4.4968   -1.9500    0.0000 C   0  0  0  0  0  0
    5.6240   -1.3021    0.0000 O   0  0  0  0  0  0
    1.1207   -1.2932    0.0000 N   0  0  0  0  0  0
  1  2  1  0  0  0
  2  7  1  0  0  0
  2  3  2  0  0  0
  3  4  1  0  0  0
  4  5  2  0  0  0
  5  6  1  0  0  0
  6  7  2  0  0  0
  7  8  1  0  0  0
  8  9  1  0  0  0
  9 10  2  0  0  0
  9 11  1  0  0  0
 11 12  1  0  0  0
 12 13  1  0  0  0
 13 33  1  0  0  0
 13 14  2  0  0  0
 14 15  1  0  0  0
 14 17  1  0  0  0
 15 16  3  0  0  0
 17 18  1  0  0  0
 17 26  1  0  0  0
 18 24  1  0  0  0
 18 19  2  0  0  0
 19 20  1  0  0  0
 20 21  2  0  0  0
 21 22  1  0  0  0
 22 23  1  0  0  0
 22 24  2  0  0  0
 24 25  1  0  0  0
 26 31  1  0  0  0
 26 27  2  0  0  0
 27 28  1  0  0  0
 27 33  1  0  0  0
 28 29  1  0  0  0
 29 30  1  0  0  0
 30 31  1  0  0  0
 31 32  2  0  0  0
M  END
$$$$
 
                    3D
 Structure written by MMmdl.
 33 36  0  0  1  0            999 V2000
   -7.3147    2.9464    0.0000 C   0  0  0  0  0  0
   -6.1902    2.2940    0.0000 C   0  0  0  0  0  0
   -6.1928    0.9940    0.0000 C   0  0  0  0  0  0
   -7.3199    0.3463    0.0000 Cl  0  0  0  0  0  0
   -5.0683    0.3419    0.0000 C   0  0  0  0  0  0
   -3.9412    0.9896    0.0000 C   0  0  0  0  0  0
   -2.8166    0.3372    0.0000 N   0  0  0  0  0  0
   -1.6893    0.9852    0.0000 C   0  0  0  0  0  0
   -1.6867    2.2852    0.0000 O   0  0  0  0  0  0
   -0.5647    0.3328    0.0000 C   0  0  0  0  0  0
    0.5624    0.9805    0.0000 S   0  0  0  0  0  0
    1.6869    0.3284    0.0000 C   0  0  0  0  0  0
    2.8140    0.9761    0.0000 C   0  0  0  0  0  0
    2.8166    2.2761    0.0000 C   0  0  0  0  0  0
    2.8192    3.5761    0.0000 N   0  0  0  0  0  0
    3.9386    0.3240    0.0000 C   0  0  3  0  0  0
    5.0657    0.9716    0.0000 C   0  0  0  0  0  0
    6.1902    0.3193    0.0000 C   0  0  0  0  0  0
    7.3173    0.9672    0.0000 C   0  0  0  0  0  0
    7.3199    2.2672    0.0000 C   0  0  0  0  0  0
    6.1954    2.9193    0.0000 C   0  0  0  0  0  0
    5.0683    2.2717    0.0000 C   0  0  0  0  0  0
    3.9438    2.9238    0.0000 F   0  0  0  0  0  0
    3.9360   -0.9761    0.0000 C   0  0  0  0  0  0
    2.8088   -1.6240    0.0000 C   0  0  0  0  0  0
    2.8062   -2.9238    0.0000 C   0  0  0  0  0  0
    3.9308   -3.5761    0.0000 C   0  0  0  0  0  0
    5.0579   -2.9284    0.0000 C   0  0  0  0  0  0
    5.0605   -1.6284    0.0000 C   0  0  0  0  0  0
    6.1876   -0.9807    0.0000 O   0  0  0  0  0  0
    1.6843   -0.9716    0.0000 N   0  0  0  0  0  0
   -3.9386    2.2896    0.0000 C   0  0  0  0  0  0
   -5.0631    2.9417    0.0000 C   0  0  0  0  0  0
  1  2  1  0  0  0
  2 33  1  0  0  0
  2  3  2  0  0  0
  3  4  1  0  0  0
  3  5  1  0  0  0
  5  6  2  0  0  0
  6  7  1  0  0  0
  6 32  1  0  0  0
  7  8  1  0  0  0
  8  9  2  0  0  0
  8 10  1  0  0  0
 10 11  1  0  0  0
 11 12  1  0  0  0
 12 31  1  0  0  0
 12 13  2  0  0  0
 13 14  1  0  0  0
 13 16  1  0  0  0
 14 15  3  0  0  0
 16 17  1  0  0  0
 16 24  1  0  0  0
 17 22  1  0  0  0
 17 18  2  0  0  0
 18 19  1  0  0  0
 19 20  2  0  0  0
 20 21  1  0  0  0
 21 22  2  0  0  0
 22 23  1  0  0  0
 24 29  1  0  0  0
 24 25  2  0  0  0
 25 26  1  0  0  0
 25 31  1  0  0  0
 26 27  1  0  0  0
 27 28  1  0  0  0
 28 29  1  0  0  0
 29 30  2  0  0  0
 32 33  2  0  0  0
M  END
$$$$
 
                    3D
 Structure written by MMmdl.
 24 25  0  0  1  0            999 V2000
   -1.6787    6.1761    0.0000 C   0  0  0  0  0  0
   -2.8061    5.5285    0.0000 C   0  0  0  0  0  0
   -3.9306    6.1805    0.0000 C   0  0  0  0  0  0
   -2.8087    4.2284    0.0000 C   0  0  0  0  0  0
   -1.6842    3.5761    0.0000 N   0  0  0  0  0  0
   -1.6868    2.2763    0.0000 C   0  0  0  0  0  0
   -2.8139    1.6284    0.0000 O   0  0  0  0  0  0
   -0.5623    1.6240    0.0000 C   0  0  0  0  0  0
   -0.5649    0.3240    0.0000 C   0  0  0  0  0  0
    0.5597   -0.3281    0.0000 C   0  0  0  0  0  0
    0.5571   -1.6281    0.0000 N   0  0  0  0  0  0
    1.6816   -2.2805    0.0000 C   0  0  0  0  0  0
    2.8087   -1.6328    0.0000 O   0  0  0  0  0  0
    1.6790   -3.5805    0.0000 C   0  0  0  0  0  0
    2.8035   -4.2326    0.0000 C   0  0  0  0  0  0
    3.9306   -3.5849    0.0000 C   0  0  0  0  0  0
    2.8009   -5.5326    0.0000 C   0  0  0  0  0  0
    1.6738   -6.1805    0.0000 C   0  0  0  0  0  0
    0.5493   -5.5282    0.0000 C   0  0  0  0  0  0
    0.5519   -4.2282    0.0000 C   0  0  0  0  0  0
    1.6868    0.3195    0.0000 C   0  0  0  0  0  0
    2.8113   -0.3328    0.0000 Cl  0  0  0  0  0  0
    1.6896    1.6196    0.0000 C   0  0  0  0  0  0
    0.5649    2.2717    0.0000 C   0  0  0  0  0  0
  1  2  1  0  0  0
  2  3  1  0  0  0
  2  4  1  0  0  0
  4  5  1  0  0  0
  5  6  1  0  0  0
  6  7  2  0  0  0
  6  8  1  0  0  0
  8 24  1  0  0  0
  8  9  2  0  0  0
  9 10  1  0  0  0
 10 11  1  0  0  0
 10 21  2  0  0  0
 11 12  1  0  0  0
 12 13  2  0  0  0
 12 14  1  0  0  0
 14 20  1  0  0  0
 14 15  2  0  0  0
 15 16  1  0  0  0
 15 17  1  0  0  0
 17 18  2  0  0  0
 18 19  1  0  0  0
 19 20  2  0  0  0
 21 22  1  0  0  0
 21 23  1  0  0  0
 23 24  2  0  0  0
M  END
$$$$
 
                    3D
 Structure written by MMmdl.
 29 32  0  0  1  0            999 V2000
    3.3909    2.6721    0.0000 C   0  0  0  0  0  0
    2.8612    1.4846    0.0000 C   0  0  0  0  0  0
    3.5102    0.3583    0.0000 C   0  0  0  0  0  0
    2.6397   -0.6071    0.0000 N   0  0  0  0  0  0
    1.4525   -0.0775    0.0000 C   0  0  0  0  0  0
    0.3262   -0.7265    0.0000 N   0  0  0  0  0  0
   -0.7991   -0.0757    0.0000 C   0  0  0  0  0  0
   -0.7981    1.2244    0.0000 O   0  0  0  0  0  0
   -1.9255   -0.7246    0.0000 C   0  0  0  0  0  0
   -3.0508   -0.0738    0.0000 C   0  0  0  0  0  0
   -4.1771   -0.7228    0.0000 N   0  0  0  0  0  0
   -4.1782   -2.0228    0.0000 C   0  0  0  0  0  0
   -5.3045   -2.6721    0.0000 N   0  0  0  0  0  0
   -6.4298   -2.0210    0.0000 C   0  0  0  0  0  0
   -7.5561   -2.6703    0.0000 C   0  0  0  0  0  0
   -8.6814   -2.0192    0.0000 C   0  0  0  0  0  0
   -8.6804   -0.7192    0.0000 C   0  0  0  0  0  0
   -7.5541   -0.0702    0.0000 C   0  0  0  0  0  0
   -6.4288   -0.7210    0.0000 C   0  0  0  0  0  0
   -5.3024   -0.0720    0.0000 C   0  0  0  0  0  0
   -5.3014    1.2280    0.0000 O   0  0  0  0  0  0
    1.5895    1.2155    0.0000 S   0  0  0  0  0  0
    4.8032    0.2213    0.0000 C   0  0  0  0  0  0
    5.3308   -0.9664    0.0000 C   0  0  0  0  0  0
    6.6238   -1.1035    0.0000 C   0  0  0  0  0  0
    7.3887   -0.0525    0.0000 C   0  0  0  0  0  0
    8.6814   -0.1895    0.0000 Cl  0  0  0  0  0  0
    6.8609    1.1357    0.0000 C   0  0  0  0  0  0
    5.5681    1.2725    0.0000 C   0  0  0  0  0  0
  1  2  1  0  0  0
  2 22  1  0  0  0
  2  3  2  0  0  0
  3  4  1  0  0  0
  3 23  1  0  0  0
  4  5  2  0  0  0
  5  6  1  0  0  0
  5 22  1  0  0  0
  6  7  1  0  0  0
  7  8  2  0  0  0
  7  9  1  0  0  0
  9 10  1  0  0  0
 10 11  1  0  0  0
 11 20  1  0  0  0
 11 12  1  0  0  0
 12 13  2  0  0  0
 13 14  1  0  0  0
 14 19  1  0  0  0
 14 15  2  0  0  0
 15 16  1  0  0  0
 16 17  2  0  0  0
 17 18  1  0  0  0
 18 19  2  0  0  0
 19 20  1  0  0  0
 20 21  2  0  0  0
 23 29  1  0  0  0
 23 24  2  0  0  0
 24 25  1  0  0  0
 25 26  2  0  0  0
 26 27  1  0  0  0
 26 28  1  0  0  0
 28 29  2  0  0  0
M  END
$$$$
 
                    3D
 Structure written by MMmdl.
 26 28  0  0  1  0            999 V2000
    5.6327    4.5474    0.0000 Cl  0  0  0  0  0  0
    5.6316    3.2474    0.0000 C   0  0  0  0  0  0
    4.5053    2.5982    0.0000 C   0  0  0  0  0  0
    4.5043    1.2982    0.0000 C   0  0  0  0  0  0
    5.6296    0.6474    0.0000 C   0  0  0  0  0  0
    6.7559    1.2964    0.0000 C   0  0  0  0  0  0
    6.7569    2.5964    0.0000 C   0  0  0  0  0  0
    3.3779    0.6490    0.0000 C   0  0  0  0  0  0
    2.2527    1.3000    0.0000 O   0  0  0  0  0  0
    3.3769   -0.6510    0.0000 N   0  0  0  0  0  0
    2.2506   -1.3000    0.0000 C   0  0  0  0  0  0
    1.1253   -0.6492    0.0000 C   0  0  0  0  0  0
   -0.0010   -1.2982    0.0000 C   0  0  0  0  0  0
   -0.0021   -2.5982    0.0000 C   0  0  0  0  0  0
    1.1232   -3.2492    0.0000 C   0  0  0  0  0  0
    2.2495   -2.6000    0.0000 C   0  0  0  0  0  0
   -1.1284   -3.2474    0.0000 C   0  0  0  0  0  0
   -1.1294   -4.5474    0.0000 O   0  0  0  0  0  0
   -2.2537   -2.5964    0.0000 N   0  0  0  0  0  0
   -3.3800   -3.2456    0.0000 C   0  0  0  0  0  0
   -4.5053   -2.5946    0.0000 C   0  0  0  0  0  0
   -4.5043   -1.2945    0.0000 C   0  0  0  0  0  0
   -5.6296   -0.6438    0.0000 C   0  0  0  0  0  0
   -6.7559   -1.2930    0.0000 C   0  0  0  0  0  0
   -6.7569   -2.5930    0.0000 C   0  0  0  0  0  0
   -5.6316   -3.2438    0.0000 C   0  0  0  0  0  0
  1  2  1  0  0  0
  2  7  1  0  0  0
  2  3  2  0  0  0
  3  4  1  0  0  0
  4  5  2  0  0  0
  4  8  1  0  0  0
  5  6  1  0  0  0
  6  7  2  0  0  0
  8  9  2  0  0  0
  8 10  1  0  0  0
 10 11  1  0  0  0
 11 16  1  0  0  0
 11 12  2  0  0  0
 12 13  1  0  0  0
 13 14  2  0  0  0
 14 15  1  0  0  0
 14 17  1  0  0  0
 15 16  2  0  0  0
 17 18  2  0  0  0
 17 19  1  0  0  0
 19 20  1  0  0  0
 20 21  1  0  0  0
 21 26  1  0  0  0
 21 22  2  0  0  0
 22 23  1  0  0  0
 23 24  2  0  0  0
 24 25  1  0  0  0
 25 26  2  0  0  0
M  END
$$$$
 
                    3D
 Structure written by MMmdl.
 22 23  0  0  1  0            999 V2000
   -3.9502    3.8932    0.0000 C   0  0  0  0  0  0
   -2.8257    4.5455    0.0000 C   0  0  0  0  0  0
   -2.8283    5.8455    0.0000 C   0  0  0  0  0  0
   -1.6986    3.8978    0.0000 C   0  0  0  0  0  0
   -0.5741    4.5499    0.0000 O   0  0  0  0  0  0
   -1.6960    2.5978    0.0000 N   0  0  0  0  0  0
   -0.5689    1.9499    0.0000 C   0  0  0  0  0  0
   -0.5663    0.6499    0.0000 C   0  0  0  0  0  0
    0.5608    0.0022    0.0000 C   0  0  0  0  0  0
    1.6853    0.6546    0.0000 C   0  0  0  0  0  0
    1.6827    1.9546    0.0000 C   0  0  0  0  0  0
    0.5556    2.6022    0.0000 C   0  0  0  0  0  0
    0.5634   -1.2978    0.0000 C   0  0  0  0  0  0
   -0.5611   -1.9499    0.0000 O   0  0  0  0  0  0
    1.6905   -1.9455    0.0000 N   0  0  0  0  0  0
    1.6934   -3.2455    0.0000 C   0  0  0  0  0  0
    2.8205   -3.8932    0.0000 C   0  0  0  0  0  0
    2.8231   -5.1932    0.0000 C   0  0  0  0  0  0
    3.9502   -5.8408    0.0000 C   0  0  0  0  0  0
    1.6986   -5.8455    0.0000 C   0  0  0  0  0  0
    0.5715   -5.1976    0.0000 C   0  0  0  0  0  0
    0.5686   -3.8976    0.0000 N   0  0  0  0  0  0
  1  2  1  0  0  0
  2  3  1  0  0  0
  2  4  1  0  0  0
  4  5  2  0  0  0
  4  6  1  0  0  0
  6  7  1  0  0  0
  7 12  1  0  0  0
  7  8  2  0  0  0
  8  9  1  0  0  0
  9 10  2  0  0  0
  9 13  1  0  0  0
 10 11  1  0  0  0
 11 12  2  0  0  0
 13 14  2  0  0  0
 13 15  1  0  0  0
 15 16  1  0  0  0
 16 22  1  0  0  0
 16 17  2  0  0  0
 17 18  1  0  0  0
 18 19  1  0  0  0
 18 20  2  0  0  0
 20 21  1  0  0  0
 21 22  2  0  0  0
M  END
$$$$
 
                    3D
 Structure written by MMmdl.
 27 29  0  0  1  0            999 V2000
    7.3202    3.2455    0.0000 Cl  0  0  0  0  0  0
    6.1939    2.5966    0.0000 C   0  0  0  0  0  0
    6.1928    1.2965    0.0000 C   0  0  0  0  0  0
    5.0665    0.6473    0.0000 C   0  0  0  0  0  0
    3.9412    1.2981    0.0000 C   0  0  0  0  0  0
    3.9422    2.5981    0.0000 C   0  0  0  0  0  0
    5.0686    3.2474    0.0000 C   0  0  0  0  0  0
    5.0696    4.5474    0.0000 Cl  0  0  0  0  0  0
    2.8148    0.6491    0.0000 C   0  0  0  0  0  0
    1.6895    1.2999    0.0000 O   0  0  0  0  0  0
    2.8138   -0.6509    0.0000 N   0  0  0  0  0  0
    1.6874   -1.3002    0.0000 C   0  0  0  0  0  0
    0.5621   -0.6491    0.0000 C   0  0  0  0  0  0
   -0.5642   -1.2983    0.0000 C   0  0  0  0  0  0
   -0.5653   -2.5984    0.0000 C   0  0  0  0  0  0
    0.5601   -3.2492    0.0000 C   0  0  0  0  0  0
    1.6864   -2.6002    0.0000 C   0  0  0  0  0  0
   -1.6916   -3.2474    0.0000 C   0  0  0  0  0  0
   -1.6926   -4.5474    0.0000 O   0  0  0  0  0  0
   -2.8169   -2.5966    0.0000 N   0  0  0  0  0  0
   -3.9433   -3.2455    0.0000 C   0  0  0  0  0  0
   -5.0686   -2.5947    0.0000 C   0  0  0  0  0  0
   -5.0675   -1.2947    0.0000 C   0  0  0  0  0  0
   -6.1928   -0.6439    0.0000 C   0  0  0  0  0  0
   -7.3192   -1.2929    0.0000 C   0  0  0  0  0  0
   -7.3202   -2.5929    0.0000 C   0  0  0  0  0  0
   -6.1949   -3.2440    0.0000 C   0  0  0  0  0  0
  1  2  1  0  0  0
  2  7  1  0  0  0
  2  3  2  0  0  0
  3  4  1  0  0  0
  4  5  2  0  0  0
  5  6  1  0  0  0
  5  9  1  0  0  0
  6  7  2  0  0  0
  7  8  1  0  0  0
  9 10  2  0  0  0
  9 11  1  0  0  0
 11 12  1  0  0  0
 12 17  1  0  0  0
 12 13  2  0  0  0
 13 14  1  0  0  0
 14 15  2  0  0  0
 15 16  1  0  0  0
 15 18  1  0  0  0
 16 17  2  0  0  0
 18 19  2  0  0  0
 18 20  1  0  0  0
 20 21  1  0  0  0
 21 22  1  0  0  0
 22 27  1  0  0  0
 22 23  2  0  0  0
 23 24  1  0  0  0
 24 25  2  0  0  0
 25 26  1  0  0  0
 26 27  2  0  0  0
M  END
$$$$
 
                    3D
 Structure written by MMmdl.
 28 31  0  0  1  0            999 V2000
    0.1741   -2.8174    0.0000 H   0  0  0  0  0  0
   -0.9515   -2.1666    0.0000 C   0  0  0  0  0  0
   -0.9504   -0.8666    0.0000 N   0  0  0  0  0  0
    0.1759   -0.2174    0.0000 N   0  0  0  0  0  0
    0.1769    1.0827    0.0000 C   0  0  0  0  0  0
   -0.9484    1.7335    0.0000 O   0  0  0  0  0  0
    1.3033    1.7316    0.0000 C   0  0  0  0  0  0
    2.4286    1.0808    0.0000 C   0  0  0  0  0  0
    3.5549    1.7298    0.0000 C   0  0  0  0  0  0
    4.6802    1.0790    0.0000 C   0  0  0  0  0  0
    5.8066    1.7283    0.0000 C   0  0  0  0  0  0
    5.8076    3.0283    0.0000 C   0  0  0  0  0  0
    4.6823    3.6791    0.0000 C   0  0  0  0  0  0
    4.6833    4.9791    0.0000 C   0  0  0  0  0  0
    3.5560    3.0298    0.0000 C   0  0  0  0  0  0
    2.4307    3.6809    0.0000 N   0  0  0  0  0  0
    1.3043    3.0317    0.0000 C   0  0  0  0  0  0
    0.1790    3.6827    0.0000 C   0  0  0  0  0  0
   -2.0778   -2.8156    0.0000 C   0  0  0  0  0  0
   -2.2146   -4.1083    0.0000 C   0  0  0  0  0  0
   -1.2492   -4.9791    0.0000 C   0  0  0  0  0  0
   -3.4865   -4.3777    0.0000 N   0  0  0  0  0  0
   -4.1355   -3.2514    0.0000 C   0  0  0  0  0  0
   -5.4067   -2.9802    0.0000 C   0  0  0  0  0  0
   -5.8076   -1.7433    0.0000 C   0  0  0  0  0  0
   -4.9371   -0.7782    0.0000 C   0  0  0  0  0  0
   -3.6657   -1.0491    0.0000 C   0  0  0  0  0  0
   -3.2648   -2.2860    0.0000 C   0  0  0  0  0  0
  1  2  1  0  0  0
  2  3  2  0  0  0
  2 19  1  0  0  0
  3  4  1  0  0  0
  4  5  1  0  0  0
  5  6  2  0  0  0
  5  7  1  0  0  0
  7 17  1  0  0  0
  7  8  2  0  0  0
  8  9  1  0  0  0
  9 15  1  0  0  0
  9 10  2  0  0  0
 10 11  1  0  0  0
 11 12  2  0  0  0
 12 13  1  0  0  0
 13 14  1  0  0  0
 13 15  2  0  0  0
 15 16  1  0  0  0
 16 17  2  0  0  0
 17 18  1  0  0  0
 19 28  1  0  0  0
 19 20  2  0  0  0
 20 21  1  0  0  0
 20 22  1  0  0  0
 22 23  1  0  0  0
 23 28  1  0  0  0
 23 24  2  0  0  0
 24 25  1  0  0  0
 25 26  2  0  0  0
 26 27  1  0  0  0
 27 28  2  0  0  0
M  END
$$$$
 
                    3D
 Structure written by MMmdl.
 28 31  0  0  1  0            999 V2000
   -5.7275   -2.4757    0.0000 C   0  0  0  0  0  0
   -4.4343   -2.3428    0.0000 C   0  0  0  0  0  0
   -3.9026   -1.1565    0.0000 C   0  0  0  0  0  0
   -2.6093   -1.0239    0.0000 C   0  0  0  0  0  0
   -2.0776    0.1625    0.0000 N   0  0  0  0  0  0
   -0.7844    0.2948    0.0000 C   0  0  0  0  0  0
   -0.0229   -0.7587    0.0000 C   0  0  0  0  0  0
    1.2145   -0.3601    0.0000 C   0  0  0  0  0  0
    1.2178    0.9396    0.0000 C   0  0  0  0  0  0
   -0.0177    1.3447    0.0000 O   0  0  0  0  0  0
    2.3452    1.5870    0.0000 C   0  0  0  0  0  0
    2.3486    2.8870    0.0000 N   0  0  0  0  0  0
    3.4759    3.5344    0.0000 C   0  0  3  0  0  0
    3.4790    4.8341    0.0000 C   0  0  0  0  0  0
    4.6066    5.4813    0.0000 C   0  0  0  0  0  0
    4.6001    2.8813    0.0000 C   0  0  0  0  0  0
    5.7275    3.5287    0.0000 O   0  0  0  0  0  0
    3.4692    0.9339    0.0000 N   0  0  0  0  0  0
    3.4660   -0.3661    0.0000 C   0  0  0  0  0  0
    2.3387   -1.0132    0.0000 N   0  0  0  0  0  0
   -0.5548   -1.9450    0.0000 C   0  0  0  0  0  0
   -1.8481   -2.0774    0.0000 C   0  0  0  0  0  0
   -2.3798   -3.2635    0.0000 C   0  0  0  0  0  0
   -1.6187   -4.3175    0.0000 O   0  0  0  0  0  0
   -0.3253   -4.1849    0.0000 C   0  0  0  0  0  0
    0.9352   -4.5029    0.0000 C   0  0  0  0  0  0
   -0.4194   -5.4813    0.0000 C   0  0  0  0  0  0
    0.2067   -2.9988    0.0000 C   0  0  0  0  0  0
  1  2  1  0  0  0
  2  3  1  0  0  0
  3  4  1  0  0  0
  4 22  1  0  0  0
  4  5  2  0  0  0
  5  6  1  0  0  0
  6 10  1  0  0  0
  6  7  2  0  0  0
  7  8  1  0  0  0
  7 21  1  0  0  0
  8 20  1  0  0  0
  8  9  2  0  0  0
  9 10  1  0  0  0
  9 11  1  0  0  0
 11 12  1  0  0  0
 11 18  2  0  0  0
 12 13  1  0  0  0
 13 14  1  0  0  0
 13 16  1  0  0  0
 14 15  1  0  0  0
 16 17  1  0  0  0
 18 19  1  0  0  0
 19 20  2  0  0  0
 21 28  1  0  0  0
 21 22  2  0  0  0
 22 23  1  0  0  0
 23 24  1  0  0  0
 24 25  1  0  0  0
 25 26  1  0  0  0
 25 27  1  0  0  0
 25 28  1  0  0  0
M  END
$$$$
 
                    3D
 Structure written by MMmdl.
 28 31  0  0  1  0            999 V2000
   -8.5791    0.3201    0.0000 C   0  0  0  0  0  0
   -7.4528   -0.3292    0.0000 C   0  0  0  0  0  0
   -6.3275    0.3219    0.0000 C   0  0  0  0  0  0
   -5.2011   -0.3273    0.0000 C   0  0  0  0  0  0
   -5.2001   -1.6274    0.0000 C   0  0  0  0  0  0
   -6.3254   -2.2782    0.0000 C   0  0  0  0  0  0
   -7.4517   -1.6292    0.0000 C   0  0  0  0  0  0
   -4.0758    0.3237    0.0000 C   0  0  0  0  0  0
   -4.0769    1.6237    0.0000 O   0  0  0  0  0  0
   -2.9495   -0.3255    0.0000 N   0  0  0  0  0  0
   -1.8242    0.3253    0.0000 C   0  0  0  0  0  0
   -1.8252    1.6253    0.0000 S   0  0  0  0  0  0
   -0.6979   -0.3237    0.0000 N   0  0  0  0  0  0
    0.4274    0.3271    0.0000 C   0  0  0  0  0  0
    1.5538   -0.3219    0.0000 C   0  0  0  0  0  0
    2.6791    0.3289    0.0000 C   0  0  0  0  0  0
    2.6780    1.6289    0.0000 C   0  0  0  0  0  0
    3.9141    2.0317    0.0000 O   0  0  0  0  0  0
    4.6790    0.9805    0.0000 C   0  0  0  0  0  0
    3.9157   -0.0718    0.0000 N   0  0  0  0  0  0
    5.9791    0.9815    0.0000 C   0  0  0  0  0  0
    6.6283    2.1079    0.0000 C   0  0  0  0  0  0
    7.9283    2.1089    0.0000 C   0  0  0  0  0  0
    8.5791    0.9836    0.0000 C   0  0  0  0  0  0
    7.9301   -0.1427    0.0000 C   0  0  0  0  0  0
    6.6301   -0.1438    0.0000 C   0  0  0  0  0  0
    1.5517    2.2782    0.0000 C   0  0  0  0  0  0
    0.4264    1.6271    0.0000 C   0  0  0  0  0  0
  1  2  1  0  0  0
  2  7  1  0  0  0
  2  3  2  0  0  0
  3  4  1  0  0  0
  4  5  2  0  0  0
  4  8  1  0  0  0
  5  6  1  0  0  0
  6  7  2  0  0  0
  8  9  2  0  0  0
  8 10  1  0  0  0
 10 11  1  0  0  0
 11 12  2  0  0  0
 11 13  1  0  0  0
 13 14  1  0  0  0
 14 28  1  0  0  0
 14 15  2  0  0  0
 15 16  1  0  0  0
 16 20  1  0  0  0
 16 17  2  0  0  0
 17 18  1  0  0  0
 17 27  1  0  0  0
 18 19  1  0  0  0
 19 20  2  0  0  0
 19 21  1  0  0  0
 21 26  1  0  0  0
 21 22  2  0  0  0
 22 23  1  0  0  0
 23 24  2  0  0  0
 24 25  1  0  0  0
 25 26  2  0  0  0
 27 28  2  0  0  0
M  END
$$$$
 
                    3D
 Structure written by MMmdl.
 28 30  0  0  1  0            999 V2000
    5.0800   -7.1386    0.0000 C   0  0  0  0  0  0
    3.9529   -6.4910    0.0000 C   0  0  0  0  0  0
    3.9503   -5.1909    0.0000 C   0  0  0  0  0  0
    2.8232   -4.5432    0.0000 C   0  0  0  0  0  0
    1.6986   -5.1953    0.0000 C   0  0  0  0  0  0
    1.7012   -6.4954    0.0000 C   0  0  0  0  0  0
    2.8284   -7.1433    0.0000 C   0  0  0  0  0  0
    2.8206   -3.2432    0.0000 C   0  0  0  0  0  0
    3.9451   -2.5908    0.0000 O   0  0  0  0  0  0
    1.6934   -2.5955    0.0000 N   0  0  0  0  0  0
    1.6906   -1.2955    0.0000 C   0  0  0  0  0  0
    2.8151   -0.6431    0.0000 S   0  0  0  0  0  0
    0.5634   -0.6475    0.0000 N   0  0  0  0  0  0
    0.5608    0.6522    0.0000 C   0  0  0  0  0  0
   -0.5663    1.3002    0.0000 C   0  0  0  0  0  0
   -0.5689    2.6002    0.0000 C   0  0  0  0  0  0
   -1.6960    3.2479    0.0000 N   0  0  0  0  0  0
   -1.6986    4.5479    0.0000 C   0  0  0  0  0  0
   -0.5741    5.2000    0.0000 O   0  0  0  0  0  0
   -2.8258    5.1956    0.0000 C   0  0  0  0  0  0
   -2.8284    6.4956    0.0000 C   0  0  0  0  0  0
   -3.9555    7.1433    0.0000 C   0  0  0  0  0  0
   -5.0800    6.4910    0.0000 C   0  0  0  0  0  0
   -5.0774    5.1909    0.0000 C   0  0  0  0  0  0
   -3.9503    4.5435    0.0000 C   0  0  0  0  0  0
    0.5556    3.2523    0.0000 C   0  0  0  0  0  0
    1.6828    2.6046    0.0000 C   0  0  0  0  0  0
    1.6854    1.3046    0.0000 C   0  0  0  0  0  0
  1  2  1  0  0  0
  2  7  1  0  0  0
  2  3  2  0  0  0
  3  4  1  0  0  0
  4  5  2  0  0  0
  4  8  1  0  0  0
  5  6  1  0  0  0
  6  7  2  0  0  0
  8  9  2  0  0  0
  8 10  1  0  0  0
 10 11  1  0  0  0
 11 12  2  0  0  0
 11 13  1  0  0  0
 13 14  1  0  0  0
 14 28  1  0  0  0
 14 15  2  0  0  0
 15 16  1  0  0  0
 16 17  1  0  0  0
 16 26  2  0  0  0
 17 18  1  0  0  0
 18 19  2  0  0  0
 18 20  1  0  0  0
 20 25  1  0  0  0
 20 21  2  0  0  0
 21 22  1  0  0  0
 22 23  2  0  0  0
 23 24  1  0  0  0
 24 25  2  0  0  0
 26 27  1  0  0  0
 27 28  2  0  0  0
M  END
$$$$
 
                    3D
 Structure written by MMmdl.
 27 29  0  0  1  0            999 V2000
   -6.7580    3.5692    0.0000 C   0  0  0  0  0  0
   -5.6317    2.9200    0.0000 C   0  0  0  0  0  0
   -5.6306    1.6199    0.0000 C   0  0  0  0  0  0
   -4.5043    0.9710    0.0000 C   0  0  0  0  0  0
   -3.3790    1.6218    0.0000 C   0  0  0  0  0  0
   -3.3800    2.9218    0.0000 C   0  0  0  0  0  0
   -4.5064    3.5710    0.0000 C   0  0  0  0  0  0
   -4.5074    4.8710    0.0000 C   0  0  0  0  0  0
   -2.2527    0.9728    0.0000 C   0  0  0  0  0  0
   -1.1274    1.6236    0.0000 O   0  0  0  0  0  0
   -2.2516   -0.3272    0.0000 N   0  0  0  0  0  0
   -1.1253   -0.9764    0.0000 C   0  0  0  0  0  0
   -0.0000   -0.3257    0.0000 C   0  0  0  0  0  0
    1.1263   -0.9746    0.0000 C   0  0  0  0  0  0
    1.1274   -2.2746    0.0000 C   0  0  0  0  0  0
    0.0021   -2.9257    0.0000 C   0  0  0  0  0  0
   -1.1243   -2.2765    0.0000 C   0  0  0  0  0  0
    2.2537   -2.9239    0.0000 C   0  0  0  0  0  0
    2.2547   -4.2239    0.0000 O   0  0  0  0  0  0
    3.3790   -2.2728    0.0000 N   0  0  0  0  0  0
    4.5053   -2.9220    0.0000 C   0  0  0  0  0  0
    5.6306   -2.2710    0.0000 C   0  0  0  0  0  0
    5.6296   -0.9710    0.0000 Cl  0  0  0  0  0  0
    6.7569   -2.9202    0.0000 C   0  0  0  0  0  0
    6.7580   -4.2202    0.0000 C   0  0  0  0  0  0
    5.6327   -4.8710    0.0000 C   0  0  0  0  0  0
    4.5064   -4.2220    0.0000 C   0  0  0  0  0  0
  1  2  1  0  0  0
  2  7  1  0  0  0
  2  3  2  0  0  0
  3  4  1  0  0  0
  4  5  2  0  0  0
  5  6  1  0  0  0
  5  9  1  0  0  0
  6  7  2  0  0  0
  7  8  1  0  0  0
  9 10  2  0  0  0
  9 11  1  0  0  0
 11 12  1  0  0  0
 12 17  1  0  0  0
 12 13  2  0  0  0
 13 14  1  0  0  0
 14 15  2  0  0  0
 15 16  1  0  0  0
 15 18  1  0  0  0
 16 17  2  0  0  0
 18 19  2  0  0  0
 18 20  1  0  0  0
 20 21  1  0  0  0
 21 27  1  0  0  0
 21 22  2  0  0  0
 22 23  1  0  0  0
 22 24  1  0  0  0
 24 25  2  0  0  0
 25 26  1  0  0  0
 26 27  2  0  0  0
M  END
$$$$
 
                    3D
 Structure written by MMmdl.
 32 35  0  0  1  0            999 V2000
   -9.0314    4.1634    0.0000 C   0  0  0  0  0  0
   -7.9015    3.5207    0.0000 C   0  0  0  0  0  0
   -7.8932    2.2207    0.0000 C   0  0  0  0  0  0
   -6.7632    1.5780    0.0000 C   0  0  0  0  0  0
   -6.7549    0.2779    0.0000 C   0  0  0  0  0  0
   -5.6415    2.2352    0.0000 C   0  0  0  0  0  0
   -4.5116    1.5925    0.0000 N   0  0  0  0  0  0
   -3.3899    2.2495    0.0000 C   0  0  0  0  0  0
   -3.3982    3.5496    0.0000 O   0  0  0  0  0  0
   -2.2599    1.6068    0.0000 C   0  0  0  0  0  0
   -2.2516    0.3071    0.0000 C   0  0  0  0  0  0
   -1.1217   -0.3359    0.0000 C   0  0  0  0  0  0
    0.0000    0.3214    0.0000 C   0  0  0  0  0  0
    1.1300   -0.3214    0.0000 N   0  0  0  0  0  0
    2.2516    0.3359    0.0000 C   0  0  0  0  0  0
    2.2433    1.6359    0.0000 O   0  0  0  0  0  0
    3.3816   -0.3071    0.0000 C   0  0  0  0  0  0
    3.3899   -1.6068    0.0000 C   0  0  0  0  0  0
    4.5199   -2.2495    0.0000 C   0  0  0  0  0  0
    5.6415   -1.5925    0.0000 C   0  0  0  0  0  0
    5.6332   -0.2925    0.0000 C   0  0  0  0  0  0
    4.5032    0.3502    0.0000 C   0  0  0  0  0  0
    6.7715   -2.2352    0.0000 C   0  0  0  0  0  0
    6.7798   -3.5353    0.0000 C   0  0  0  0  0  0
    7.9098   -4.1780    0.0000 C   0  0  0  0  0  0
    9.0314   -3.5207    0.0000 C   0  0  0  0  0  0
    9.0231   -2.2207    0.0000 C   0  0  0  0  0  0
    7.8932   -1.5780    0.0000 C   0  0  0  0  0  0
   -0.0083    1.6214    0.0000 C   0  0  0  0  0  0
   -1.1383    2.2641    0.0000 C   0  0  0  0  0  0
   -5.6499    3.5353    0.0000 C   0  0  0  0  0  0
   -6.7798    4.1780    0.0000 C   0  0  0  0  0  0
  1  2  1  0  0  0
  2 32  1  0  0  0
  2  3  2  0  0  0
  3  4  1  0  0  0
  4  5  1  0  0  0
  4  6  2  0  0  0
  6  7  1  0  0  0
  6 31  1  0  0  0
  7  8  1  0  0  0
  8  9  2  0  0  0
  8 10  1  0  0  0
 10 30  1  0  0  0
 10 11  2  0  0  0
 11 12  1  0  0  0
 12 13  2  0  0  0
 13 14  1  0  0  0
 13 29  1  0  0  0
 14 15  1  0  0  0
 15 16  2  0  0  0
 15 17  1  0  0  0
 17 22  1  0  0  0
 17 18  2  0  0  0
 18 19  1  0  0  0
 19 20  2  0  0  0
 20 21  1  0  0  0
 20 23  1  0  0  0
 21 22  2  0  0  0
 23 28  1  0  0  0
 23 24  2  0  0  0
 24 25  1  0  0  0
 25 26  2  0  0  0
 26 27  1  0  0  0
 27 28  2  0  0  0
 29 30  2  0  0  0
 31 32  2  0  0  0
M  END
$$$$
 
                    3D
 Structure written by MMmdl.
 32 35  0  0  1  0            999 V2000
   -4.5770   -7.1526    0.0000 C   0  0  0  0  0  0
   -3.4517   -6.5018    0.0000 O   0  0  0  0  0  0
   -3.4528   -5.2018    0.0000 C   0  0  0  0  0  0
   -4.5791   -4.5526    0.0000 C   0  0  0  0  0  0
   -4.5801   -3.2525    0.0000 C   0  0  0  0  0  0
   -3.4548   -2.6018    0.0000 C   0  0  0  0  0  0
   -2.3285   -3.2510    0.0000 C   0  0  0  0  0  0
   -2.3274   -4.5510    0.0000 C   0  0  0  0  0  0
   -1.2032   -2.5999    0.0000 C   0  0  0  0  0  0
   -0.0768   -3.2492    0.0000 N   0  0  0  0  0  0
    1.0485   -2.5981    0.0000 C   0  0  0  0  0  0
    1.0474   -1.2981    0.0000 C   0  0  0  0  0  0
    2.1727   -0.6473    0.0000 C   0  0  0  0  0  0
    3.2991   -1.2963    0.0000 O   0  0  0  0  0  0
    3.3001   -2.5963    0.0000 C   0  0  0  0  0  0
    4.5801   -2.3696    0.0000 C   0  0  0  0  0  0
    3.7458   -3.8175    0.0000 C   0  0  0  0  0  0
    2.1748   -3.2473    0.0000 C   0  0  0  0  0  0
   -0.0789   -0.6491    0.0000 C   0  0  0  0  0  0
   -0.0800    0.6509    0.0000 S   0  0  0  0  0  0
    1.0454    1.3020    0.0000 C   0  0  0  0  0  0
    1.0443    2.6020    0.0000 C   0  0  0  0  0  0
   -0.0820    3.2510    0.0000 O   0  0  0  0  0  0
    2.1696    3.2528    0.0000 N   0  0  0  0  0  0
    2.1686    4.5526    0.0000 C   0  0  0  0  0  0
    3.2939    5.2039    0.0000 C   0  0  0  0  0  0
    4.4202    4.5547    0.0000 C   0  0  0  0  0  0
    3.2928    6.5037    0.0000 C   0  0  0  0  0  0
    2.1665    7.1526    0.0000 C   0  0  0  0  0  0
    1.0412    6.5018    0.0000 C   0  0  0  0  0  0
    1.0422    5.2018    0.0000 C   0  0  0  0  0  0
   -1.2042   -1.2999    0.0000 N   0  0  0  0  0  0
  1  2  1  0  0  0
  2  3  1  0  0  0
  3  8  1  0  0  0
  3  4  2  0  0  0
  4  5  1  0  0  0
  5  6  2  0  0  0
  6  7  1  0  0  0
  7  8  2  0  0  0
  7  9  1  0  0  0
  9 32  1  0  0  0
  9 10  2  0  0  0
 10 11  1  0  0  0
 11 18  1  0  0  0
 11 12  2  0  0  0
 12 13  1  0  0  0
 12 19  1  0  0  0
 13 14  1  0  0  0
 14 15  1  0  0  0
 15 16  1  0  0  0
 15 17  1  0  0  0
 15 18  1  0  0  0
 19 20  1  0  0  0
 19 32  2  0  0  0
 20 21  1  0  0  0
 21 22  1  0  0  0
 22 23  2  0  0  0
 22 24  1  0  0  0
 24 25  1  0  0  0
 25 31  1  0  0  0
 25 26  2  0  0  0
 26 27  1  0  0  0
 26 28  1  0  0  0
 28 29  2  0  0  0
 29 30  1  0  0  0
 30 31  2  0  0  0
M  END
$$$$
 
                    3D
 Structure written by MMmdl.
 36 39  0  0  1  0            999 V2000
   -2.1486    0.4706    0.0000 C   0  0  0  0  0  0
   -1.8795   -0.8013    0.0000 N   0  0  0  0  0  0
   -2.7505   -1.7664    0.0000 C   0  0  0  0  0  0
   -4.0433   -1.6289    0.0000 S   0  0  0  0  0  0
   -4.8084   -2.6801    0.0000 C   0  0  0  0  0  0
   -6.1012   -2.5425    0.0000 C   0  0  0  0  0  0
   -6.6284   -1.3543    0.0000 O   0  0  0  0  0  0
   -6.8663   -3.5932    0.0000 N   0  0  0  0  0  0
   -8.1590   -3.4559    0.0000 C   0  0  0  0  0  0
   -8.9245   -4.5068    0.0000 C   0  0  0  0  0  0
  -10.2172   -4.3696    0.0000 C   0  0  0  0  0  0
  -10.7447   -3.1814    0.0000 C   0  0  0  0  0  0
   -9.9793   -2.1307    0.0000 C   0  0  0  0  0  0
   -8.6866   -2.2680    0.0000 C   0  0  0  0  0  0
   -2.1018   -2.8930    0.0000 N   0  0  0  0  0  0
   -0.8299   -2.6239    0.0000 N   0  0  0  0  0  0
   -0.6926   -1.3315    0.0000 C   0  0  0  0  0  0
    0.4339   -0.6828    0.0000 C   0  0  0  0  0  0
    0.4352    0.6175    0.0000 C   0  0  0  0  0  0
    1.5618    1.2662    0.0000 C   0  0  0  0  0  0
    2.6871    0.6146    0.0000 C   0  0  0  0  0  0
    3.8137    1.2633    0.0000 N   0  0  0  0  0  0
    4.9387    0.6123    0.0000 C   0  0  0  0  0  0
    4.9371   -0.6880    0.0000 O   0  0  0  0  0  0
    6.0650    1.2610    0.0000 C   0  0  0  0  0  0
    6.0666    2.5607    0.0000 C   0  0  0  0  0  0
    7.1932    3.2094    0.0000 C   0  0  0  0  0  0
    8.3182    2.5584    0.0000 C   0  0  0  0  0  0
    8.3169    1.2581    0.0000 C   0  0  0  0  0  0
    7.1903    0.6094    0.0000 C   0  0  0  0  0  0
    9.4447    3.2071    0.0000 C   0  0  0  0  0  0
   10.0934    2.0805    0.0000 C   0  0  0  0  0  0
   10.7447    3.2053    0.0000 C   0  0  0  0  0  0
    9.4463    4.5068    0.0000 C   0  0  0  0  0  0
    2.6858   -0.6854    0.0000 C   0  0  0  0  0  0
    1.5592   -1.3341    0.0000 C   0  0  0  0  0  0
  1  2  1  0  0  0
  2 17  1  0  0  0
  2  3  1  0  0  0
  3  4  1  0  0  0
  3 15  2  0  0  0
  4  5  1  0  0  0
  5  6  1  0  0  0
  6  7  2  0  0  0
  6  8  1  0  0  0
  8  9  1  0  0  0
  9 14  1  0  0  0
  9 10  2  0  0  0
 10 11  1  0  0  0
 11 12  2  0  0  0
 12 13  1  0  0  0
 13 14  2  0  0  0
 15 16  1  0  0  0
 16 17  2  0  0  0
 17 18  1  0  0  0
 18 36  1  0  0  0
 18 19  2  0  0  0
 19 20  1  0  0  0
 20 21  2  0  0  0
 21 22  1  0  0  0
 21 35  1  0  0  0
 22 23  1  0  0  0
 23 24  2  0  0  0
 23 25  1  0  0  0
 25 30  1  0  0  0
 25 26  2  0  0  0
 26 27  1  0  0  0
 27 28  2  0  0  0
 28 29  1  0  0  0
 28 31  1  0  0  0
 29 30  2  0  0  0
 31 32  1  0  0  0
 31 33  1  0  0  0
 31 34  1  0  0  0
 35 36  2  0  0  0
M  END
$$$$
 
                    3D
 Structure written by MMmdl.
 30 32  0  0  1  0            999 V2000
    6.6689    2.8359    0.0000 C   0  0  0  0  0  0
    7.3181    1.7095    0.0000 C   0  0  0  0  0  0
    7.9689    2.8348    0.0000 C   0  0  0  0  0  0
    8.4434    1.0587    0.0000 C   0  0  0  0  0  0
    6.1918    1.0606    0.0000 C   0  0  0  0  0  0
    6.1907   -0.2395    0.0000 C   0  0  0  0  0  0
    5.0644   -0.8887    0.0000 C   0  0  0  0  0  0
    3.9391   -0.2376    0.0000 C   0  0  0  0  0  0
    3.9401    1.0624    0.0000 C   0  0  0  0  0  0
    5.0665    1.7114    0.0000 C   0  0  0  0  0  0
    2.8127   -0.8869    0.0000 C   0  0  0  0  0  0
    2.8117   -2.1869    0.0000 O   0  0  0  0  0  0
    1.6874   -0.2358    0.0000 N   0  0  0  0  0  0
    0.5611   -0.8851    0.0000 C   0  0  0  0  0  0
    0.5601   -2.1851    0.0000 C   0  0  0  0  0  0
    1.6854   -2.8359    0.0000 Cl  0  0  0  0  0  0
   -0.5663   -2.8341    0.0000 C   0  0  0  0  0  0
   -1.6916   -2.1833    0.0000 C   0  0  0  0  0  0
   -1.6906   -0.8832    0.0000 C   0  0  0  0  0  0
   -0.5642   -0.2340    0.0000 C   0  0  0  0  0  0
   -2.8159   -0.2324    0.0000 C   0  0  0  0  0  0
   -2.8148    1.0676    0.0000 O   0  0  0  0  0  0
   -3.9422   -0.8814    0.0000 N   0  0  0  0  0  0
   -5.0675   -0.2306    0.0000 C   0  0  0  0  0  0
   -5.0665    1.0694    0.0000 C   0  0  0  0  0  0
   -6.1918    1.7205    0.0000 C   0  0  0  0  0  0
   -7.3181    1.0712    0.0000 C   0  0  0  0  0  0
   -8.4434    1.7223    0.0000 F   0  0  0  0  0  0
   -7.3191   -0.2288    0.0000 C   0  0  0  0  0  0
   -6.1938   -0.8796    0.0000 C   0  0  0  0  0  0
  1  2  1  0  0  0
  2  3  1  0  0  0
  2  4  1  0  0  0
  2  5  1  0  0  0
  5 10  1  0  0  0
  5  6  2  0  0  0
  6  7  1  0  0  0
  7  8  2  0  0  0
  8  9  1  0  0  0
  8 11  1  0  0  0
  9 10  2  0  0  0
 11 12  2  0  0  0
 11 13  1  0  0  0
 13 14  1  0  0  0
 14 20  1  0  0  0
 14 15  2  0  0  0
 15 16  1  0  0  0
 15 17  1  0  0  0
 17 18  2  0  0  0
 18 19  1  0  0  0
 19 20  2  0  0  0
 19 21  1  0  0  0
 21 22  2  0  0  0
 21 23  1  0  0  0
 23 24  1  0  0  0
 24 30  1  0  0  0
 24 25  2  0  0  0
 25 26  1  0  0  0
 26 27  2  0  0  0
 27 28  1  0  0  0
 27 29  1  0  0  0
 29 30  2  0  0  0
M  END
$$$$
 
                    3D
 Structure written by MMmdl.
 23 25  0  0  1  0            999 V2000
   -7.1660   -1.4848    0.0000 C   0  0  0  0  0  0
   -5.8662   -1.4905    0.0000 C   0  0  0  0  0  0
   -5.2113   -0.3675    0.0000 C   0  0  0  0  0  0
   -3.9113   -0.3732    0.0000 C   0  0  0  0  0  0
   -3.2662   -1.5022    0.0000 C   0  0  0  0  0  0
   -1.9935   -1.2375    0.0000 N   0  0  0  0  0  0
   -1.8518    0.0550    0.0000 C   0  0  0  0  0  0
   -0.7231    0.7001    0.0000 S   0  0  0  0  0  0
    0.3999    0.0451    0.0000 C   0  0  0  0  0  0
    1.5286    0.6902    0.0000 C   0  0  0  0  0  0
    1.5343    1.9902    0.0000 O   0  0  0  0  0  0
    2.6515    0.0352    0.0000 N   0  0  0  0  0  0
    3.7800    0.6800    0.0000 C   0  0  0  0  0  0
    4.9032    0.0254    0.0000 C   0  0  0  0  0  0
    6.0316    0.6702    0.0000 C   0  0  0  0  0  0
    7.1546    0.0152    0.0000 C   0  0  0  0  0  0
    6.0373    1.9702    0.0000 C   0  0  0  0  0  0
    7.1660    2.6153    0.0000 C   0  0  0  0  0  0
    4.9144    2.6251    0.0000 C   0  0  0  0  0  0
    3.7857    1.9801    0.0000 C   0  0  0  0  0  0
   -3.0371    0.5888    0.0000 N   0  0  0  0  0  0
   -3.9211   -2.6251    0.0000 C   0  0  0  0  0  0
   -5.2212   -2.6194    0.0000 C   0  0  0  0  0  0
  1  2  1  0  0  0
  2 23  1  0  0  0
  2  3  2  0  0  0
  3  4  1  0  0  0
  4 21  1  0  0  0
  4  5  2  0  0  0
  5  6  1  0  0  0
  5 22  1  0  0  0
  6  7  1  0  0  0
  7  8  1  0  0  0
  7 21  2  0  0  0
  8  9  1  0  0  0
  9 10  1  0  0  0
 10 11  2  0  0  0
 10 12  1  0  0  0
 12 13  1  0  0  0
 13 20  1  0  0  0
 13 14  2  0  0  0
 14 15  1  0  0  0
 15 16  1  0  0  0
 15 17  2  0  0  0
 17 18  1  0  0  0
 17 19  1  0  0  0
 19 20  2  0  0  0
 22 23  2  0  0  0
M  END
$$$$
 
                    3D
 Structure written by MMmdl.
 23 24  0  0  1  0            999 V2000
    0.0064    6.1744    0.0000 C   0  0  0  0  0  0
    1.1319    5.5236    0.0000 C   0  0  0  0  0  0
    2.2582    6.1728    0.0000 C   0  0  0  0  0  0
    1.1309    4.2236    0.0000 C   0  0  0  0  0  0
    0.0045    3.5744    0.0000 O   0  0  0  0  0  0
    2.2562    3.5728    0.0000 N   0  0  0  0  0  0
    2.2551    2.2731    0.0000 C   0  0  0  0  0  0
    3.3804    1.6220    0.0000 C   0  0  0  0  0  0
    3.3796    0.3220    0.0000 C   0  0  0  0  0  0
    2.2533   -0.3270    0.0000 C   0  0  0  0  0  0
    2.2523   -1.6270    0.0000 N   0  0  0  0  0  0
    1.1259   -2.2762    0.0000 C   0  0  0  0  0  0
    0.0007   -1.6254    0.0000 O   0  0  0  0  0  0
    1.1249   -3.5762    0.0000 C   0  0  0  0  0  0
   -0.0014   -4.2254    0.0000 C   0  0  0  0  0  0
   -1.1267   -3.5744    0.0000 C   0  0  0  0  0  0
   -2.2530   -4.2236    0.0000 C   0  0  0  0  0  0
   -2.2541   -5.5236    0.0000 C   0  0  0  0  0  0
   -3.3804   -6.1726    0.0000 Cl  0  0  0  0  0  0
   -1.1288   -6.1744    0.0000 C   0  0  0  0  0  0
   -0.0025   -5.5254    0.0000 C   0  0  0  0  0  0
    1.1278    0.3236    0.0000 C   0  0  0  0  0  0
    1.1288    1.6236    0.0000 C   0  0  0  0  0  0
  1  2  1  0  0  0
  2  3  1  0  0  0
  2  4  1  0  0  0
  4  5  2  0  0  0
  4  6  1  0  0  0
  6  7  1  0  0  0
  7 23  1  0  0  0
  7  8  2  0  0  0
  8  9  1  0  0  0
  9 10  2  0  0  0
 10 11  1  0  0  0
 10 22  1  0  0  0
 11 12  1  0  0  0
 12 13  2  0  0  0
 12 14  1  0  0  0
 14 15  1  0  0  0
 15 21  1  0  0  0
 15 16  2  0  0  0
 16 17  1  0  0  0
 17 18  2  0  0  0
 18 19  1  0  0  0
 18 20  1  0  0  0
 20 21  2  0  0  0
 22 23  2  0  0  0
M  END
$$$$
 
                    3D
 Structure written by MMmdl.
 22 23  0  0  1  0            999 V2000
    5.0701    3.8964    0.0000 C   0  0  0  0  0  0
    5.0690    2.5964    0.0000 C   0  0  0  0  0  0
    6.1943    1.9456    0.0000 C   0  0  0  0  0  0
    3.9427    1.9474    0.0000 C   0  0  0  0  0  0
    2.8174    2.5982    0.0000 O   0  0  0  0  0  0
    3.9417    0.6474    0.0000 N   0  0  0  0  0  0
    2.8153   -0.0018    0.0000 C   0  0  0  0  0  0
    2.8143   -1.3018    0.0000 C   0  0  0  0  0  0
    1.6879   -1.9508    0.0000 C   0  0  0  0  0  0
    0.5626   -1.3000    0.0000 C   0  0  0  0  0  0
   -0.5637   -1.9492    0.0000 N   0  0  0  0  0  0
   -1.6890   -1.2982    0.0000 C   0  0  0  0  0  0
   -1.6879    0.0018    0.0000 O   0  0  0  0  0  0
   -2.8153   -1.9474    0.0000 C   0  0  0  0  0  0
   -3.9406   -1.2964    0.0000 C   0  0  0  0  0  0
   -5.0670   -1.9456    0.0000 C   0  0  0  0  0  0
   -5.0680   -3.2456    0.0000 C   0  0  0  0  0  0
   -6.1943   -3.8946    0.0000 F   0  0  0  0  0  0
   -3.9427   -3.8964    0.0000 C   0  0  0  0  0  0
   -2.8164   -3.2474    0.0000 C   0  0  0  0  0  0
    0.5637    0.0000    0.0000 C   0  0  0  0  0  0
    1.6900    0.6492    0.0000 C   0  0  0  0  0  0
  1  2  1  0  0  0
  2  3  1  0  0  0
  2  4  1  0  0  0
  4  5  2  0  0  0
  4  6  1  0  0  0
  6  7  1  0  0  0
  7 22  1  0  0  0
  7  8  2  0  0  0
  8  9  1  0  0  0
  9 10  2  0  0  0
 10 11  1  0  0  0
 10 21  1  0  0  0
 11 12  1  0  0  0
 12 13  2  0  0  0
 12 14  1  0  0  0
 14 20  1  0  0  0
 14 15  2  0  0  0
 15 16  1  0  0  0
 16 17  2  0  0  0
 17 18  1  0  0  0
 17 19  1  0  0  0
 19 20  2  0  0  0
 21 22  2  0  0  0
M  END
$$$$
 
                    3D
 Structure written by MMmdl.
 23 24  0  0  1  0            999 V2000
    5.0690    3.8975    0.0000 C   0  0  0  0  0  0
    5.0680    2.5974    0.0000 C   0  0  0  0  0  0
    6.1933    1.9464    0.0000 C   0  0  0  0  0  0
    3.9417    1.9482    0.0000 C   0  0  0  0  0  0
    2.8164    2.5993    0.0000 O   0  0  0  0  0  0
    3.9406    0.6482    0.0000 N   0  0  0  0  0  0
    2.8143   -0.0008    0.0000 C   0  0  0  0  0  0
    2.8132   -1.3008    0.0000 C   0  0  0  0  0  0
    1.6869   -1.9500    0.0000 C   0  0  0  0  0  0
    0.5616   -1.2992    0.0000 C   0  0  0  0  0  0
   -0.5647   -1.9482    0.0000 N   0  0  0  0  0  0
   -1.6900   -1.2974    0.0000 C   0  0  0  0  0  0
   -1.6890    0.0026    0.0000 O   0  0  0  0  0  0
   -2.8164   -1.9464    0.0000 C   0  0  0  0  0  0
   -3.9417   -1.2956    0.0000 C   0  0  0  0  0  0
   -5.0680   -1.9446    0.0000 C   0  0  0  0  0  0
   -6.1933   -1.2938    0.0000 Br  0  0  0  0  0  0
   -5.0690   -3.2446    0.0000 C   0  0  0  0  0  0
   -3.9437   -3.8956    0.0000 C   0  0  0  0  0  0
   -2.8174   -3.2464    0.0000 C   0  0  0  0  0  0
   -1.6921   -3.8975    0.0000 Cl  0  0  0  0  0  0
    0.5626    0.0008    0.0000 C   0  0  0  0  0  0
    1.6890    0.6500    0.0000 C   0  0  0  0  0  0
  1  2  1  0  0  0
  2  3  1  0  0  0
  2  4  1  0  0  0
  4  5  2  0  0  0
  4  6  1  0  0  0
  6  7  1  0  0  0
  7 23  1  0  0  0
  7  8  2  0  0  0
  8  9  1  0  0  0
  9 10  2  0  0  0
 10 11  1  0  0  0
 10 22  1  0  0  0
 11 12  1  0  0  0
 12 13  2  0  0  0
 12 14  1  0  0  0
 14 20  1  0  0  0
 14 15  2  0  0  0
 15 16  1  0  0  0
 16 17  1  0  0  0
 16 18  2  0  0  0
 18 19  1  0  0  0
 19 20  2  0  0  0
 20 21  1  0  0  0
 22 23  2  0  0  0
M  END
$$$$
 
                    3D
 Structure written by MMmdl.
 22 23  0  0  1  0            999 V2000
   -6.7526    0.9970    0.0000 C   0  0  0  0  0  0
   -5.6245    1.6431    0.0000 C   0  0  0  0  0  0
   -5.6198    2.9431    0.0000 C   0  0  0  0  0  0
   -4.5010    0.9889    0.0000 C   0  0  0  0  0  0
   -4.5054   -0.3111    0.0000 O   0  0  0  0  0  0
   -3.3729    1.6350    0.0000 N   0  0  0  0  0  0
   -2.2494    0.9809    0.0000 C   0  0  0  0  0  0
   -2.2541   -0.3192    0.0000 C   0  0  0  0  0  0
   -1.1306   -0.9731    0.0000 C   0  0  0  0  0  0
   -0.0025   -0.3272    0.0000 C   0  0  0  0  0  0
    1.1210   -0.9811    0.0000 N   0  0  0  0  0  0
    2.2491   -0.3353    0.0000 C   0  0  0  0  0  0
    2.2538    0.9647    0.0000 O   0  0  0  0  0  0
    3.3726   -0.9892    0.0000 C   0  0  0  0  0  0
    3.3679   -2.2892    0.0000 C   0  0  0  0  0  0
    4.4914   -2.9431    0.0000 C   0  0  0  0  0  0
    5.6198   -2.2972    0.0000 C   0  0  0  0  0  0
    5.6245   -0.9972    0.0000 C   0  0  0  0  0  0
    6.7526   -0.3514    0.0000 I   0  0  0  0  0  0
    4.5010   -0.3433    0.0000 C   0  0  0  0  0  0
    0.0022    0.9728    0.0000 C   0  0  0  0  0  0
   -1.1213    1.6270    0.0000 C   0  0  0  0  0  0
  1  2  1  0  0  0
  2  3  1  0  0  0
  2  4  1  0  0  0
  4  5  2  0  0  0
  4  6  1  0  0  0
  6  7  1  0  0  0
  7 22  1  0  0  0
  7  8  2  0  0  0
  8  9  1  0  0  0
  9 10  2  0  0  0
 10 11  1  0  0  0
 10 21  1  0  0  0
 11 12  1  0  0  0
 12 13  2  0  0  0
 12 14  1  0  0  0
 14 20  1  0  0  0
 14 15  2  0  0  0
 15 16  1  0  0  0
 16 17  2  0  0  0
 17 18  1  0  0  0
 18 19  1  0  0  0
 18 20  2  0  0  0
 21 22  2  0  0  0
M  END
$$$$
 
                    3D
 Structure written by MMmdl.
 22 23  0  0  1  0            999 V2000
   -6.1884   -0.9968    0.0000 C   0  0  0  0  0  0
   -5.0603   -1.6432    0.0000 C   0  0  0  0  0  0
   -5.0556   -2.9432    0.0000 C   0  0  0  0  0  0
   -3.9368   -0.9890    0.0000 C   0  0  0  0  0  0
   -3.9415    0.3110    0.0000 O   0  0  0  0  0  0
   -2.8087   -1.6351    0.0000 N   0  0  0  0  0  0
   -1.6852   -0.9810    0.0000 C   0  0  0  0  0  0
   -1.6899    0.3190    0.0000 C   0  0  0  0  0  0
   -0.5664    0.9729    0.0000 C   0  0  0  0  0  0
    0.5617    0.3271    0.0000 C   0  0  0  0  0  0
    1.6852    0.9810    0.0000 N   0  0  0  0  0  0
    2.8133    0.3351    0.0000 C   0  0  0  0  0  0
    2.8180   -0.9649    0.0000 O   0  0  0  0  0  0
    3.9368    0.9890    0.0000 C   0  0  0  0  0  0
    3.9321    2.2890    0.0000 C   0  0  0  0  0  0
    5.0556    2.9432    0.0000 C   0  0  0  0  0  0
    6.1837    2.2971    0.0000 C   0  0  0  0  0  0
    6.1884    0.9971    0.0000 C   0  0  0  0  0  0
    5.0649    0.3432    0.0000 C   0  0  0  0  0  0
    5.0696   -0.9568    0.0000 Br  0  0  0  0  0  0
    0.5664   -0.9729    0.0000 C   0  0  0  0  0  0
   -0.5571   -1.6271    0.0000 C   0  0  0  0  0  0
  1  2  1  0  0  0
  2  3  1  0  0  0
  2  4  1  0  0  0
  4  5  2  0  0  0
  4  6  1  0  0  0
  6  7  1  0  0  0
  7 22  1  0  0  0
  7  8  2  0  0  0
  8  9  1  0  0  0
  9 10  2  0  0  0
 10 11  1  0  0  0
 10 21  1  0  0  0
 11 12  1  0  0  0
 12 13  2  0  0  0
 12 14  1  0  0  0
 14 19  1  0  0  0
 14 15  2  0  0  0
 15 16  1  0  0  0
 16 17  2  0  0  0
 17 18  1  0  0  0
 18 19  2  0  0  0
 19 20  1  0  0  0
 21 22  2  0  0  0
M  END
$$$$
 
                    3D
 Structure written by MMmdl.
 28 30  0  0  1  0            999 V2000
    4.5151    6.1648    0.0000 C   0  0  0  0  0  0
    3.3880    5.5169    0.0000 C   0  0  0  0  0  0
    3.3854    4.2169    0.0000 C   0  0  0  0  0  0
    2.2583    3.5692    0.0000 C   0  0  0  0  0  0
    2.2557    2.2692    0.0000 N   0  0  0  0  0  0
    1.1285    1.6215    0.0000 C   0  0  0  0  0  0
    0.0040    2.2736    0.0000 O   0  0  0  0  0  0
    1.1259    0.3215    0.0000 C   0  0  0  0  0  0
   -0.0012   -0.3262    0.0000 C   0  0  0  0  0  0
   -0.0038   -1.6262    0.0000 C   0  0  0  0  0  0
   -1.1311   -2.2739    0.0000 N   0  0  0  0  0  0
   -1.1337   -3.5739    0.0000 C   0  0  0  0  0  0
   -0.0092   -4.2262    0.0000 O   0  0  0  0  0  0
   -2.2609   -4.2216    0.0000 C   0  0  0  0  0  0
   -2.2635   -5.5216    0.0000 C   0  0  0  0  0  0
   -1.1389   -6.1737    0.0000 C   0  0  0  0  0  0
   -3.3908   -6.1693    0.0000 C   0  0  0  0  0  0
   -4.5151   -5.5169    0.0000 C   0  0  0  0  0  0
   -4.5125   -4.2169    0.0000 C   0  0  0  0  0  0
   -3.3854   -3.5692    0.0000 C   0  0  0  0  0  0
    1.1207   -2.2785    0.0000 C   0  0  0  0  0  0
    1.1179   -3.5786    0.0000 Cl  0  0  0  0  0  0
    2.2479   -1.6306    0.0000 C   0  0  0  0  0  0
    2.2505   -0.3309    0.0000 C   0  0  0  0  0  0
    1.1337    4.2216    0.0000 C   0  0  0  0  0  0
    1.1363    5.5216    0.0000 C   0  0  0  0  0  0
    0.0118    6.1737    0.0000 C   0  0  0  0  0  0
    2.2635    6.1693    0.0000 C   0  0  0  0  0  0
  1  2  1  0  0  0
  2 28  1  0  0  0
  2  3  2  0  0  0
  3  4  1  0  0  0
  4  5  1  0  0  0
  4 25  2  0  0  0
  5  6  1  0  0  0
  6  7  2  0  0  0
  6  8  1  0  0  0
  8 24  1  0  0  0
  8  9  2  0  0  0
  9 10  1  0  0  0
 10 11  1  0  0  0
 10 21  2  0  0  0
 11 12  1  0  0  0
 12 13  2  0  0  0
 12 14  1  0  0  0
 14 20  1  0  0  0
 14 15  2  0  0  0
 15 16  1  0  0  0
 15 17  1  0  0  0
 17 18  2  0  0  0
 18 19  1  0  0  0
 19 20  2  0  0  0
 21 22  1  0  0  0
 21 23  1  0  0  0
 23 24  2  0  0  0
 25 26  1  0  0  0
 26 27  1  0  0  0
 26 28  2  0  0  0
M  END
$$$$
 
                    3D
 Structure written by MMmdl.
 25 28  0  0  1  0            999 V2000
    3.9961    3.9543    0.0000 C   0  0  0  0  0  0
    2.7144    3.9533    0.0000 C   0  0  0  0  0  0
    1.9618    2.9159    0.0000 C   0  0  0  0  0  0
    2.5178    1.2097    0.0000 C   0  0  0  0  0  0
    1.6608    0.2566    0.0000 C   0  0  0  0  0  0
    1.9282   -0.9969    0.0000 S   0  0  0  0  0  0
    0.8187   -1.6385    0.0000 C   0  0  0  0  0  0
   -0.1343   -0.7816    0.0000 N   0  0  0  0  0  0
    0.3860    0.3896    0.0000 C   0  0  0  0  0  0
   -0.2556    1.4991    0.0000 O   0  0  0  0  0  0
    0.6860   -2.9133    0.0000 N   0  0  0  0  0  0
   -0.4847   -3.4355    0.0000 C   0  0  0  0  0  0
   -1.5221   -2.6829    0.0000 C   0  0  0  0  0  0
   -2.6928   -3.2053    0.0000 C   0  0  0  0  0  0
   -2.8256   -4.4798    0.0000 C   0  0  0  0  0  0
   -3.9961   -5.0022    0.0000 C   0  0  0  0  0  0
   -1.7882   -5.2324    0.0000 C   0  0  0  0  0  0
   -0.6178   -4.7105    0.0000 C   0  0  0  0  0  0
    0.7426    3.3109    0.0000 C   0  0  0  0  0  0
   -0.3668    2.6690    0.0000 C   0  0  0  0  0  0
   -1.4773    3.3091    0.0000 C   0  0  0  0  0  0
   -1.4783    4.5908    0.0000 C   0  0  0  0  0  0
   -0.3689    5.2324    0.0000 C   0  0  0  0  0  0
    0.7416    4.5926    0.0000 C   0  0  0  0  0  0
    1.9602    4.9897    0.0000 N   0  0  0  0  0  0
  1  2  1  0  0  0
  2 25  1  0  0  0
  2  3  2  0  0  0
  3  4  1  0  0  0
  3 19  1  0  0  0
  4  5  2  0  0  0
  5  9  1  0  0  0
  5  6  1  0  0  0
  6  7  1  0  0  0
  7  8  1  0  0  0
  7 11  2  0  0  0
  8  9  1  0  0  0
  9 10  2  0  0  0
 11 12  1  0  0  0
 12 18  1  0  0  0
 12 13  2  0  0  0
 13 14  1  0  0  0
 14 15  2  0  0  0
 15 16  1  0  0  0
 15 17  1  0  0  0
 17 18  2  0  0  0
 19 24  1  0  0  0
 19 20  2  0  0  0
 20 21  1  0  0  0
 21 22  2  0  0  0
 22 23  1  0  0  0
 23 24  2  0  0  0
 24 25  1  0  0  0
M  END
$$$$
 
                    3D
 Structure written by MMmdl.
 26 28  0  0  1  0            999 V2000
    4.5078    6.1721    0.0000 C   0  0  0  0  0  0
    3.3815    5.5229    0.0000 C   0  0  0  0  0  0
    3.3807    4.2229    0.0000 C   0  0  0  0  0  0
    2.2544    3.5739    0.0000 C   0  0  0  0  0  0
    2.2533    2.2739    0.0000 N   0  0  0  0  0  0
    1.1270    1.6246    0.0000 C   0  0  0  0  0  0
    0.0017    2.2757    0.0000 O   0  0  0  0  0  0
    1.1259    0.3246    0.0000 C   0  0  0  0  0  0
    2.2512   -0.3262    0.0000 C   0  0  0  0  0  0
    2.2502   -1.6262    0.0000 C   0  0  0  0  0  0
    1.1239   -2.2754    0.0000 C   0  0  0  0  0  0
   -0.0014   -1.6244    0.0000 C   0  0  0  0  0  0
   -1.1278   -2.2736    0.0000 N   0  0  0  0  0  0
   -1.1288   -3.5736    0.0000 C   0  0  0  0  0  0
   -0.0035   -4.2244    0.0000 O   0  0  0  0  0  0
   -2.2551   -4.2226    0.0000 C   0  0  0  0  0  0
   -2.2562   -5.5226    0.0000 C   0  0  0  0  0  0
   -1.1309   -6.1737    0.0000 C   0  0  0  0  0  0
   -3.3825   -6.1719    0.0000 C   0  0  0  0  0  0
   -4.5078   -5.5208    0.0000 C   0  0  0  0  0  0
   -4.5068   -4.2208    0.0000 C   0  0  0  0  0  0
   -3.3804   -3.5718    0.0000 C   0  0  0  0  0  0
   -0.0004   -0.3244    0.0000 C   0  0  0  0  0  0
    1.1291    4.2244    0.0000 C   0  0  0  0  0  0
    1.1298    5.5244    0.0000 C   0  0  0  0  0  0
    2.2562    6.1737    0.0000 C   0  0  0  0  0  0
  1  2  1  0  0  0
  2 26  1  0  0  0
  2  3  2  0  0  0
  3  4  1  0  0  0
  4  5  1  0  0  0
  4 24  2  0  0  0
  5  6  1  0  0  0
  6  7  2  0  0  0
  6  8  1  0  0  0
  8 23  1  0  0  0
  8  9  2  0  0  0
  9 10  1  0  0  0
 10 11  2  0  0  0
 11 12  1  0  0  0
 12 13  1  0  0  0
 12 23  2  0  0  0
 13 14  1  0  0  0
 14 15  2  0  0  0
 14 16  1  0  0  0
 16 22  1  0  0  0
 16 17  2  0  0  0
 17 18  1  0  0  0
 17 19  1  0  0  0
 19 20  2  0  0  0
 20 21  1  0  0  0
 21 22  2  0  0  0
 24 25  1  0  0  0
 25 26  2  0  0  0
M  END
$$$$
 
                    3D
 Structure written by MMmdl.
 25 28  0  0  1  0            999 V2000
   -6.9805    3.1986    0.0000 C   0  0  0  0  0  0
   -6.3273    2.0746    0.0000 C   0  0  0  0  0  0
   -5.0273    2.0783    0.0000 C   0  0  0  0  0  0
   -4.3741    0.9542    0.0000 C   0  0  0  0  0  0
   -5.0210   -0.1734    0.0000 C   0  0  0  0  0  0
   -4.1485   -1.1370    0.0000 N   0  0  0  0  0  0
   -2.9623   -0.6050    0.0000 C   0  0  0  0  0  0
   -3.1019    0.6875    0.0000 N   0  0  0  0  0  0
   -1.8346   -1.2519    0.0000 C   0  0  0  0  0  0
   -0.7106   -0.5988    0.0000 C   0  0  0  0  0  0
    0.4171   -1.2457    0.0000 C   0  0  0  0  0  0
    0.4207   -2.5455    0.0000 C   0  0  0  0  0  0
    1.5484   -3.1924    0.0000 N   0  0  0  0  0  0
    2.6724   -2.5393    0.0000 C   0  0  0  0  0  0
    2.6685   -1.2392    0.0000 O   0  0  0  0  0  0
    3.8000   -3.1862    0.0000 C   0  0  0  0  0  0
    4.9241   -2.5330    0.0000 C   0  0  0  0  0  0
    6.1133   -3.0582    0.0000 C   0  0  0  0  0  0
    6.9805   -2.0897    0.0000 C   0  0  0  0  0  0
    6.3271   -0.9659    0.0000 C   0  0  0  0  0  0
    5.0564   -1.2397    0.0000 S   0  0  0  0  0  0
   -0.7033   -3.1986    0.0000 C   0  0  0  0  0  0
   -1.8310   -2.5520    0.0000 C   0  0  0  0  0  0
   -6.3211   -0.1771    0.0000 C   0  0  0  0  0  0
   -6.9742    0.9470    0.0000 C   0  0  0  0  0  0
  1  2  1  0  0  0
  2 25  1  0  0  0
  2  3  2  0  0  0
  3  4  1  0  0  0
  4  8  1  0  0  0
  4  5  2  0  0  0
  5  6  1  0  0  0
  5 24  1  0  0  0
  6  7  1  0  0  0
  7  8  2  0  0  0
  7  9  1  0  0  0
  9 23  1  0  0  0
  9 10  2  0  0  0
 10 11  1  0  0  0
 11 12  2  0  0  0
 12 13  1  0  0  0
 12 22  1  0  0  0
 13 14  1  0  0  0
 14 15  2  0  0  0
 14 16  1  0  0  0
 16 17  1  0  0  0
 17 21  1  0  0  0
 17 18  2  0  0  0
 18 19  1  0  0  0
 19 20  2  0  0  0
 20 21  1  0  0  0
 22 23  2  0  0  0
 24 25  2  0  0  0
M  END
$$$$
 
                    3D
 Structure written by MMmdl.
 27 30  0  0  1  0            999 V2000
   -7.6380    3.1986    0.0000 C   0  0  0  0  0  0
   -6.9849    2.0746    0.0000 C   0  0  0  0  0  0
   -5.6851    2.0785    0.0000 C   0  0  0  0  0  0
   -5.0320    0.9542    0.0000 C   0  0  0  0  0  0
   -5.6786   -0.1734    0.0000 C   0  0  0  0  0  0
   -4.8063   -1.1370    0.0000 N   0  0  0  0  0  0
   -3.6202   -0.6048    0.0000 C   0  0  0  0  0  0
   -3.7595    0.6877    0.0000 N   0  0  0  0  0  0
   -2.4923   -1.2517    0.0000 C   0  0  0  0  0  0
   -1.3683   -0.5985    0.0000 C   0  0  0  0  0  0
   -0.2406   -1.2454    0.0000 C   0  0  0  0  0  0
   -0.2370   -2.5454    0.0000 C   0  0  0  0  0  0
    0.8906   -3.1923    0.0000 N   0  0  0  0  0  0
    2.0146   -2.5392    0.0000 C   0  0  0  0  0  0
    2.0107   -1.2389    0.0000 O   0  0  0  0  0  0
    3.1420   -3.1858    0.0000 C   0  0  0  0  0  0
    4.2660   -2.5327    0.0000 C   0  0  0  0  0  0
    5.3937   -3.1796    0.0000 C   0  0  0  0  0  0
    6.5177   -2.5265    0.0000 C   0  0  0  0  0  0
    6.5140   -1.2264    0.0000 C   0  0  0  0  0  0
    7.6380   -0.5733    0.0000 Cl  0  0  0  0  0  0
    5.3864   -0.5795    0.0000 C   0  0  0  0  0  0
    4.2624   -1.2327    0.0000 C   0  0  0  0  0  0
   -1.3610   -3.1986    0.0000 C   0  0  0  0  0  0
   -2.4886   -2.5517    0.0000 C   0  0  0  0  0  0
   -6.9786   -0.1771    0.0000 C   0  0  0  0  0  0
   -7.6318    0.9469    0.0000 C   0  0  0  0  0  0
  1  2  1  0  0  0
  2 27  1  0  0  0
  2  3  2  0  0  0
  3  4  1  0  0  0
  4  8  1  0  0  0
  4  5  2  0  0  0
  5  6  1  0  0  0
  5 26  1  0  0  0
  6  7  1  0  0  0
  7  8  2  0  0  0
  7  9  1  0  0  0
  9 25  1  0  0  0
  9 10  2  0  0  0
 10 11  1  0  0  0
 11 12  2  0  0  0
 12 13  1  0  0  0
 12 24  1  0  0  0
 13 14  1  0  0  0
 14 15  2  0  0  0
 14 16  1  0  0  0
 16 17  1  0  0  0
 17 23  1  0  0  0
 17 18  2  0  0  0
 18 19  1  0  0  0
 19 20  2  0  0  0
 20 21  1  0  0  0
 20 22  1  0  0  0
 22 23  2  0  0  0
 24 25  2  0  0  0
 26 27  2  0  0  0
M  END
$$$$
 
                    3D
 Structure written by MMmdl.
 26 29  0  0  1  0            999 V2000
   -7.0782    4.1658    0.0000 C   0  0  0  0  0  0
   -6.4250    3.0417    0.0000 C   0  0  0  0  0  0
   -5.1250    3.0454    0.0000 C   0  0  0  0  0  0
   -4.4718    1.9214    0.0000 C   0  0  0  0  0  0
   -5.1185    0.7937    0.0000 C   0  0  0  0  0  0
   -4.2461   -0.1699    0.0000 N   0  0  0  0  0  0
   -3.0599    0.3621    0.0000 C   0  0  0  0  0  0
   -3.1993    1.6546    0.0000 N   0  0  0  0  0  0
   -1.9323   -0.2848    0.0000 C   0  0  0  0  0  0
   -0.8080    0.3683    0.0000 C   0  0  0  0  0  0
    0.3197   -0.2786    0.0000 C   0  0  0  0  0  0
    0.3233   -1.5784    0.0000 C   0  0  0  0  0  0
    1.4510   -2.2253    0.0000 N   0  0  0  0  0  0
    2.5750   -1.5722    0.0000 C   0  0  0  0  0  0
    2.5711   -0.2721    0.0000 O   0  0  0  0  0  0
    3.7024   -2.2191    0.0000 C   0  0  0  0  0  0
    3.7061   -3.5189    0.0000 C   0  0  0  0  0  0
    4.8337   -4.1658    0.0000 C   0  0  0  0  0  0
    5.9578   -3.5126    0.0000 C   0  0  0  0  0  0
    5.9541   -2.2126    0.0000 C   0  0  0  0  0  0
    7.0782   -1.5594    0.0000 Br  0  0  0  0  0  0
    4.8265   -1.5659    0.0000 C   0  0  0  0  0  0
   -0.8007   -2.2315    0.0000 C   0  0  0  0  0  0
   -1.9284   -1.5849    0.0000 C   0  0  0  0  0  0
   -6.4185    0.7900    0.0000 C   0  0  0  0  0  0
   -7.0717    1.9141    0.0000 C   0  0  0  0  0  0
  1  2  1  0  0  0
  2 26  1  0  0  0
  2  3  2  0  0  0
  3  4  1  0  0  0
  4  8  1  0  0  0
  4  5  2  0  0  0
  5  6  1  0  0  0
  5 25  1  0  0  0
  6  7  1  0  0  0
  7  8  2  0  0  0
  7  9  1  0  0  0
  9 24  1  0  0  0
  9 10  2  0  0  0
 10 11  1  0  0  0
 11 12  2  0  0  0
 12 13  1  0  0  0
 12 23  1  0  0  0
 13 14  1  0  0  0
 14 15  2  0  0  0
 14 16  1  0  0  0
 16 22  1  0  0  0
 16 17  2  0  0  0
 17 18  1  0  0  0
 18 19  2  0  0  0
 19 20  1  0  0  0
 20 21  1  0  0  0
 20 22  2  0  0  0
 23 24  2  0  0  0
 25 26  2  0  0  0
M  END
$$$$
 
                    3D
 Structure written by MMmdl.
 26 28  0  0  1  0            999 V2000
   -1.1363   -6.1716    0.0000 C   0  0  0  0  0  0
   -2.2609   -5.5192    0.0000 C   0  0  0  0  0  0
   -2.2580   -4.2192    0.0000 C   0  0  0  0  0  0
   -3.3828   -3.5669    0.0000 C   0  0  0  0  0  0
   -4.5099   -4.2148    0.0000 C   0  0  0  0  0  0
   -4.5125   -5.5148    0.0000 C   0  0  0  0  0  0
   -3.3880   -6.1669    0.0000 C   0  0  0  0  0  0
   -1.1311   -3.5715    0.0000 C   0  0  0  0  0  0
   -0.0064   -4.2236    0.0000 O   0  0  0  0  0  0
   -1.1285   -2.2715    0.0000 N   0  0  0  0  0  0
   -0.0014   -1.6239    0.0000 C   0  0  0  0  0  0
    0.0012   -0.3238    0.0000 C   0  0  0  0  0  0
    1.1283    0.3238    0.0000 C   0  0  0  0  0  0
    2.2528   -0.3283    0.0000 C   0  0  0  0  0  0
    2.2502   -1.6283    0.0000 C   0  0  0  0  0  0
    1.1231   -2.2762    0.0000 C   0  0  0  0  0  0
    1.1309    1.6239    0.0000 C   0  0  0  0  0  0
    0.0064    2.2762    0.0000 O   0  0  0  0  0  0
    2.2580    2.2715    0.0000 N   0  0  0  0  0  0
    2.2609    3.5715    0.0000 C   0  0  0  0  0  0
    3.3880    4.2192    0.0000 C   0  0  0  0  0  0
    4.5125    3.5671    0.0000 Cl  0  0  0  0  0  0
    3.3906    5.5192    0.0000 C   0  0  0  0  0  0
    2.2661    6.1716    0.0000 C   0  0  0  0  0  0
    1.1389    5.5239    0.0000 C   0  0  0  0  0  0
    1.1363    4.2239    0.0000 C   0  0  0  0  0  0
  1  2  1  0  0  0
  2  7  1  0  0  0
  2  3  2  0  0  0
  3  4  1  0  0  0
  3  8  1  0  0  0
  4  5  2  0  0  0
  5  6  1  0  0  0
  6  7  2  0  0  0
  8  9  2  0  0  0
  8 10  1  0  0  0
 10 11  1  0  0  0
 11 16  1  0  0  0
 11 12  2  0  0  0
 12 13  1  0  0  0
 13 14  2  0  0  0
 13 17  1  0  0  0
 14 15  1  0  0  0
 15 16  2  0  0  0
 17 18  2  0  0  0
 17 19  1  0  0  0
 19 20  1  0  0  0
 20 26  1  0  0  0
 20 21  2  0  0  0
 21 22  1  0  0  0
 21 23  1  0  0  0
 23 24  2  0  0  0
 24 25  1  0  0  0
 25 26  2  0  0  0
M  END
$$$$
 
                    3D
 Structure written by MMmdl.
 30 34  0  0  1  0            999 V2000
    6.7720   -1.9543    0.0000 C   0  0  0  0  0  0
    5.6467   -1.3033    0.0000 C   0  0  0  0  0  0
    4.5204   -1.9525    0.0000 N   0  0  0  0  0  0
    3.3950   -1.3017    0.0000 C   0  0  0  0  0  0
    3.3961   -0.0017    0.0000 C   0  0  0  0  0  0
    2.1603    0.4011    0.0000 C   0  0  0  0  0  0
    1.7593    1.6377    0.0000 N   0  0  0  0  0  0
    1.3951   -0.6499    0.0000 C   0  0  0  0  0  0
    2.1585   -1.7024    0.0000 S   0  0  0  0  0  0
    0.0950   -0.6488    0.0000 C   0  0  0  0  0  0
   -0.5539    0.4775    0.0000 O   0  0  0  0  0  0
   -0.5558   -1.7742    0.0000 N   0  0  0  0  0  0
   -1.8558   -1.7734    0.0000 C   0  0  0  0  0  0
   -2.5069   -2.8987    0.0000 C   0  0  0  0  0  0
   -3.8066   -2.8977    0.0000 C   0  0  0  0  0  0
   -4.5716   -3.9486    0.0000 C   0  0  0  0  0  0
   -5.8077   -3.5459    0.0000 N   0  0  0  0  0  0
   -5.8066   -2.2458    0.0000 C   0  0  0  0  0  0
   -4.5698   -1.8451    0.0000 C   0  0  0  0  0  0
   -4.2986   -0.5740    0.0000 C   0  0  0  0  0  0
   -5.2640    0.2968    0.0000 C   0  0  0  0  0  0
   -6.5008   -0.1039    0.0000 C   0  0  0  0  0  0
   -6.7720   -1.3753    0.0000 C   0  0  0  0  0  0
    4.5224    0.6475    0.0000 C   0  0  0  0  0  0
    5.6478   -0.0032    0.0000 C   0  0  0  0  0  0
    4.5235    1.9476    0.0000 C   0  0  0  0  0  0
    5.5760    2.7110    0.0000 C   0  0  0  0  0  0
    5.1751    3.9476    0.0000 C   0  0  0  0  0  0
    3.8750    3.9486    0.0000 C   0  0  0  0  0  0
    3.4725    2.7125    0.0000 S   0  0  0  0  0  0
  1  2  1  0  0  0
  2 25  1  0  0  0
  2  3  2  0  0  0
  3  4  1  0  0  0
  4  9  1  0  0  0
  4  5  2  0  0  0
  5  6  1  0  0  0
  5 24  1  0  0  0
  6  7  1  0  0  0
  6  8  2  0  0  0
  8  9  1  0  0  0
  8 10  1  0  0  0
 10 11  2  0  0  0
 10 12  1  0  0  0
 12 13  1  0  0  0
 13 14  1  0  0  0
 14 15  1  0  0  0
 15 19  1  0  0  0
 15 16  2  0  0  0
 16 17  1  0  0  0
 17 18  1  0  0  0
 18 23  1  0  0  0
 18 19  2  0  0  0
 19 20  1  0  0  0
 20 21  2  0  0  0
 21 22  1  0  0  0
 22 23  2  0  0  0
 24 25  2  0  0  0
 24 26  1  0  0  0
 26 30  1  0  0  0
 26 27  2  0  0  0
 27 28  1  0  0  0
 28 29  2  0  0  0
 29 30  1  0  0  0
M  END
$$$$
 
                    3D
 Structure written by MMmdl.
 26 29  0  0  1  0            999 V2000
    6.6911   -2.9897    0.0000 C   0  0  0  0  0  0
    6.0361   -1.8667    0.0000 C   0  0  0  0  0  0
    4.7361   -1.8724    0.0000 N   0  0  0  0  0  0
    4.0812   -0.7495    0.0000 C   0  0  0  0  0  0
    4.7262    0.3792    0.0000 C   0  0  0  0  0  0
    3.8521    1.3415    0.0000 C   0  0  0  0  0  0
    4.1168    2.6142    0.0000 N   0  0  0  0  0  0
    2.6667    0.8074    0.0000 C   0  0  0  0  0  0
    2.8084   -0.4848    0.0000 S   0  0  0  0  0  0
    1.5381    1.4525    0.0000 C   0  0  0  0  0  0
    1.5323    2.7525    0.0000 O   0  0  0  0  0  0
    0.4151    0.7976    0.0000 N   0  0  0  0  0  0
   -0.7136    1.4426    0.0000 C   0  0  0  0  0  0
   -1.8365    0.7877    0.0000 C   0  0  0  0  0  0
   -2.9650    1.4328    0.0000 C   0  0  0  0  0  0
   -3.1067    2.7250    0.0000 C   0  0  0  0  0  0
   -4.3794    2.9897    0.0000 N   0  0  0  0  0  0
   -5.0242    1.8610    0.0000 C   0  0  0  0  0  0
   -4.1503    0.8987    0.0000 C   0  0  0  0  0  0
   -4.5468   -0.3394    0.0000 C   0  0  0  0  0  0
   -5.8170   -0.6153    0.0000 C   0  0  0  0  0  0
   -6.6911    0.3472    0.0000 C   0  0  0  0  0  0
   -6.2948    1.5854    0.0000 C   0  0  0  0  0  0
    6.0263    0.3849    0.0000 C   0  0  0  0  0  0
    6.6713    1.5136    0.0000 C   0  0  0  0  0  0
    6.6812   -0.7380    0.0000 C   0  0  0  0  0  0
  1  2  1  0  0  0
  2 26  1  0  0  0
  2  3  2  0  0  0
  3  4  1  0  0  0
  4  9  1  0  0  0
  4  5  2  0  0  0
  5  6  1  0  0  0
  5 24  1  0  0  0
  6  7  1  0  0  0
  6  8  2  0  0  0
  8  9  1  0  0  0
  8 10  1  0  0  0
 10 11  2  0  0  0
 10 12  1  0  0  0
 12 13  1  0  0  0
 13 14  1  0  0  0
 14 15  1  0  0  0
 15 19  1  0  0  0
 15 16  2  0  0  0
 16 17  1  0  0  0
 17 18  1  0  0  0
 18 23  1  0  0  0
 18 19  2  0  0  0
 19 20  1  0  0  0
 20 21  2  0  0  0
 21 22  1  0  0  0
 22 23  2  0  0  0
 24 25  1  0  0  0
 24 26  2  0  0  0
M  END
$$$$
 
                    3D
 Structure written by MMmdl.
 29 32  0  0  1  0            999 V2000
    6.7720   -1.5165    0.0000 C   0  0  0  0  0  0
    5.6467   -0.8657    0.0000 C   0  0  0  0  0  0
    4.5204   -1.5147    0.0000 N   0  0  0  0  0  0
    3.3951   -0.8639    0.0000 C   0  0  0  0  0  0
    3.3961    0.4362    0.0000 C   0  0  0  0  0  0
    2.1600    0.8389    0.0000 C   0  0  0  0  0  0
    1.7593    2.0755    0.0000 N   0  0  0  0  0  0
    1.3951   -0.2123    0.0000 C   0  0  0  0  0  0
    2.1585   -1.2645    0.0000 S   0  0  0  0  0  0
    0.0950   -0.2113    0.0000 C   0  0  0  0  0  0
   -0.5539    0.9151    0.0000 O   0  0  0  0  0  0
   -0.5558   -1.3366    0.0000 N   0  0  0  0  0  0
   -1.8558   -1.3355    0.0000 C   0  0  0  0  0  0
   -2.5069   -2.4608    0.0000 C   0  0  0  0  0  0
   -3.8066   -2.4598    0.0000 C   0  0  0  0  0  0
   -4.5716   -3.5108    0.0000 C   0  0  0  0  0  0
   -5.8077   -3.1083    0.0000 N   0  0  0  0  0  0
   -5.8066   -1.8082    0.0000 C   0  0  0  0  0  0
   -4.5698   -1.4073    0.0000 C   0  0  0  0  0  0
   -4.2988   -0.1361    0.0000 C   0  0  0  0  0  0
   -5.2640    0.7347    0.0000 C   0  0  0  0  0  0
   -6.5008    0.3340    0.0000 C   0  0  0  0  0  0
   -6.7720   -0.9377    0.0000 C   0  0  0  0  0  0
    4.5224    1.0854    0.0000 C   0  0  0  0  0  0
    5.6478    0.4343    0.0000 C   0  0  0  0  0  0
    4.5235    2.3854    0.0000 C   0  0  0  0  0  0
    5.8235    2.3844    0.0000 F   0  0  0  0  0  0
    5.1745    3.5108    0.0000 F   0  0  0  0  0  0
    3.3982    3.0362    0.0000 F   0  0  0  0  0  0
  1  2  1  0  0  0
  2 25  1  0  0  0
  2  3  2  0  0  0
  3  4  1  0  0  0
  4  9  1  0  0  0
  4  5  2  0  0  0
  5  6  1  0  0  0
  5 24  1  0  0  0
  6  7  1  0  0  0
  6  8  2  0  0  0
  8  9  1  0  0  0
  8 10  1  0  0  0
 10 11  2  0  0  0
 10 12  1  0  0  0
 12 13  1  0  0  0
 13 14  1  0  0  0
 14 15  1  0  0  0
 15 19  1  0  0  0
 15 16  2  0  0  0
 16 17  1  0  0  0
 17 18  1  0  0  0
 18 23  1  0  0  0
 18 19  2  0  0  0
 19 20  1  0  0  0
 20 21  2  0  0  0
 21 22  1  0  0  0
 22 23  2  0  0  0
 24 25  2  0  0  0
 24 26  1  0  0  0
 26 27  1  0  0  0
 26 28  1  0  0  0
 26 29  1  0  0  0
M  END
$$$$
 
                    3D
 Structure written by MMmdl.
 26 29  0  0  1  0            999 V2000
   -6.5866   -2.9968    0.0000 C   0  0  0  0  0  0
   -5.4613   -2.3458    0.0000 C   0  0  0  0  0  0
   -4.3350   -2.9950    0.0000 C   0  0  0  0  0  0
   -3.2097   -2.3442    0.0000 C   0  0  0  0  0  0
   -3.2107   -1.0442    0.0000 C   0  0  0  0  0  0
   -1.9749   -0.6414    0.0000 N   0  0  0  0  0  0
   -1.2097   -1.6924    0.0000 C   0  0  0  0  0  0
    0.0904   -1.6913    0.0000 C   0  0  0  0  0  0
    0.7393   -0.5653    0.0000 S   0  0  0  0  0  0
    2.0394   -0.5642    0.0000 C   0  0  0  0  0  0
    2.6886    0.5621    0.0000 N   0  0  0  0  0  0
    3.9884    0.5632    0.0000 C   0  0  0  0  0  0
    4.6394   -0.5621    0.0000 C   0  0  0  0  0  0
    3.9905   -1.6885    0.0000 C   0  0  0  0  0  0
    2.6904   -1.6895    0.0000 C   0  0  0  0  0  0
    2.0412   -2.8159    0.0000 C   0  0  0  0  0  0
    1.3919   -3.9422    0.0000 N   0  0  0  0  0  0
    4.6374    1.6895    0.0000 C   0  0  0  0  0  0
    3.9866    2.8148    0.0000 C   0  0  0  0  0  0
    4.6355    3.9412    0.0000 C   0  0  0  0  0  0
    5.9356    3.9422    0.0000 C   0  0  0  0  0  0
    6.5866    2.8172    0.0000 C   0  0  0  0  0  0
    5.9374    1.6906    0.0000 C   0  0  0  0  0  0
   -1.9731   -2.7449    0.0000 N   0  0  0  0  0  0
   -4.3370   -0.3950    0.0000 C   0  0  0  0  0  0
   -5.4624   -1.0457    0.0000 C   0  0  0  0  0  0
  1  2  1  0  0  0
  2 26  1  0  0  0
  2  3  2  0  0  0
  3  4  1  0  0  0
  4 24  1  0  0  0
  4  5  2  0  0  0
  5  6  1  0  0  0
  5 25  1  0  0  0
  6  7  1  0  0  0
  7  8  1  0  0  0
  7 24  2  0  0  0
  8  9  1  0  0  0
  9 10  1  0  0  0
 10 15  1  0  0  0
 10 11  2  0  0  0
 11 12  1  0  0  0
 12 13  2  0  0  0
 12 18  1  0  0  0
 13 14  1  0  0  0
 14 15  2  0  0  0
 15 16  1  0  0  0
 16 17  3  0  0  0
 18 23  1  0  0  0
 18 19  2  0  0  0
 19 20  1  0  0  0
 20 21  2  0  0  0
 21 22  1  0  0  0
 22 23  2  0  0  0
 25 26  2  0  0  0
M  END
$$$$
 
                    3D
 Structure written by MMmdl.
 25 26  0  0  1  0            999 V2000
   -5.0748    3.8864    0.0000 C   0  0  0  0  0  0
   -3.9477    3.2388    0.0000 C   0  0  0  0  0  0
   -2.8232    3.8911    0.0000 N   0  0  0  0  0  0
   -1.6960    3.2432    0.0000 C   0  0  0  0  0  0
   -1.6934    1.9432    0.0000 O   0  0  0  0  0  0
   -0.5715    3.8955    0.0000 C   0  0  0  0  0  0
   -0.5741    5.1956    0.0000 C   0  0  0  0  0  0
    0.5504    5.8477    0.0000 C   0  0  0  0  0  0
    1.6776    5.2000    0.0000 C   0  0  0  0  0  0
    1.6802    3.9000    0.0000 C   0  0  0  0  0  0
    0.5556    3.2479    0.0000 C   0  0  0  0  0  0
    0.5582    1.9478    0.0000 N   0  0  0  0  0  0
    1.6854    1.2999    0.0000 C   0  0  0  0  0  0
    2.8099    1.9523    0.0000 S   0  0  0  0  0  0
    1.6882    0.0001    0.0000 N   0  0  0  0  0  0
    2.8154   -0.6478    0.0000 C   0  0  0  0  0  0
    3.9399    0.0046    0.0000 O   0  0  0  0  0  0
    2.8180   -1.9478    0.0000 C   0  0  0  0  0  0
    3.9451   -2.5955    0.0000 C   0  0  0  0  0  0
    3.9477   -3.8955    0.0000 C   0  0  0  0  0  0
    5.0748   -4.5432    0.0000 I   0  0  0  0  0  0
    2.8232   -4.5476    0.0000 C   0  0  0  0  0  0
    2.8258   -5.8477    0.0000 C   0  0  0  0  0  0
    1.6960   -3.9000    0.0000 C   0  0  0  0  0  0
    1.6934   -2.5999    0.0000 C   0  0  0  0  0  0
  1  2  1  0  0  0
  2  3  1  0  0  0
  3  4  1  0  0  0
  4  5  2  0  0  0
  4  6  1  0  0  0
  6 11  1  0  0  0
  6  7  2  0  0  0
  7  8  1  0  0  0
  8  9  2  0  0  0
  9 10  1  0  0  0
 10 11  2  0  0  0
 11 12  1  0  0  0
 12 13  1  0  0  0
 13 14  2  0  0  0
 13 15  1  0  0  0
 15 16  1  0  0  0
 16 17  2  0  0  0
 16 18  1  0  0  0
 18 25  1  0  0  0
 18 19  2  0  0  0
 19 20  1  0  0  0
 20 21  1  0  0  0
 20 22  2  0  0  0
 22 23  1  0  0  0
 22 24  1  0  0  0
 24 25  2  0  0  0
M  END
$$$$
 
                    3D
 Structure written by MMmdl.
 21 21  0  0  1  0            999 V2000
    5.6277   -3.2509    0.0000 C   0  0  0  0  0  0
    4.5024   -2.5998    0.0000 C   0  0  0  0  0  0
    4.5034   -1.2998    0.0000 N   0  0  0  0  0  0
    3.3779   -0.6492    0.0000 C   0  0  0  0  0  0
    2.2515   -1.2982    0.0000 O   0  0  0  0  0  0
    3.3789    0.6508    0.0000 C   0  0  0  0  0  0
    4.5053    1.3000    0.0000 C   0  0  0  0  0  0
    4.5063    2.6001    0.0000 C   0  0  0  0  0  0
    3.3810    3.2509    0.0000 C   0  0  0  0  0  0
    2.2546    2.6019    0.0000 C   0  0  0  0  0  0
    2.2536    1.3019    0.0000 C   0  0  0  0  0  0
    1.1273    0.6526    0.0000 N   0  0  0  0  0  0
    0.0019    1.3034    0.0000 C   0  0  0  0  0  0
    0.0030    2.6034    0.0000 S   0  0  0  0  0  0
   -1.1244    0.6544    0.0000 N   0  0  0  0  0  0
   -2.2497    1.3052    0.0000 C   0  0  0  0  0  0
   -2.2487    2.6053    0.0000 O   0  0  0  0  0  0
   -3.3761    0.6563    0.0000 C   0  0  0  0  0  0
   -4.5014    1.3071    0.0000 C   0  0  0  0  0  0
   -4.5003    2.6071    0.0000 C   0  0  0  0  0  0
   -5.6277    0.6581    0.0000 C   0  0  0  0  0  0
  1  2  1  0  0  0
  2  3  1  0  0  0
  3  4  1  0  0  0
  4  5  2  0  0  0
  4  6  1  0  0  0
  6 11  1  0  0  0
  6  7  2  0  0  0
  7  8  1  0  0  0
  8  9  2  0  0  0
  9 10  1  0  0  0
 10 11  2  0  0  0
 11 12  1  0  0  0
 12 13  1  0  0  0
 13 14  2  0  0  0
 13 15  1  0  0  0
 15 16  1  0  0  0
 16 17  2  0  0  0
 16 18  1  0  0  0
 18 19  1  0  0  0
 19 20  1  0  0  0
 19 21  1  0  0  0
M  END
$$$$
 
                    3D
 Structure written by MMmdl.
 25 27  0  0  1  0            999 V2000
   -0.0013    0.3307    0.0000 O   0  0  0  0  0  0
    1.1232   -0.3216    0.0000 C   0  0  0  0  0  0
    2.2503    0.3263    0.0000 N   0  0  0  0  0  0
    2.2529    1.6263    0.0000 C   0  0  0  0  0  0
    3.3800    2.2740    0.0000 C   0  0  0  0  0  0
    3.3826    3.5740    0.0000 C   0  0  0  0  0  0
    4.5100    4.2214    0.0000 C   0  0  0  0  0  0
    5.6345    3.5693    0.0000 C   0  0  0  0  0  0
    5.6319    2.2693    0.0000 C   0  0  0  0  0  0
    4.5048    1.6214    0.0000 C   0  0  0  0  0  0
    1.1206   -1.6216    0.0000 C   0  0  0  0  0  0
   -0.0065   -2.2693    0.0000 C   0  0  0  0  0  0
   -1.1310   -1.6169    0.0000 N   0  0  0  0  0  0
   -2.2584   -2.2649    0.0000 C   0  0  0  0  0  0
   -2.2610   -3.5646    0.0000 O   0  0  0  0  0  0
   -3.3829   -1.6125    0.0000 C   0  0  0  0  0  0
   -4.5100   -2.2602    0.0000 C   0  0  0  0  0  0
   -5.6345   -1.6081    0.0000 C   0  0  0  0  0  0
   -5.6319   -0.3081    0.0000 N   0  0  0  0  0  0
   -4.5048    0.3396    0.0000 C   0  0  0  0  0  0
   -3.3803   -0.3125    0.0000 C   0  0  0  0  0  0
   -0.0094   -3.5693    0.0000 C   0  0  0  0  0  0
    1.1154   -4.2214    0.0000 C   0  0  0  0  0  0
    2.2425   -3.5737    0.0000 C   0  0  0  0  0  0
    2.2451   -2.2737    0.0000 C   0  0  0  0  0  0
  1  2  2  0  0  0
  2  3  1  0  0  0
  2 11  1  0  0  0
  3  4  1  0  0  0
  4  5  1  0  0  0
  5 10  1  0  0  0
  5  6  2  0  0  0
  6  7  1  0  0  0
  7  8  2  0  0  0
  8  9  1  0  0  0
  9 10  2  0  0  0
 11 25  1  0  0  0
 11 12  2  0  0  0
 12 13  1  0  0  0
 12 22  1  0  0  0
 13 14  1  0  0  0
 14 15  2  0  0  0
 14 16  1  0  0  0
 16 21  1  0  0  0
 16 17  2  0  0  0
 17 18  1  0  0  0
 18 19  2  0  0  0
 19 20  1  0  0  0
 20 21  2  0  0  0
 22 23  2  0  0  0
 23 24  1  0  0  0
 24 25  2  0  0  0
M  END
$$$$
 
                    3D
 Structure written by MMmdl.
 31 34  0  0  1  0            999 V2000
   -6.0474    7.0920    0.0000 C   0  0  0  0  0  0
   -4.7474    7.0956    0.0000 C   0  0  0  0  0  0
   -4.0942    5.9716    0.0000 C   0  0  0  0  0  0
   -2.7942    5.9752    0.0000 C   0  0  0  0  0  0
   -2.1410    4.8512    0.0000 C   0  0  0  0  0  0
   -2.7879    3.7236    0.0000 C   0  0  0  0  0  0
   -1.9153    2.7600    0.0000 O   0  0  0  0  0  0
   -0.7292    3.2920    0.0000 C   0  0  0  0  0  0
   -0.8688    4.5845    0.0000 N   0  0  0  0  0  0
    0.3985    2.6453    0.0000 C   0  0  0  0  0  0
    0.4021    1.3453    0.0000 C   0  0  0  0  0  0
    1.5298    0.6984    0.0000 C   0  0  0  0  0  0
    1.5334   -0.6017    0.0000 N   0  0  0  0  0  0
    2.6610   -1.2483    0.0000 C   0  0  0  0  0  0
    3.7851   -0.5954    0.0000 S   0  0  0  0  0  0
    2.6647   -2.5483    0.0000 N   0  0  0  0  0  0
    3.7923   -3.1952    0.0000 C   0  0  0  0  0  0
    4.9164   -2.5421    0.0000 O   0  0  0  0  0  0
    3.7960   -4.4953    0.0000 C   0  0  0  0  0  0
    2.6720   -5.1484    0.0000 C   0  0  0  0  0  0
    2.6756   -6.4485    0.0000 C   0  0  0  0  0  0
    3.8030   -7.0956    0.0000 C   0  0  0  0  0  0
    4.9273   -6.4425    0.0000 C   0  0  0  0  0  0
    4.9234   -5.1424    0.0000 C   0  0  0  0  0  0
    6.0474   -4.4893    0.0000 C   0  0  0  0  0  0
    2.6538    1.3515    0.0000 C   0  0  0  0  0  0
    2.6501    2.6516    0.0000 C   0  0  0  0  0  0
    1.5225    3.2985    0.0000 C   0  0  0  0  0  0
    1.5188    4.5982    0.0000 Cl  0  0  0  0  0  0
   -4.0880    3.7199    0.0000 C   0  0  0  0  0  0
   -4.7411    4.8439    0.0000 C   0  0  0  0  0  0
  1  2  1  0  0  0
  2  3  1  0  0  0
  3 31  1  0  0  0
  3  4  2  0  0  0
  4  5  1  0  0  0
  5  9  1  0  0  0
  5  6  2  0  0  0
  6  7  1  0  0  0
  6 30  1  0  0  0
  7  8  1  0  0  0
  8  9  2  0  0  0
  8 10  1  0  0  0
 10 28  1  0  0  0
 10 11  2  0  0  0
 11 12  1  0  0  0
 12 13  1  0  0  0
 12 26  2  0  0  0
 13 14  1  0  0  0
 14 15  2  0  0  0
 14 16  1  0  0  0
 16 17  1  0  0  0
 17 18  2  0  0  0
 17 19  1  0  0  0
 19 24  1  0  0  0
 19 20  2  0  0  0
 20 21  1  0  0  0
 21 22  2  0  0  0
 22 23  1  0  0  0
 23 24  2  0  0  0
 24 25  1  0  0  0
 26 27  1  0  0  0
 27 28  2  0  0  0
 28 29  1  0  0  0
 30 31  2  0  0  0
M  END
$$$$
 
                    3D
 Structure written by MMmdl.
 29 31  0  0  1  0            999 V2000
    4.5058   -0.3353    0.0000 N   0  0  0  0  0  0
    3.3812    0.3171    0.0000 C   0  0  0  0  0  0
    2.2541   -0.3309    0.0000 N   0  0  0  0  0  0
    1.1296    0.3215    0.0000 C   0  0  0  0  0  0
    0.0025   -0.3262    0.0000 S   0  0  0  0  0  0
   -0.0001   -1.6262    0.0000 C   0  0  0  0  0  0
   -1.1273   -2.2741    0.0000 C   0  0  0  0  0  0
   -2.2518   -1.6218    0.0000 O   0  0  0  0  0  0
   -1.1299   -3.5739    0.0000 N   0  0  0  0  0  0
   -2.2570   -4.2216    0.0000 C   0  0  0  0  0  0
   -2.2596   -5.5216    0.0000 C   0  0  0  0  0  0
   -3.3867   -6.1693    0.0000 C   0  0  0  0  0  0
   -4.5112   -5.5172    0.0000 C   0  0  0  0  0  0
   -5.6383   -6.1649    0.0000 F   0  0  0  0  0  0
   -4.5086   -4.2172    0.0000 C   0  0  0  0  0  0
   -3.3818   -3.5695    0.0000 C   0  0  0  0  0  0
    1.1322    1.6215    0.0000 C   0  0  0  0  0  0
    0.0077    2.2736    0.0000 C   0  0  0  0  0  0
   -1.1169    2.9260    0.0000 N   0  0  0  0  0  0
    2.2593    2.2692    0.0000 C   0  0  0  0  0  0
    2.2619    3.5692    0.0000 C   0  0  0  0  0  0
    1.1374    4.2216    0.0000 C   0  0  0  0  0  0
    1.1400    5.5213    0.0000 C   0  0  0  0  0  0
    2.2671    6.1693    0.0000 C   0  0  0  0  0  0
    3.3919    5.5169    0.0000 C   0  0  0  0  0  0
    3.3890    4.2169    0.0000 C   0  0  0  0  0  0
    3.3838    1.6168    0.0000 C   0  0  0  0  0  0
    4.5110    2.2648    0.0000 C   0  0  0  0  0  0
    5.6383    2.9125    0.0000 N   0  0  0  0  0  0
  1  2  1  0  0  0
  2 27  1  0  0  0
  2  3  2  0  0  0
  3  4  1  0  0  0
  4  5  1  0  0  0
  4 17  2  0  0  0
  5  6  1  0  0  0
  6  7  1  0  0  0
  7  8  2  0  0  0
  7  9  1  0  0  0
  9 10  1  0  0  0
 10 16  1  0  0  0
 10 11  2  0  0  0
 11 12  1  0  0  0
 12 13  2  0  0  0
 13 14  1  0  0  0
 13 15  1  0  0  0
 15 16  2  0  0  0
 17 18  1  0  0  0
 17 20  1  0  0  0
 18 19  3  0  0  0
 20 21  1  0  0  0
 20 27  2  0  0  0
 21 26  1  0  0  0
 21 22  2  0  0  0
 22 23  1  0  0  0
 23 24  2  0  0  0
 24 25  1  0  0  0
 25 26  2  0  0  0
 27 28  1  0  0  0
 28 29  3  0  0  0
M  END
$$$$
 
                    3D
 Structure written by MMmdl.
 30 32  0  0  1  0            999 V2000
    4.5043   -0.3280    0.0000 N   0  0  0  0  0  0
    3.3790    0.3228    0.0000 C   0  0  0  0  0  0
    3.3801    1.6228    0.0000 C   0  0  0  0  0  0
    4.5064    2.2721    0.0000 C   0  0  0  0  0  0
    5.6328    2.9210    0.0000 N   0  0  0  0  0  0
    2.2548    2.2739    0.0000 C   0  0  0  0  0  0
    2.2558    3.5739    0.0000 C   0  0  0  0  0  0
    3.3822    4.2226    0.0000 C   0  0  0  0  0  0
    3.3832    5.5227    0.0000 C   0  0  0  0  0  0
    2.2579    6.1737    0.0000 C   0  0  0  0  0  0
    1.1315    5.5247    0.0000 C   0  0  0  0  0  0
    1.1305    4.2247    0.0000 C   0  0  0  0  0  0
    1.1284    1.6246    0.0000 C   0  0  0  0  0  0
    0.0031    2.2754    0.0000 C   0  0  0  0  0  0
   -1.1224    2.9262    0.0000 N   0  0  0  0  0  0
    1.1274    0.3246    0.0000 C   0  0  0  0  0  0
    0.0010   -0.3246    0.0000 S   0  0  0  0  0  0
    0.0000   -1.6246    0.0000 C   0  0  0  0  0  0
   -1.1263   -2.2736    0.0000 C   0  0  0  0  0  0
   -2.2517   -1.6228    0.0000 O   0  0  0  0  0  0
   -1.1274   -3.5737    0.0000 N   0  0  0  0  0  0
   -2.2537   -4.2229    0.0000 C   0  0  0  0  0  0
   -2.2548   -5.5229    0.0000 C   0  0  0  0  0  0
   -1.1295   -6.1737    0.0000 F   0  0  0  0  0  0
   -3.3811   -6.1719    0.0000 C   0  0  0  0  0  0
   -4.5064   -5.5211    0.0000 C   0  0  0  0  0  0
   -5.6328   -6.1701    0.0000 F   0  0  0  0  0  0
   -4.5054   -4.2211    0.0000 C   0  0  0  0  0  0
   -3.3790   -3.5718    0.0000 C   0  0  0  0  0  0
    2.2527   -0.3262    0.0000 N   0  0  0  0  0  0
  1  2  1  0  0  0
  2 30  1  0  0  0
  2  3  2  0  0  0
  3  4  1  0  0  0
  3  6  1  0  0  0
  4  5  3  0  0  0
  6  7  1  0  0  0
  6 13  2  0  0  0
  7 12  1  0  0  0
  7  8  2  0  0  0
  8  9  1  0  0  0
  9 10  2  0  0  0
 10 11  1  0  0  0
 11 12  2  0  0  0
 13 14  1  0  0  0
 13 16  1  0  0  0
 14 15  3  0  0  0
 16 17  1  0  0  0
 16 30  2  0  0  0
 17 18  1  0  0  0
 18 19  1  0  0  0
 19 20  2  0  0  0
 19 21  1  0  0  0
 21 22  1  0  0  0
 22 29  1  0  0  0
 22 23  2  0  0  0
 23 24  1  0  0  0
 23 25  1  0  0  0
 25 26  2  0  0  0
 26 27  1  0  0  0
 26 28  1  0  0  0
 28 29  2  0  0  0
M  END
$$$$
 
                    3D
 Structure written by MMmdl.
 29 33  0  0  1  0            999 V2000
   -6.0572   -4.2653    0.0000 C   0  0  0  0  0  0
   -5.4031   -3.1418    0.0000 O   0  0  0  0  0  0
   -4.1031   -3.1465    0.0000 C   0  0  0  0  0  0
   -3.4492   -2.0231    0.0000 C   0  0  0  0  0  0
   -2.1492   -2.0277    0.0000 C   0  0  0  0  0  0
   -1.5033   -3.1561    0.0000 C   0  0  0  0  0  0
   -2.1572   -4.2796    0.0000 C   0  0  0  0  0  0
   -3.4572   -4.2749    0.0000 C   0  0  0  0  0  0
   -1.4953   -0.9043    0.0000 C   0  0  0  0  0  0
   -2.1411    0.2239    0.0000 O   0  0  0  0  0  0
   -0.1953   -0.9090    0.0000 C   0  0  0  0  0  0
    0.5725    0.1399    0.0000 C   0  0  0  0  0  0
    0.1750    1.3777    0.0000 N   0  0  0  0  0  0
    1.8075   -0.2662    0.0000 C   0  0  0  0  0  0
    2.9357    0.3796    0.0000 C   0  0  0  0  0  0
    4.0591   -0.2743    0.0000 C   0  0  0  0  0  0
    4.0544   -1.5743    0.0000 C   0  0  0  0  0  0
    5.2894   -1.9807    0.0000 C   0  0  0  0  0  0
    6.0572   -0.9316    0.0000 C   0  0  0  0  0  0
    5.2970    0.1227    0.0000 C   0  0  0  0  0  0
    2.9263   -2.2204    0.0000 N   0  0  0  0  0  0
    1.8028   -1.5662    0.0000 C   0  0  0  0  0  0
    0.5650   -1.9635    0.0000 S   0  0  0  0  0  0
    2.9403    1.6796    0.0000 C   0  0  0  0  0  0
    4.0685    2.3254    0.0000 C   0  0  0  0  0  0
    4.0732    3.6254    0.0000 N   0  0  0  0  0  0
    2.9497    4.2796    0.0000 C   0  0  0  0  0  0
    1.8216    3.6335    0.0000 C   0  0  0  0  0  0
    1.8169    2.3335    0.0000 C   0  0  0  0  0  0
  1  2  1  0  0  0
  2  3  1  0  0  0
  3  8  1  0  0  0
  3  4  2  0  0  0
  4  5  1  0  0  0
  5  6  2  0  0  0
  5  9  1  0  0  0
  6  7  1  0  0  0
  7  8  2  0  0  0
  9 10  2  0  0  0
  9 11  1  0  0  0
 11 23  1  0  0  0
 11 12  2  0  0  0
 12 13  1  0  0  0
 12 14  1  0  0  0
 14 22  1  0  0  0
 14 15  2  0  0  0
 15 16  1  0  0  0
 15 24  1  0  0  0
 16 20  1  0  0  0
 16 17  2  0  0  0
 17 18  1  0  0  0
 17 21  1  0  0  0
 18 19  1  0  0  0
 19 20  1  0  0  0
 21 22  2  0  0  0
 22 23  1  0  0  0
 24 29  1  0  0  0
 24 25  2  0  0  0
 25 26  1  0  0  0
 26 27  2  0  0  0
 27 28  1  0  0  0
 28 29  2  0  0  0
M  END
$$$$
 
                    3D
 Structure written by MMmdl.
 29 33  0  0  1  0            999 V2000
   -6.0572   -4.2653    0.0000 C   0  0  0  0  0  0
   -5.4031   -3.1418    0.0000 O   0  0  0  0  0  0
   -4.1031   -3.1465    0.0000 C   0  0  0  0  0  0
   -3.4492   -2.0231    0.0000 C   0  0  0  0  0  0
   -2.1492   -2.0277    0.0000 C   0  0  0  0  0  0
   -1.5033   -3.1561    0.0000 C   0  0  0  0  0  0
   -2.1572   -4.2796    0.0000 C   0  0  0  0  0  0
   -3.4572   -4.2749    0.0000 C   0  0  0  0  0  0
   -1.4953   -0.9043    0.0000 C   0  0  0  0  0  0
   -2.1411    0.2239    0.0000 O   0  0  0  0  0  0
   -0.1953   -0.9090    0.0000 C   0  0  0  0  0  0
    0.5725    0.1399    0.0000 C   0  0  0  0  0  0
    0.1750    1.3777    0.0000 N   0  0  0  0  0  0
    1.8075   -0.2662    0.0000 C   0  0  0  0  0  0
    2.9357    0.3796    0.0000 C   0  0  0  0  0  0
    4.0591   -0.2743    0.0000 C   0  0  0  0  0  0
    4.0544   -1.5743    0.0000 C   0  0  0  0  0  0
    5.2894   -1.9807    0.0000 C   0  0  0  0  0  0
    6.0572   -0.9316    0.0000 C   0  0  0  0  0  0
    5.2970    0.1227    0.0000 C   0  0  0  0  0  0
    2.9263   -2.2204    0.0000 N   0  0  0  0  0  0
    1.8028   -1.5662    0.0000 C   0  0  0  0  0  0
    0.5650   -1.9635    0.0000 S   0  0  0  0  0  0
    2.9403    1.6796    0.0000 C   0  0  0  0  0  0
    4.0685    2.3254    0.0000 C   0  0  0  0  0  0
    4.0732    3.6254    0.0000 N   0  0  0  0  0  0
    2.9497    4.2796    0.0000 C   0  0  0  0  0  0
    1.8216    3.6335    0.0000 C   0  0  0  0  0  0
    1.8169    2.3335    0.0000 C   0  0  0  0  0  0
  1  2  1  0  0  0
  2  3  1  0  0  0
  3  8  1  0  0  0
  3  4  2  0  0  0
  4  5  1  0  0  0
  5  6  2  0  0  0
  5  9  1  0  0  0
  6  7  1  0  0  0
  7  8  2  0  0  0
  9 10  2  0  0  0
  9 11  1  0  0  0
 11 23  1  0  0  0
 11 12  2  0  0  0
 12 13  1  0  0  0
 12 14  1  0  0  0
 14 22  1  0  0  0
 14 15  2  0  0  0
 15 16  1  0  0  0
 15 24  1  0  0  0
 16 20  1  0  0  0
 16 17  2  0  0  0
 17 18  1  0  0  0
 17 21  1  0  0  0
 18 19  1  0  0  0
 19 20  1  0  0  0
 21 22  2  0  0  0
 22 23  1  0  0  0
 24 29  1  0  0  0
 24 25  2  0  0  0
 25 26  1  0  0  0
 26 27  2  0  0  0
 27 28  1  0  0  0
 28 29  2  0  0  0
M  END
$$$$
 
                    3D
 Structure written by MMmdl.
 26 27  0  0  1  0            999 V2000
    7.3449    4.1996    0.0000 C   0  0  0  0  0  0
    6.2149    3.5569    0.0000 C   0  0  0  0  0  0
    6.2066    2.2571    0.0000 C   0  0  0  0  0  0
    5.0766    1.6141    0.0000 C   0  0  0  0  0  0
    3.9550    2.2714    0.0000 O   0  0  0  0  0  0
    5.0683    0.3143    0.0000 N   0  0  0  0  0  0
    3.9383   -0.3286    0.0000 C   0  0  0  0  0  0
    3.9300   -1.6284    0.0000 C   0  0  0  0  0  0
    5.0517   -2.2857    0.0000 C   0  0  0  0  0  0
    2.8000   -2.2712    0.0000 C   0  0  0  0  0  0
    1.6783   -1.6141    0.0000 C   0  0  0  0  0  0
    1.6867   -0.3141    0.0000 C   0  0  0  0  0  0
    2.8166    0.3286    0.0000 C   0  0  0  0  0  0
    0.5484   -2.2569    0.0000 C   0  0  0  0  0  0
   -0.5733   -1.5996    0.0000 C   0  0  0  0  0  0
   -1.7033   -2.2423    0.0000 C   0  0  0  0  0  0
   -2.8250   -1.5853    0.0000 C   0  0  0  0  0  0
   -1.7116   -3.5423    0.0000 C   0  0  0  0  0  0
   -2.8416   -4.1851    0.0000 N   0  0  0  0  0  0
   -3.9633   -3.5280    0.0000 C   0  0  0  0  0  0
   -3.9550   -2.2280    0.0000 O   0  0  0  0  0  0
   -5.0933   -4.1708    0.0000 C   0  0  0  0  0  0
   -6.2149   -3.5135    0.0000 C   0  0  0  0  0  0
   -7.3449   -4.1562    0.0000 C   0  0  0  0  0  0
   -0.5900   -4.1996    0.0000 C   0  0  0  0  0  0
    0.5400   -3.5569    0.0000 C   0  0  0  0  0  0
  1  2  1  0  0  0
  2  3  1  0  0  0
  3  4  1  0  0  0
  4  5  2  0  0  0
  4  6  1  0  0  0
  6  7  1  0  0  0
  7 13  1  0  0  0
  7  8  2  0  0  0
  8  9  1  0  0  0
  8 10  1  0  0  0
 10 11  2  0  0  0
 11 12  1  0  0  0
 11 14  1  0  0  0
 12 13  2  0  0  0
 14 26  1  0  0  0
 14 15  2  0  0  0
 15 16  1  0  0  0
 16 17  1  0  0  0
 16 18  2  0  0  0
 18 19  1  0  0  0
 18 25  1  0  0  0
 19 20  1  0  0  0
 20 21  2  0  0  0
 20 22  1  0  0  0
 22 23  1  0  0  0
 23 24  1  0  0  0
 25 26  2  0  0  0
M  END
$$$$
 
                    3D
 Structure written by MMmdl.
 31 33  0  0  1  0            999 V2000
   -4.9797   -1.4710    0.0000 C   0  0  0  0  0  0
   -5.6317   -0.3462    0.0000 C   0  0  0  0  0  0
   -6.2794   -1.4736    0.0000 C   0  0  0  0  0  0
   -6.7588    0.3015    0.0000 C   0  0  0  0  0  0
   -4.5072    0.3059    0.0000 C   0  0  0  0  0  0
   -4.5098    1.6059    0.0000 C   0  0  0  0  0  0
   -3.3853    2.2582    0.0000 C   0  0  0  0  0  0
   -2.2582    1.6103    0.0000 C   0  0  0  0  0  0
   -2.2556    0.3103    0.0000 C   0  0  0  0  0  0
   -3.3801   -0.3418    0.0000 C   0  0  0  0  0  0
   -1.1337    2.2627    0.0000 C   0  0  0  0  0  0
   -1.1363    3.5629    0.0000 O   0  0  0  0  0  0
   -0.0066    1.6147    0.0000 N   0  0  0  0  0  0
    1.1179    2.2671    0.0000 C   0  0  0  0  0  0
    1.1153    3.5671    0.0000 S   0  0  0  0  0  0
    2.2450    1.6194    0.0000 N   0  0  0  0  0  0
    3.3695    2.2715    0.0000 C   0  0  0  0  0  0
    3.3669    3.5715    0.0000 C   0  0  0  0  0  0
    4.4914    4.2238    0.0000 C   0  0  0  0  0  0
    5.6185    3.5759    0.0000 C   0  0  0  0  0  0
    5.6213    2.2762    0.0000 C   0  0  0  0  0  0
    4.4966    1.6238    0.0000 C   0  0  0  0  0  0
    4.4994    0.3238    0.0000 C   0  0  0  0  0  0
    3.3749   -0.3283    0.0000 O   0  0  0  0  0  0
    5.6265   -0.3238    0.0000 N   0  0  0  0  0  0
    5.6291   -1.6238    0.0000 C   0  0  0  0  0  0
    4.5046   -2.2762    0.0000 C   0  0  0  0  0  0
    4.5072   -3.5762    0.0000 C   0  0  0  0  0  0
    5.6343   -4.2238    0.0000 C   0  0  0  0  0  0
    6.7588   -3.5715    0.0000 C   0  0  0  0  0  0
    6.7562   -2.2715    0.0000 C   0  0  0  0  0  0
  1  2  1  0  0  0
  2  3  1  0  0  0
  2  4  1  0  0  0
  2  5  1  0  0  0
  5 10  1  0  0  0
  5  6  2  0  0  0
  6  7  1  0  0  0
  7  8  2  0  0  0
  8  9  1  0  0  0
  8 11  1  0  0  0
  9 10  2  0  0  0
 11 12  2  0  0  0
 11 13  1  0  0  0
 13 14  1  0  0  0
 14 15  2  0  0  0
 14 16  1  0  0  0
 16 17  1  0  0  0
 17 22  1  0  0  0
 17 18  2  0  0  0
 18 19  1  0  0  0
 19 20  2  0  0  0
 20 21  1  0  0  0
 21 22  2  0  0  0
 22 23  1  0  0  0
 23 24  2  0  0  0
 23 25  1  0  0  0
 25 26  1  0  0  0
 26 31  1  0  0  0
 26 27  1  0  0  0
 27 28  1  0  0  0
 28 29  1  0  0  0
 29 30  1  0  0  0
 30 31  1  0  0  0
M  END
$$$$
 
                    3D
 Structure written by MMmdl.
 38 41  0  0  1  0            999 V2000
   -7.8005    3.3853    0.0000 C   0  0  0  0  0  0
   -8.4481    2.2582    0.0000 C   0  0  0  0  0  0
   -9.1005    3.3827    0.0000 C   0  0  0  0  0  0
   -9.5727    1.6058    0.0000 C   0  0  0  0  0  0
   -7.3213    1.6105    0.0000 C   0  0  0  0  0  0
   -7.3187    0.3104    0.0000 C   0  0  0  0  0  0
   -8.4432   -0.3419    0.0000 Br  0  0  0  0  0  0
   -6.1915   -0.3372    0.0000 C   0  0  0  0  0  0
   -5.0670    0.3149    0.0000 C   0  0  0  0  0  0
   -5.0696    1.6149    0.0000 C   0  0  0  0  0  0
   -6.1965    2.2626    0.0000 C   0  0  0  0  0  0
   -3.9399   -0.3328    0.0000 C   0  0  0  0  0  0
   -3.9373   -1.6328    0.0000 O   0  0  0  0  0  0
   -2.8154    0.3193    0.0000 N   0  0  0  0  0  0
   -1.6882   -0.3284    0.0000 C   0  0  0  0  0  0
   -1.6856   -1.6284    0.0000 C   0  0  0  0  0  0
   -0.5582   -2.2761    0.0000 C   0  0  0  0  0  0
    0.5663   -1.6240    0.0000 C   0  0  0  0  0  0
    0.5637   -0.3240    0.0000 C   0  0  0  0  0  0
    1.6882    0.3284    0.0000 C   0  0  0  0  0  0
    2.8154   -0.3193    0.0000 N   0  0  0  0  0  0
    3.9399    0.3328    0.0000 C   0  0  0  0  0  0
    3.9373    1.6328    0.0000 O   0  0  0  0  0  0
    5.0670   -0.3149    0.0000 C   0  0  0  0  0  0
    6.1915    0.3372    0.0000 C   0  0  0  0  0  0
    7.3187   -0.3104    0.0000 C   0  0  0  0  0  0
    8.4432    0.3419    0.0000 Br  0  0  0  0  0  0
    7.3213   -1.6105    0.0000 C   0  0  0  0  0  0
    6.1965   -2.2626    0.0000 C   0  0  0  0  0  0
    5.0696   -1.6149    0.0000 C   0  0  0  0  0  0
    8.4481   -2.2582    0.0000 C   0  0  0  0  0  0
    7.8005   -3.3853    0.0000 C   0  0  0  0  0  0
    9.1005   -3.3827    0.0000 C   0  0  0  0  0  0
    9.5727   -1.6058    0.0000 C   0  0  0  0  0  0
    1.6856    1.6284    0.0000 C   0  0  0  0  0  0
    0.5582    2.2761    0.0000 C   0  0  0  0  0  0
   -0.5663    1.6240    0.0000 C   0  0  0  0  0  0
   -0.5637    0.3240    0.0000 C   0  0  0  0  0  0
  1  2  1  0  0  0
  2  3  1  0  0  0
  2  4  1  0  0  0
  2  5  1  0  0  0
  5 11  1  0  0  0
  5  6  2  0  0  0
  6  7  1  0  0  0
  6  8  1  0  0  0
  8  9  2  0  0  0
  9 10  1  0  0  0
  9 12  1  0  0  0
 10 11  2  0  0  0
 12 13  2  0  0  0
 12 14  1  0  0  0
 14 15  1  0  0  0
 15 38  1  0  0  0
 15 16  2  0  0  0
 16 17  1  0  0  0
 17 18  2  0  0  0
 18 19  1  0  0  0
 19 38  1  0  0  0
 19 20  2  0  0  0
 20 21  1  0  0  0
 20 35  1  0  0  0
 21 22  1  0  0  0
 22 23  2  0  0  0
 22 24  1  0  0  0
 24 30  1  0  0  0
 24 25  2  0  0  0
 25 26  1  0  0  0
 26 27  1  0  0  0
 26 28  2  0  0  0
 28 29  1  0  0  0
 28 31  1  0  0  0
 29 30  2  0  0  0
 31 32  1  0  0  0
 31 33  1  0  0  0
 31 34  1  0  0  0
 35 36  2  0  0  0
 36 37  1  0  0  0
 37 38  2  0  0  0
M  END
$$$$
 
                    3D
 Structure written by MMmdl.
 24 25  0  0  1  0            999 V2000
   -6.1944    3.8080    0.0000 C   0  0  0  0  0  0
   -5.0680    3.1588    0.0000 C   0  0  0  0  0  0
   -3.9427    3.8096    0.0000 O   0  0  0  0  0  0
   -5.0670    1.8588    0.0000 N   0  0  0  0  0  0
   -3.9406    1.2095    0.0000 C   0  0  0  0  0  0
   -3.9396   -0.0905    0.0000 C   0  0  0  0  0  0
   -2.8133   -0.7395    0.0000 C   0  0  0  0  0  0
   -1.6880   -0.0887    0.0000 C   0  0  0  0  0  0
   -0.5616   -0.7376    0.0000 N   0  0  0  0  0  0
    0.5637   -0.0868    0.0000 C   0  0  0  0  0  0
    0.5627    1.2132    0.0000 O   0  0  0  0  0  0
    1.6900   -0.7358    0.0000 C   0  0  0  0  0  0
    2.8153   -0.0850    0.0000 C   0  0  0  0  0  0
    3.9417   -0.7340    0.0000 C   0  0  0  0  0  0
    5.0670   -0.0832    0.0000 Br  0  0  0  0  0  0
    3.9427   -2.0340    0.0000 C   0  0  0  0  0  0
    2.8174   -2.6851    0.0000 C   0  0  0  0  0  0
    1.6911   -2.0358    0.0000 C   0  0  0  0  0  0
    5.0691   -2.6833    0.0000 C   0  0  0  0  0  0
    4.4198   -3.8096    0.0000 C   0  0  0  0  0  0
    5.7199   -3.8086    0.0000 C   0  0  0  0  0  0
    6.1944   -2.0325    0.0000 C   0  0  0  0  0  0
   -1.6890    1.2114    0.0000 C   0  0  0  0  0  0
   -2.8153    1.8606    0.0000 C   0  0  0  0  0  0
  1  2  1  0  0  0
  2  3  2  0  0  0
  2  4  1  0  0  0
  4  5  1  0  0  0
  5 24  1  0  0  0
  5  6  2  0  0  0
  6  7  1  0  0  0
  7  8  2  0  0  0
  8  9  1  0  0  0
  8 23  1  0  0  0
  9 10  1  0  0  0
 10 11  2  0  0  0
 10 12  1  0  0  0
 12 18  1  0  0  0
 12 13  2  0  0  0
 13 14  1  0  0  0
 14 15  1  0  0  0
 14 16  2  0  0  0
 16 17  1  0  0  0
 16 19  1  0  0  0
 17 18  2  0  0  0
 19 20  1  0  0  0
 19 21  1  0  0  0
 19 22  1  0  0  0
 23 24  2  0  0  0
M  END
$$$$
 
                    3D
 Structure written by MMmdl.
 30 32  0  0  1  0            999 V2000
   -5.6409    7.7887    0.0000 C   0  0  0  0  0  0
   -4.5138    7.1410    0.0000 C   0  0  0  0  0  0
   -4.5112    5.8410    0.0000 C   0  0  0  0  0  0
   -3.3838    5.1931    0.0000 C   0  0  0  0  0  0
   -2.2593    5.8454    0.0000 C   0  0  0  0  0  0
   -2.2622    7.1454    0.0000 C   0  0  0  0  0  0
   -3.3893    7.7931    0.0000 C   0  0  0  0  0  0
   -1.1322    5.1977    0.0000 C   0  0  0  0  0  0
   -0.0077    5.8498    0.0000 O   0  0  0  0  0  0
   -1.1298    3.8977    0.0000 N   0  0  0  0  0  0
   -0.0027    3.2500    0.0000 C   0  0  0  0  0  0
    1.1218    3.9024    0.0000 S   0  0  0  0  0  0
   -0.0001    1.9500    0.0000 N   0  0  0  0  0  0
    1.1270    1.3024    0.0000 C   0  0  0  0  0  0
    2.2515    1.9544    0.0000 C   0  0  0  0  0  0
    3.3786    1.3068    0.0000 C   0  0  0  0  0  0
    3.3815    0.0068    0.0000 C   0  0  0  0  0  0
    2.2567   -0.6453    0.0000 C   0  0  0  0  0  0
    2.2596   -1.9453    0.0000 N   0  0  0  0  0  0
    3.3867   -2.5933    0.0000 C   0  0  0  0  0  0
    4.5112   -1.9409    0.0000 O   0  0  0  0  0  0
    3.3893   -3.8930    0.0000 C   0  0  0  0  0  0
    2.2648   -4.5454    0.0000 C   0  0  0  0  0  0
    2.2674   -5.8454    0.0000 C   0  0  0  0  0  0
    3.3945   -6.4931    0.0000 C   0  0  0  0  0  0
    3.3971   -7.7931    0.0000 Cl  0  0  0  0  0  0
    4.5190   -5.8410    0.0000 C   0  0  0  0  0  0
    4.5164   -4.5410    0.0000 C   0  0  0  0  0  0
    5.6409   -3.8886    0.0000 Cl  0  0  0  0  0  0
    1.1296    0.0023    0.0000 C   0  0  0  0  0  0
  1  2  1  0  0  0
  2  7  1  0  0  0
  2  3  2  0  0  0
  3  4  1  0  0  0
  4  5  2  0  0  0
  5  6  1  0  0  0
  5  8  1  0  0  0
  6  7  2  0  0  0
  8  9  2  0  0  0
  8 10  1  0  0  0
 10 11  1  0  0  0
 11 12  2  0  0  0
 11 13  1  0  0  0
 13 14  1  0  0  0
 14 30  1  0  0  0
 14 15  2  0  0  0
 15 16  1  0  0  0
 16 17  2  0  0  0
 17 18  1  0  0  0
 18 19  1  0  0  0
 18 30  2  0  0  0
 19 20  1  0  0  0
 20 21  2  0  0  0
 20 22  1  0  0  0
 22 28  1  0  0  0
 22 23  2  0  0  0
 23 24  1  0  0  0
 24 25  2  0  0  0
 25 26  1  0  0  0
 25 27  1  0  0  0
 27 28  2  0  0  0
 28 29  1  0  0  0
M  END
$$$$
 
                    3D
 Structure written by MMmdl.
 28 30  0  0  1  0            999 V2000
    3.9267   -5.8521    0.0000 C   0  0  0  0  0  0
    3.9293   -4.5521    0.0000 C   0  0  0  0  0  0
    2.8048   -3.9000    0.0000 C   0  0  0  0  0  0
    2.8074   -2.6000    0.0000 C   0  0  0  0  0  0
    3.9345   -1.9524    0.0000 C   0  0  0  0  0  0
    5.0590   -2.6044    0.0000 C   0  0  0  0  0  0
    5.0564   -3.9045    0.0000 C   0  0  0  0  0  0
    3.9371   -0.6523    0.0000 C   0  0  0  0  0  0
    5.0642   -0.0044    0.0000 O   0  0  0  0  0  0
    2.8126    0.0000    0.0000 N   0  0  0  0  0  0
    2.8152    1.3000    0.0000 C   0  0  0  0  0  0
    3.9425    1.9477    0.0000 S   0  0  0  0  0  0
    1.6907    1.9521    0.0000 N   0  0  0  0  0  0
    1.6933    3.2521    0.0000 C   0  0  0  0  0  0
    2.8206    3.9000    0.0000 C   0  0  0  0  0  0
    2.8232    5.1998    0.0000 C   0  0  0  0  0  0
    1.6987    5.8521    0.0000 C   0  0  0  0  0  0
    0.5714    5.2045    0.0000 C   0  0  0  0  0  0
    0.5688    3.9045    0.0000 C   0  0  0  0  0  0
   -0.5584    3.2568    0.0000 C   0  0  0  0  0  0
   -0.5610    1.9568    0.0000 O   0  0  0  0  0  0
   -1.6826    3.9091    0.0000 N   0  0  0  0  0  0
   -2.8100    3.2615    0.0000 C   0  0  0  0  0  0
   -2.8126    1.9615    0.0000 C   0  0  0  0  0  0
   -3.9397    1.3138    0.0000 C   0  0  0  0  0  0
   -5.0642    1.9661    0.0000 C   0  0  0  0  0  0
   -5.0616    3.2659    0.0000 C   0  0  0  0  0  0
   -3.9345    3.9138    0.0000 C   0  0  0  0  0  0
  1  2  1  0  0  0
  2  7  1  0  0  0
  2  3  2  0  0  0
  3  4  1  0  0  0
  4  5  2  0  0  0
  5  6  1  0  0  0
  5  8  1  0  0  0
  6  7  2  0  0  0
  8  9  2  0  0  0
  8 10  1  0  0  0
 10 11  1  0  0  0
 11 12  2  0  0  0
 11 13  1  0  0  0
 13 14  1  0  0  0
 14 19  1  0  0  0
 14 15  2  0  0  0
 15 16  1  0  0  0
 16 17  2  0  0  0
 17 18  1  0  0  0
 18 19  2  0  0  0
 19 20  1  0  0  0
 20 21  2  0  0  0
 20 22  1  0  0  0
 22 23  1  0  0  0
 23 28  1  0  0  0
 23 24  1  0  0  0
 24 25  1  0  0  0
 25 26  1  0  0  0
 26 27  1  0  0  0
 27 28  1  0  0  0
M  END
$$$$
 
                    3D
 Structure written by MMmdl.
 29 31  0  0  1  0            999 V2000
    3.3880   -5.8478    0.0000 C   0  0  0  0  0  0
    3.3854   -4.5477    0.0000 C   0  0  0  0  0  0
    2.2583   -3.9001    0.0000 C   0  0  0  0  0  0
    2.2557   -2.6000    0.0000 C   0  0  0  0  0  0
    3.3802   -1.9477    0.0000 C   0  0  0  0  0  0
    4.5073   -2.5956    0.0000 C   0  0  0  0  0  0
    4.5099   -3.8954    0.0000 C   0  0  0  0  0  0
    5.6370   -4.5433    0.0000 Br  0  0  0  0  0  0
    3.3776   -0.6477    0.0000 C   0  0  0  0  0  0
    4.5021    0.0044    0.0000 O   0  0  0  0  0  0
    2.2505   -0.0000    0.0000 N   0  0  0  0  0  0
    2.2479    1.3000    0.0000 C   0  0  0  0  0  0
    3.3724    1.9521    0.0000 S   0  0  0  0  0  0
    1.1205    1.9477    0.0000 N   0  0  0  0  0  0
    1.1179    3.2477    0.0000 C   0  0  0  0  0  0
    2.2424    3.9001    0.0000 C   0  0  0  0  0  0
    2.2398    5.1998    0.0000 C   0  0  0  0  0  0
    1.1127    5.8478    0.0000 C   0  0  0  0  0  0
   -0.0118    5.1954    0.0000 C   0  0  0  0  0  0
   -0.0092    3.8954    0.0000 C   0  0  0  0  0  0
   -1.1337    3.2433    0.0000 C   0  0  0  0  0  0
   -1.1311    1.9430    0.0000 O   0  0  0  0  0  0
   -2.2609    3.8910    0.0000 N   0  0  0  0  0  0
   -3.3854    3.2389    0.0000 C   0  0  0  0  0  0
   -4.5125    3.8865    0.0000 C   0  0  0  0  0  0
   -5.6370    3.2342    0.0000 C   0  0  0  0  0  0
   -5.6344    1.9342    0.0000 C   0  0  0  0  0  0
   -4.5073    1.2865    0.0000 C   0  0  0  0  0  0
   -3.3828    1.9389    0.0000 C   0  0  0  0  0  0
  1  2  1  0  0  0
  2  7  1  0  0  0
  2  3  2  0  0  0
  3  4  1  0  0  0
  4  5  2  0  0  0
  5  6  1  0  0  0
  5  9  1  0  0  0
  6  7  2  0  0  0
  7  8  1  0  0  0
  9 10  2  0  0  0
  9 11  1  0  0  0
 11 12  1  0  0  0
 12 13  2  0  0  0
 12 14  1  0  0  0
 14 15  1  0  0  0
 15 20  1  0  0  0
 15 16  2  0  0  0
 16 17  1  0  0  0
 17 18  2  0  0  0
 18 19  1  0  0  0
 19 20  2  0  0  0
 20 21  1  0  0  0
 21 22  2  0  0  0
 21 23  1  0  0  0
 23 24  1  0  0  0
 24 29  1  0  0  0
 24 25  1  0  0  0
 25 26  1  0  0  0
 26 27  1  0  0  0
 27 28  1  0  0  0
 28 29  1  0  0  0
M  END
$$$$
 
                    3D
 Structure written by MMmdl.
 29 31  0  0  1  0            999 V2000
   -1.7041    7.1455    0.0000 C   0  0  0  0  0  0
   -2.8284    6.4932    0.0000 C   0  0  0  0  0  0
   -2.8258    5.1931    0.0000 C   0  0  0  0  0  0
   -3.9503    4.5408    0.0000 C   0  0  0  0  0  0
   -5.0774    5.1887    0.0000 C   0  0  0  0  0  0
   -5.0800    6.4888    0.0000 C   0  0  0  0  0  0
   -3.9555    7.1409    0.0000 C   0  0  0  0  0  0
   -1.6986    4.5455    0.0000 C   0  0  0  0  0  0
   -0.5741    5.1976    0.0000 O   0  0  0  0  0  0
   -1.6960    3.2454    0.0000 N   0  0  0  0  0  0
   -0.5689    2.5977    0.0000 C   0  0  0  0  0  0
    0.5556    3.2498    0.0000 C   0  0  0  0  0  0
    1.6828    2.6022    0.0000 C   0  0  0  0  0  0
    1.6854    1.3021    0.0000 C   0  0  0  0  0  0
    0.5608    0.6500    0.0000 C   0  0  0  0  0  0
    0.5634   -0.6500    0.0000 N   0  0  0  0  0  0
    1.6906   -1.2977    0.0000 C   0  0  0  0  0  0
    2.8151   -0.6456    0.0000 S   0  0  0  0  0  0
    1.6932   -2.5977    0.0000 N   0  0  0  0  0  0
    2.8203   -3.2457    0.0000 C   0  0  0  0  0  0
    3.9451   -2.5933    0.0000 O   0  0  0  0  0  0
    2.8232   -4.5457    0.0000 C   0  0  0  0  0  0
    3.9503   -5.1934    0.0000 C   0  0  0  0  0  0
    3.9529   -6.4934    0.0000 C   0  0  0  0  0  0
    5.0800   -7.1411    0.0000 Cl  0  0  0  0  0  0
    2.8284   -7.1455    0.0000 C   0  0  0  0  0  0
    1.7012   -6.4979    0.0000 C   0  0  0  0  0  0
    1.6986   -5.1978    0.0000 C   0  0  0  0  0  0
   -0.5663    1.2977    0.0000 C   0  0  0  0  0  0
  1  2  1  0  0  0
  2  7  1  0  0  0
  2  3  2  0  0  0
  3  4  1  0  0  0
  3  8  1  0  0  0
  4  5  2  0  0  0
  5  6  1  0  0  0
  6  7  2  0  0  0
  8  9  2  0  0  0
  8 10  1  0  0  0
 10 11  1  0  0  0
 11 29  1  0  0  0
 11 12  2  0  0  0
 12 13  1  0  0  0
 13 14  2  0  0  0
 14 15  1  0  0  0
 15 16  1  0  0  0
 15 29  2  0  0  0
 16 17  1  0  0  0
 17 18  2  0  0  0
 17 19  1  0  0  0
 19 20  1  0  0  0
 20 21  2  0  0  0
 20 22  1  0  0  0
 22 28  1  0  0  0
 22 23  2  0  0  0
 23 24  1  0  0  0
 24 25  1  0  0  0
 24 26  2  0  0  0
 26 27  1  0  0  0
 27 28  2  0  0  0
M  END
$$$$
 
                    3D
 Structure written by MMmdl.
 33 36  0  0  1  0            999 V2000
   -2.9050   -5.9989    0.0000 C   0  0  0  0  0  0
   -2.2542   -4.8736    0.0000 C   0  0  0  0  0  0
   -1.6050   -6.0000    0.0000 C   0  0  0  0  0  0
   -1.1276   -4.2247    0.0000 C   0  0  0  0  0  0
   -3.3795   -4.2229    0.0000 C   0  0  0  0  0  0
   -4.5059   -4.8721    0.0000 C   0  0  0  0  0  0
   -5.6312   -4.2210    0.0000 C   0  0  0  0  0  0
   -5.6301   -2.9210    0.0000 C   0  0  0  0  0  0
   -4.5038   -2.2720    0.0000 C   0  0  0  0  0  0
   -3.3785   -2.9228    0.0000 C   0  0  0  0  0  0
   -2.2522   -2.2736    0.0000 N   0  0  0  0  0  0
   -2.2511   -0.9736    0.0000 C   0  0  0  0  0  0
   -3.3764   -0.3228    0.0000 O   0  0  0  0  0  0
   -1.1248   -0.3246    0.0000 C   0  0  0  0  0  0
   -1.1237    0.9754    0.0000 S   0  0  0  0  0  0
    0.0026    1.6246    0.0000 C   0  0  0  0  0  0
    0.0036    2.9247    0.0000 N   0  0  0  0  0  0
    1.1300    3.5736    0.0000 C   0  0  0  0  0  0
    2.2553    2.9228    0.0000 C   0  0  0  0  0  0
    3.3816    3.5718    0.0000 C   0  0  0  0  0  0
    4.5069    2.9210    0.0000 C   0  0  0  0  0  0
    4.5059    1.6210    0.0000 C   0  0  0  0  0  0
    5.6312    0.9699    0.0000 C   0  0  0  0  0  0
    5.6301   -0.3301    0.0000 C   0  0  0  0  0  0
    4.5038   -0.9790    0.0000 C   0  0  0  0  0  0
    3.3785   -0.3283    0.0000 C   0  0  0  0  0  0
    3.3795    0.9718    0.0000 C   0  0  0  0  0  0
    2.2542    1.6228    0.0000 C   0  0  0  0  0  0
    1.1279    0.9736    0.0000 N   0  0  0  0  0  0
    1.1310    4.8736    0.0000 C   0  0  0  0  0  0
   -0.1690    4.8747    0.0000 F   0  0  0  0  0  0
    0.4820    6.0000    0.0000 F   0  0  0  0  0  0
    2.2574    5.5229    0.0000 F   0  0  0  0  0  0
  1  2  1  0  0  0
  2  3  1  0  0  0
  2  4  1  0  0  0
  2  5  1  0  0  0
  5 10  1  0  0  0
  5  6  2  0  0  0
  6  7  1  0  0  0
  7  8  2  0  0  0
  8  9  1  0  0  0
  9 10  2  0  0  0
 10 11  1  0  0  0
 11 12  1  0  0  0
 12 13  2  0  0  0
 12 14  1  0  0  0
 14 15  1  0  0  0
 15 16  1  0  0  0
 16 29  1  0  0  0
 16 17  2  0  0  0
 17 18  1  0  0  0
 18 19  2  0  0  0
 18 30  1  0  0  0
 19 28  1  0  0  0
 19 20  1  0  0  0
 20 21  1  0  0  0
 21 22  1  0  0  0
 22 27  1  0  0  0
 22 23  2  0  0  0
 23 24  1  0  0  0
 24 25  2  0  0  0
 25 26  1  0  0  0
 26 27  2  0  0  0
 27 28  1  0  0  0
 28 29  2  0  0  0
 30 31  1  0  0  0
 30 32  1  0  0  0
 30 33  1  0  0  0
M  END
$$$$
 
                    3D
 Structure written by MMmdl.
 25 26  0  0  1  0            999 V2000
   -3.9424    1.2886    0.0000 C   0  0  0  0  0  0
   -3.9450    2.5886    0.0000 C   0  0  0  0  0  0
   -5.0721    3.2365    0.0000 C   0  0  0  0  0  0
   -2.8205    3.2409    0.0000 N   0  0  0  0  0  0
   -1.6934    2.5930    0.0000 C   0  0  0  0  0  0
   -1.6908    1.2930    0.0000 O   0  0  0  0  0  0
   -0.5686    3.2453    0.0000 C   0  0  0  0  0  0
   -0.5715    4.5453    0.0000 C   0  0  0  0  0  0
    0.5530    5.1976    0.0000 C   0  0  0  0  0  0
    1.6804    4.5497    0.0000 C   0  0  0  0  0  0
    1.6830    3.2497    0.0000 C   0  0  0  0  0  0
    0.5585    2.5977    0.0000 C   0  0  0  0  0  0
    0.5611    1.2977    0.0000 N   0  0  0  0  0  0
    1.6882    0.6500    0.0000 C   0  0  0  0  0  0
    2.8127    1.3021    0.0000 S   0  0  0  0  0  0
    1.6908   -0.6500    0.0000 N   0  0  0  0  0  0
    2.8179   -1.2979    0.0000 C   0  0  0  0  0  0
    3.9424   -0.6456    0.0000 O   0  0  0  0  0  0
    2.8205   -2.5979    0.0000 C   0  0  0  0  0  0
    1.6960   -3.2500    0.0000 C   0  0  0  0  0  0
    1.6986   -4.5500    0.0000 C   0  0  0  0  0  0
    2.8257   -5.1976    0.0000 C   0  0  0  0  0  0
    3.9502   -4.5456    0.0000 C   0  0  0  0  0  0
    3.9476   -3.2456    0.0000 C   0  0  0  0  0  0
    5.0721   -2.5932    0.0000 I   0  0  0  0  0  0
  1  2  1  0  0  0
  2  3  1  0  0  0
  2  4  1  0  0  0
  4  5  1  0  0  0
  5  6  2  0  0  0
  5  7  1  0  0  0
  7 12  1  0  0  0
  7  8  2  0  0  0
  8  9  1  0  0  0
  9 10  2  0  0  0
 10 11  1  0  0  0
 11 12  2  0  0  0
 12 13  1  0  0  0
 13 14  1  0  0  0
 14 15  2  0  0  0
 14 16  1  0  0  0
 16 17  1  0  0  0
 17 18  2  0  0  0
 17 19  1  0  0  0
 19 24  1  0  0  0
 19 20  2  0  0  0
 20 21  1  0  0  0
 21 22  2  0  0  0
 22 23  1  0  0  0
 23 24  2  0  0  0
 24 25  1  0  0  0
M  END
$$$$
 
                    3D
 Structure written by MMmdl.
 29 31  0  0  1  0            999 V2000
   -1.1140    7.8023    0.0000 C   0  0  0  0  0  0
   -2.2411    7.1546    0.0000 C   0  0  0  0  0  0
   -2.2437    5.8546    0.0000 C   0  0  0  0  0  0
   -3.3708    5.2067    0.0000 C   0  0  0  0  0  0
   -4.4953    5.8590    0.0000 C   0  0  0  0  0  0
   -4.4927    7.1591    0.0000 C   0  0  0  0  0  0
   -3.3656    7.8067    0.0000 C   0  0  0  0  0  0
   -1.1192    5.2023    0.0000 C   0  0  0  0  0  0
    0.0079    5.8502    0.0000 O   0  0  0  0  0  0
   -1.1220    3.9023    0.0000 N   0  0  0  0  0  0
    0.0025    3.2499    0.0000 C   0  0  0  0  0  0
    1.1296    3.8978    0.0000 C   0  0  0  0  0  0
    2.2541    3.2455    0.0000 C   0  0  0  0  0  0
    2.2515    1.9455    0.0000 C   0  0  0  0  0  0
    1.1244    1.2978    0.0000 C   0  0  0  0  0  0
    1.1218   -0.0022    0.0000 N   0  0  0  0  0  0
    2.2463   -0.6546    0.0000 C   0  0  0  0  0  0
    3.3734   -0.0066    0.0000 S   0  0  0  0  0  0
    2.2437   -1.9546    0.0000 N   0  0  0  0  0  0
    3.3682   -2.6067    0.0000 C   0  0  0  0  0  0
    4.4953   -1.9590    0.0000 O   0  0  0  0  0  0
    3.3656   -3.9067    0.0000 C   0  0  0  0  0  0
    4.4901   -4.5590    0.0000 C   0  0  0  0  0  0
    4.4875   -5.8588    0.0000 C   0  0  0  0  0  0
    3.3604   -6.5067    0.0000 C   0  0  0  0  0  0
    3.3578   -7.8067    0.0000 F   0  0  0  0  0  0
    2.2359   -5.8544    0.0000 C   0  0  0  0  0  0
    2.2385   -4.5543    0.0000 C   0  0  0  0  0  0
   -0.0001    1.9499    0.0000 C   0  0  0  0  0  0
  1  2  1  0  0  0
  2  7  1  0  0  0
  2  3  2  0  0  0
  3  4  1  0  0  0
  3  8  1  0  0  0
  4  5  2  0  0  0
  5  6  1  0  0  0
  6  7  2  0  0  0
  8  9  2  0  0  0
  8 10  1  0  0  0
 10 11  1  0  0  0
 11 29  1  0  0  0
 11 12  2  0  0  0
 12 13  1  0  0  0
 13 14  2  0  0  0
 14 15  1  0  0  0
 15 16  1  0  0  0
 15 29  2  0  0  0
 16 17  1  0  0  0
 17 18  2  0  0  0
 17 19  1  0  0  0
 19 20  1  0  0  0
 20 21  2  0  0  0
 20 22  1  0  0  0
 22 28  1  0  0  0
 22 23  2  0  0  0
 23 24  1  0  0  0
 24 25  2  0  0  0
 25 26  1  0  0  0
 25 27  1  0  0  0
 27 28  2  0  0  0
M  END
$$$$
 
                    3D
 Structure written by MMmdl.
 26 28  0  0  1  0            999 V2000
    6.5184   -4.5726    0.0000 C   0  0  0  0  0  0
    5.3908   -3.9257    0.0000 C   0  0  0  0  0  0
    5.3871   -2.6260    0.0000 O   0  0  0  0  0  0
    4.2667   -4.5789    0.0000 N   0  0  0  0  0  0
    3.1391   -3.9322    0.0000 C   0  0  0  0  0  0
    2.0151   -4.5854    0.0000 C   0  0  0  0  0  0
    0.8877   -3.9385    0.0000 C   0  0  0  0  0  0
    0.8838   -2.6384    0.0000 C   0  0  0  0  0  0
   -0.2436   -1.9918    0.0000 N   0  0  0  0  0  0
   -0.2475   -0.6918    0.0000 C   0  0  0  0  0  0
    0.8767   -0.0386    0.0000 S   0  0  0  0  0  0
   -1.3752   -0.0449    0.0000 N   0  0  0  0  0  0
   -1.3788    1.2552    0.0000 C   0  0  0  0  0  0
   -0.2548    1.9083    0.0000 O   0  0  0  0  0  0
   -2.5065    1.9021    0.0000 C   0  0  0  0  0  0
   -2.6461    3.1946    0.0000 C   0  0  0  0  0  0
   -1.6823    4.0672    0.0000 Cl  0  0  0  0  0  0
   -3.9183    3.4614    0.0000 C   0  0  0  0  0  0
   -4.5652    2.3337    0.0000 C   0  0  0  0  0  0
   -3.6926    1.3701    0.0000 S   0  0  0  0  0  0
   -5.8653    2.3301    0.0000 C   0  0  0  0  0  0
   -6.5184    3.4541    0.0000 C   0  0  0  0  0  0
   -5.8715    4.5817    0.0000 C   0  0  0  0  0  0
   -4.5715    4.5854    0.0000 C   0  0  0  0  0  0
    2.0078   -1.9853    0.0000 C   0  0  0  0  0  0
    3.1354   -2.6322    0.0000 C   0  0  0  0  0  0
  1  2  1  0  0  0
  2  3  2  0  0  0
  2  4  1  0  0  0
  4  5  1  0  0  0
  5 26  1  0  0  0
  5  6  2  0  0  0
  6  7  1  0  0  0
  7  8  2  0  0  0
  8  9  1  0  0  0
  8 25  1  0  0  0
  9 10  1  0  0  0
 10 11  2  0  0  0
 10 12  1  0  0  0
 12 13  1  0  0  0
 13 14  2  0  0  0
 13 15  1  0  0  0
 15 20  1  0  0  0
 15 16  2  0  0  0
 16 17  1  0  0  0
 16 18  1  0  0  0
 18 24  1  0  0  0
 18 19  2  0  0  0
 19 20  1  0  0  0
 19 21  1  0  0  0
 21 22  2  0  0  0
 22 23  1  0  0  0
 23 24  2  0  0  0
 25 26  2  0  0  0
M  END
$$$$
 
                    3D
 Structure written by MMmdl.
 34 37  0  0  1  0            999 V2000
   -3.9373   -1.6328    0.0000 H   0  0  0  0  0  0
   -3.9399   -0.3328    0.0000 C   0  0  0  0  0  0
   -2.8154    0.3193    0.0000 N   0  0  0  0  0  0
   -1.6882   -0.3284    0.0000 C   0  0  0  0  0  0
   -1.6856   -1.6284    0.0000 C   0  0  0  0  0  0
   -0.5582   -2.2761    0.0000 C   0  0  0  0  0  0
    0.5663   -1.6240    0.0000 C   0  0  0  0  0  0
    0.5637   -0.3240    0.0000 C   0  0  0  0  0  0
    1.6882    0.3284    0.0000 C   0  0  0  0  0  0
    1.6856    1.6284    0.0000 C   0  0  0  0  0  0
    0.5582    2.2761    0.0000 C   0  0  0  0  0  0
   -0.5663    1.6240    0.0000 C   0  0  0  0  0  0
   -0.5637    0.3240    0.0000 C   0  0  0  0  0  0
    2.8154   -0.3193    0.0000 N   0  0  0  0  0  0
    3.9399    0.3328    0.0000 C   0  0  0  0  0  0
    3.9373    1.6328    0.0000 H   0  0  0  0  0  0
    5.0670   -0.3149    0.0000 C   0  0  0  0  0  0
    5.0696   -1.6149    0.0000 C   0  0  0  0  0  0
    6.1965   -2.2626    0.0000 C   0  0  0  0  0  0
    7.3213   -1.6105    0.0000 C   0  0  0  0  0  0
    8.4481   -2.2582    0.0000 O   0  0  0  0  0  0
    7.3187   -0.3104    0.0000 C   0  0  0  0  0  0
    8.4432    0.3419    0.0000 O   0  0  0  0  0  0
    9.5703   -0.3060    0.0000 C   0  0  0  0  0  0
    6.1915    0.3372    0.0000 C   0  0  0  0  0  0
   -5.0670    0.3149    0.0000 C   0  0  0  0  0  0
   -5.0696    1.6149    0.0000 C   0  0  0  0  0  0
   -6.1965    2.2626    0.0000 C   0  0  0  0  0  0
   -7.3213    1.6105    0.0000 C   0  0  0  0  0  0
   -8.4481    2.2582    0.0000 O   0  0  0  0  0  0
   -7.3187    0.3104    0.0000 C   0  0  0  0  0  0
   -8.4432   -0.3419    0.0000 O   0  0  0  0  0  0
   -9.5703    0.3060    0.0000 C   0  0  0  0  0  0
   -6.1915   -0.3372    0.0000 C   0  0  0  0  0  0
  1  2  1  0  0  0
  2  3  2  0  0  0
  2 26  1  0  0  0
  3  4  1  0  0  0
  4 13  1  0  0  0
  4  5  2  0  0  0
  5  6  1  0  0  0
  6  7  2  0  0  0
  7  8  1  0  0  0
  8 13  1  0  0  0
  8  9  2  0  0  0
  9 10  1  0  0  0
  9 14  1  0  0  0
 10 11  2  0  0  0
 11 12  1  0  0  0
 12 13  2  0  0  0
 14 15  2  0  0  0
 15 16  1  0  0  0
 15 17  1  0  0  0
 17 25  1  0  0  0
 17 18  2  0  0  0
 18 19  1  0  0  0
 19 20  2  0  0  0
 20 21  1  0  0  0
 20 22  1  0  0  0
 22 23  1  0  0  0
 22 25  2  0  0  0
 23 24  1  0  0  0
 26 34  1  0  0  0
 26 27  2  0  0  0
 27 28  1  0  0  0
 28 29  2  0  0  0
 29 30  1  0  0  0
 29 31  1  0  0  0
 31 32  1  0  0  0
 31 34  2  0  0  0
 32 33  1  0  0  0
M  END
$$$$
 
                    3D
 Structure written by MMmdl.
 26 28  0  0  1  0            999 V2000
   -1.1363    6.1716    0.0000 C   0  0  0  0  0  0
   -2.2609    5.5192    0.0000 C   0  0  0  0  0  0
   -3.3880    6.1669    0.0000 C   0  0  0  0  0  0
   -4.5125    5.5146    0.0000 C   0  0  0  0  0  0
   -4.5099    4.2148    0.0000 C   0  0  0  0  0  0
   -3.3828    3.5669    0.0000 C   0  0  0  0  0  0
   -2.2583    4.2192    0.0000 C   0  0  0  0  0  0
   -1.1311    3.5716    0.0000 C   0  0  0  0  0  0
   -0.0064    4.2236    0.0000 O   0  0  0  0  0  0
   -1.1285    2.2715    0.0000 N   0  0  0  0  0  0
   -0.0014    1.6239    0.0000 C   0  0  0  0  0  0
    0.0012    0.3238    0.0000 C   0  0  0  0  0  0
    1.1283   -0.3238    0.0000 C   0  0  0  0  0  0
    1.1309   -1.6239    0.0000 N   0  0  0  0  0  0
    2.2580   -2.2718    0.0000 C   0  0  0  0  0  0
    3.3825   -1.6194    0.0000 O   0  0  0  0  0  0
    2.2609   -3.5716    0.0000 C   0  0  0  0  0  0
    3.3880   -4.2195    0.0000 C   0  0  0  0  0  0
    4.5125   -3.5671    0.0000 F   0  0  0  0  0  0
    3.3906   -5.5195    0.0000 C   0  0  0  0  0  0
    2.2661   -6.1716    0.0000 C   0  0  0  0  0  0
    1.1389   -5.5239    0.0000 C   0  0  0  0  0  0
    1.1361   -4.2239    0.0000 C   0  0  0  0  0  0
    2.2528    0.3283    0.0000 C   0  0  0  0  0  0
    2.2502    1.6283    0.0000 C   0  0  0  0  0  0
    1.1231    2.2759    0.0000 C   0  0  0  0  0  0
  1  2  1  0  0  0
  2  7  1  0  0  0
  2  3  2  0  0  0
  3  4  1  0  0  0
  4  5  2  0  0  0
  5  6  1  0  0  0
  6  7  2  0  0  0
  7  8  1  0  0  0
  8  9  2  0  0  0
  8 10  1  0  0  0
 10 11  1  0  0  0
 11 26  1  0  0  0
 11 12  2  0  0  0
 12 13  1  0  0  0
 13 14  1  0  0  0
 13 24  2  0  0  0
 14 15  1  0  0  0
 15 16  2  0  0  0
 15 17  1  0  0  0
 17 23  1  0  0  0
 17 18  2  0  0  0
 18 19  1  0  0  0
 18 20  1  0  0  0
 20 21  2  0  0  0
 21 22  1  0  0  0
 22 23  2  0  0  0
 24 25  1  0  0  0
 25 26  2  0  0  0
M  END
$$$$
 
                    3D
 Structure written by MMmdl.
 32 35  0  0  1  0            999 V2000
   -5.0613    2.6047    0.0000 H   0  0  0  0  0  0
   -3.9349    3.2537    0.0000 C   0  0  0  0  0  0
   -2.8096    2.6029    0.0000 N   0  0  0  0  0  0
   -2.8107    1.3029    0.0000 N   0  0  0  0  0  0
   -1.6854    0.6518    0.0000 C   0  0  0  0  0  0
   -0.5590    1.3011    0.0000 O   0  0  0  0  0  0
   -1.6864   -0.6482    0.0000 C   0  0  0  0  0  0
   -2.8127   -1.2972    0.0000 C   0  0  0  0  0  0
   -3.9381   -0.6464    0.0000 C   0  0  0  0  0  0
   -5.0644   -1.2953    0.0000 C   0  0  0  0  0  0
   -5.0654   -2.5954    0.0000 C   0  0  0  0  0  0
   -3.9401   -3.2464    0.0000 C   0  0  0  0  0  0
   -2.8138   -2.5972    0.0000 C   0  0  0  0  0  0
   -1.6885   -3.2483    0.0000 N   0  0  0  0  0  0
   -0.5621   -2.5990    0.0000 C   0  0  0  0  0  0
   -0.5611   -1.2990    0.0000 C   0  0  0  0  0  0
    0.5632   -3.2498    0.0000 C   0  0  0  0  0  0
    1.6895   -2.6008    0.0000 C   0  0  0  0  0  0
    2.8148   -3.2516    0.0000 C   0  0  0  0  0  0
    2.8138   -4.5517    0.0000 C   0  0  0  0  0  0
    1.6874   -5.2009    0.0000 C   0  0  0  0  0  0
    0.5621   -4.5498    0.0000 C   0  0  0  0  0  0
    3.9391   -5.2027    0.0000 C   0  0  3  0  0  0
    5.0654   -4.5535    0.0000 C   0  0  0  0  0  0
    3.9381   -6.5027    0.0000 C   0  0  0  0  0  0
    5.0634   -7.1535    0.0000 C   0  0  0  0  0  0
   -3.9339    4.5535    0.0000 C   0  0  0  0  0  0
   -2.8075    5.2027    0.0000 C   0  0  0  0  0  0
   -2.8065    6.5027    0.0000 N   0  0  0  0  0  0
   -3.9318    7.1535    0.0000 C   0  0  0  0  0  0
   -5.0582    6.5046    0.0000 C   0  0  0  0  0  0
   -5.0592    5.2048    0.0000 C   0  0  0  0  0  0
  1  2  1  0  0  0
  2  3  2  0  0  0
  2 27  1  0  0  0
  3  4  1  0  0  0
  4  5  1  0  0  0
  5  6  2  0  0  0
  5  7  1  0  0  0
  7 16  1  0  0  0
  7  8  2  0  0  0
  8 13  1  0  0  0
  8  9  1  0  0  0
  9 10  2  0  0  0
 10 11  1  0  0  0
 11 12  2  0  0  0
 12 13  1  0  0  0
 13 14  2  0  0  0
 14 15  1  0  0  0
 15 16  2  0  0  0
 15 17  1  0  0  0
 17 22  1  0  0  0
 17 18  2  0  0  0
 18 19  1  0  0  0
 19 20  2  0  0  0
 20 21  1  0  0  0
 20 23  1  0  0  0
 21 22  2  0  0  0
 23 24  1  0  0  0
 23 25  1  0  0  0
 25 26  1  0  0  0
 27 32  1  0  0  0
 27 28  2  0  0  0
 28 29  1  0  0  0
 29 30  2  0  0  0
 30 31  1  0  0  0
 31 32  2  0  0  0
M  END
$$$$
 
                    3D
 Structure written by MMmdl.
 31 33  0  0  1  0            999 V2000
    3.9378   -3.0150    0.0000 C   0  0  0  0  0  0
    3.9386   -1.7150    0.0000 C   0  0  0  0  0  0
    5.0649   -1.0660    0.0000 N   0  0  0  0  0  0
    5.0660    0.2340    0.0000 N   0  0  0  0  0  0
    6.1923    0.8832    0.0000 C   0  0  0  0  0  0
    7.3176    0.2324    0.0000 O   0  0  0  0  0  0
    6.1934    2.1833    0.0000 C   0  0  0  0  0  0
    7.3197    2.8325    0.0000 C   0  0  0  0  0  0
    7.3207    4.1325    0.0000 C   0  0  0  0  0  0
    6.1954    4.7833    0.0000 C   0  0  0  0  0  0
    5.0691    4.1341    0.0000 N   0  0  0  0  0  0
    5.0680    2.8341    0.0000 C   0  0  0  0  0  0
    2.8133   -1.0642    0.0000 C   0  0  0  0  0  0
    2.8143    0.2358    0.0000 C   0  0  0  0  0  0
    1.6890    0.8869    0.0000 C   0  0  0  0  0  0
    0.5627    0.2376    0.0000 C   0  0  0  0  0  0
    0.5616   -1.0624    0.0000 C   0  0  0  0  0  0
   -0.5647   -1.7114    0.0000 N   0  0  0  0  0  0
   -1.6900   -1.0606    0.0000 C   0  0  0  0  0  0
   -1.6890    0.2395    0.0000 O   0  0  0  0  0  0
   -2.8164   -1.7095    0.0000 C   0  0  0  0  0  0
   -3.9417   -1.0587    0.0000 C   0  0  0  0  0  0
   -5.0681   -1.7080    0.0000 C   0  0  0  0  0  0
   -5.0691   -3.0080    0.0000 C   0  0  0  0  0  0
   -3.9438   -3.6588    0.0000 C   0  0  0  0  0  0
   -2.8174   -3.0096    0.0000 C   0  0  0  0  0  0
   -6.1954   -3.6570    0.0000 C   0  0  0  0  0  0
   -5.5465   -4.7833    0.0000 C   0  0  0  0  0  0
   -6.8465   -4.7823    0.0000 C   0  0  0  0  0  0
   -7.3207   -3.0062    0.0000 C   0  0  0  0  0  0
    1.6869   -1.7132    0.0000 C   0  0  0  0  0  0
  1  2  1  0  0  0
  2  3  2  0  0  0
  2 13  1  0  0  0
  3  4  1  0  0  0
  4  5  1  0  0  0
  5  6  2  0  0  0
  5  7  1  0  0  0
  7 12  1  0  0  0
  7  8  2  0  0  0
  8  9  1  0  0  0
  9 10  2  0  0  0
 10 11  1  0  0  0
 11 12  2  0  0  0
 13 31  1  0  0  0
 13 14  2  0  0  0
 14 15  1  0  0  0
 15 16  2  0  0  0
 16 17  1  0  0  0
 17 18  1  0  0  0
 17 31  2  0  0  0
 18 19  1  0  0  0
 19 20  2  0  0  0
 19 21  1  0  0  0
 21 26  1  0  0  0
 21 22  2  0  0  0
 22 23  1  0  0  0
 23 24  2  0  0  0
 24 25  1  0  0  0
 24 27  1  0  0  0
 25 26  2  0  0  0
 27 28  1  0  0  0
 27 29  1  0  0  0
 27 30  1  0  0  0
M  END
$$$$
 
                    3D
 Structure written by MMmdl.
 29 31  0  0  1  0            999 V2000
   -1.1222    3.5762    0.0000 C   0  0  0  0  0  0
    0.0031    2.9254    0.0000 C   0  0  0  0  0  0
    1.1295    3.5744    0.0000 N   0  0  0  0  0  0
    2.2548    2.9236    0.0000 N   0  0  0  0  0  0
    3.3811    3.5729    0.0000 C   0  0  0  0  0  0
    3.3821    4.8729    0.0000 O   0  0  0  0  0  0
    4.5064    2.9218    0.0000 C   0  0  0  0  0  0
    4.5054    1.6218    0.0000 C   0  0  0  0  0  0
    5.6307    0.9710    0.0000 C   0  0  0  0  0  0
    6.7570    1.6200    0.0000 N   0  0  0  0  0  0
    6.7580    2.9200    0.0000 C   0  0  0  0  0  0
    5.6327    3.5710    0.0000 C   0  0  0  0  0  0
    0.0021    1.6254    0.0000 C   0  0  0  0  0  0
   -1.1243    0.9762    0.0000 C   0  0  0  0  0  0
   -1.1253   -0.3238    0.0000 C   0  0  0  0  0  0
   -2.2516   -0.9728    0.0000 N   0  0  0  0  0  0
   -2.2527   -2.2728    0.0000 C   0  0  0  0  0  0
   -1.1274   -2.9239    0.0000 O   0  0  0  0  0  0
   -3.3790   -2.9221    0.0000 C   0  0  0  0  0  0
   -3.3801   -4.2221    0.0000 C   0  0  0  0  0  0
   -2.2548   -4.8729    0.0000 Cl  0  0  0  0  0  0
   -4.5064   -4.8711    0.0000 C   0  0  0  0  0  0
   -5.6317   -4.2203    0.0000 C   0  0  0  0  0  0
   -6.7580   -4.8692    0.0000 Cl  0  0  0  0  0  0
   -5.6307   -2.9202    0.0000 C   0  0  0  0  0  0
   -4.5043   -2.2710    0.0000 C   0  0  0  0  0  0
    0.0000   -0.9746    0.0000 C   0  0  0  0  0  0
    1.1263   -0.3257    0.0000 C   0  0  0  0  0  0
    1.1274    0.9744    0.0000 C   0  0  0  0  0  0
  1  2  1  0  0  0
  2  3  2  0  0  0
  2 13  1  0  0  0
  3  4  1  0  0  0
  4  5  1  0  0  0
  5  6  2  0  0  0
  5  7  1  0  0  0
  7 12  1  0  0  0
  7  8  2  0  0  0
  8  9  1  0  0  0
  9 10  2  0  0  0
 10 11  1  0  0  0
 11 12  2  0  0  0
 13 29  1  0  0  0
 13 14  2  0  0  0
 14 15  1  0  0  0
 15 16  1  0  0  0
 15 27  2  0  0  0
 16 17  1  0  0  0
 17 18  2  0  0  0
 17 19  1  0  0  0
 19 26  1  0  0  0
 19 20  2  0  0  0
 20 21  1  0  0  0
 20 22  1  0  0  0
 22 23  2  0  0  0
 23 24  1  0  0  0
 23 25  1  0  0  0
 25 26  2  0  0  0
 27 28  1  0  0  0
 28 29  2  0  0  0
M  END
$$$$
 
                    3D
 Structure written by MMmdl.
 41 45  0  0  1  0            999 V2000
   10.8490    0.9273    0.0000 C   0  0  0  0  0  0
    9.7245    0.2752    0.0000 C   0  0  0  0  0  0
    9.7271   -1.0248    0.0000 C   0  0  0  0  0  0
    8.5974    0.9229    0.0000 C   0  0  0  0  0  0
    7.4728    0.2708    0.0000 O   0  0  0  0  0  0
    6.3457    0.9185    0.0000 C   0  0  0  0  0  0
    5.2212    0.2661    0.0000 C   0  0  0  0  0  0
    4.0941    0.9141    0.0000 C   0  0  0  0  0  0
    4.0915    2.2138    0.0000 C   0  0  0  0  0  0
    5.2160    2.8662    0.0000 C   0  0  0  0  0  0
    6.3431    2.2185    0.0000 C   0  0  0  0  0  0
    2.9695    0.2617    0.0000 C   0  0  0  0  0  0
    1.8424    0.9094    0.0000 C   0  0  0  0  0  0
    0.7179    0.2573    0.0000 C   0  0  0  0  0  0
   -0.4095    0.9050    0.0000 C   0  0  0  0  0  0
   -0.4121    2.2050    0.0000 O   0  0  0  0  0  0
   -1.5340    0.2526    0.0000 N   0  0  0  0  0  0
   -2.6612    0.9005    0.0000 C   0  0  0  0  0  0
   -2.6638    2.2006    0.0000 S   0  0  0  0  0  0
   -3.7857    0.2482    0.0000 N   0  0  0  0  0  0
   -4.9126    0.8959    0.0000 C   0  0  0  0  0  0
   -5.0511    2.1886    0.0000 C   0  0  0  0  0  0
   -4.0868    3.0601    0.0000 C   0  0  0  0  0  0
   -6.3231    2.4562    0.0000 N   0  0  0  0  0  0
   -6.8543    3.6428    0.0000 C   0  0  0  0  0  0
   -6.9710    1.3290    0.0000 N   0  0  0  0  0  0
   -6.0992    0.3647    0.0000 C   0  0  0  0  0  0
   -6.3668   -0.9073    0.0000 O   0  0  0  0  0  0
   -8.2638    1.1907    0.0000 C   0  0  0  0  0  0
   -9.0298    2.2409    0.0000 C   0  0  0  0  0  0
  -10.3225    2.1023    0.0000 C   0  0  0  0  0  0
  -10.8490    0.9138    0.0000 C   0  0  0  0  0  0
  -10.0825   -0.1364    0.0000 C   0  0  0  0  0  0
   -8.7900    0.0020    0.0000 C   0  0  0  0  0  0
    0.7205   -1.0428    0.0000 C   0  0  0  0  0  0
   -0.4041   -1.6951    0.0000 C   0  0  0  0  0  0
   -0.4015   -2.9951    0.0000 C   0  0  0  0  0  0
    0.7257   -3.6428    0.0000 C   0  0  0  0  0  0
    1.8502   -2.9905    0.0000 C   0  0  0  0  0  0
    1.8476   -1.6904    0.0000 C   0  0  0  0  0  0
    2.9721   -1.0383    0.0000 N   0  0  0  0  0  0
  1  2  1  0  0  0
  2  3  1  0  0  0
  2  4  1  0  0  0
  4  5  1  0  0  0
  5  6  1  0  0  0
  6 11  1  0  0  0
  6  7  2  0  0  0
  7  8  1  0  0  0
  8  9  2  0  0  0
  8 12  1  0  0  0
  9 10  1  0  0  0
 10 11  2  0  0  0
 12 41  1  0  0  0
 12 13  2  0  0  0
 13 14  1  0  0  0
 14 15  1  0  0  0
 14 35  2  0  0  0
 15 16  2  0  0  0
 15 17  1  0  0  0
 17 18  1  0  0  0
 18 19  2  0  0  0
 18 20  1  0  0  0
 20 21  1  0  0  0
 21 27  1  0  0  0
 21 22  2  0  0  0
 22 23  1  0  0  0
 22 24  1  0  0  0
 24 25  1  0  0  0
 24 26  1  0  0  0
 26 27  1  0  0  0
 26 29  1  0  0  0
 27 28  2  0  0  0
 29 34  1  0  0  0
 29 30  2  0  0  0
 30 31  1  0  0  0
 31 32  2  0  0  0
 32 33  1  0  0  0
 33 34  2  0  0  0
 35 40  1  0  0  0
 35 36  1  0  0  0
 36 37  2  0  0  0
 37 38  1  0  0  0
 38 39  2  0  0  0
 39 40  1  0  0  0
 40 41  2  0  0  0
M  END
$$$$
 
                    3D
 Structure written by MMmdl.
 32 35  0  0  1  0            999 V2000
   -5.0613    2.6047    0.0000 H   0  0  0  0  0  0
   -3.9349    3.2537    0.0000 C   0  0  0  0  0  0
   -2.8096    2.6029    0.0000 N   0  0  0  0  0  0
   -2.8107    1.3029    0.0000 N   0  0  0  0  0  0
   -1.6854    0.6518    0.0000 C   0  0  0  0  0  0
   -0.5590    1.3011    0.0000 O   0  0  0  0  0  0
   -1.6864   -0.6482    0.0000 C   0  0  0  0  0  0
   -2.8127   -1.2972    0.0000 C   0  0  0  0  0  0
   -3.9381   -0.6464    0.0000 C   0  0  0  0  0  0
   -5.0644   -1.2953    0.0000 C   0  0  0  0  0  0
   -5.0654   -2.5954    0.0000 C   0  0  0  0  0  0
   -3.9401   -3.2464    0.0000 C   0  0  0  0  0  0
   -2.8138   -2.5972    0.0000 C   0  0  0  0  0  0
   -1.6885   -3.2483    0.0000 N   0  0  0  0  0  0
   -0.5621   -2.5990    0.0000 C   0  0  0  0  0  0
   -0.5611   -1.2990    0.0000 C   0  0  0  0  0  0
    0.5632   -3.2498    0.0000 C   0  0  0  0  0  0
    1.6895   -2.6008    0.0000 C   0  0  0  0  0  0
    2.8148   -3.2516    0.0000 C   0  0  0  0  0  0
    2.8138   -4.5517    0.0000 C   0  0  0  0  0  0
    1.6874   -5.2009    0.0000 C   0  0  0  0  0  0
    0.5621   -4.5498    0.0000 C   0  0  0  0  0  0
    3.9391   -5.2027    0.0000 C   0  0  3  0  0  0
    5.0654   -4.5535    0.0000 C   0  0  0  0  0  0
    3.9381   -6.5027    0.0000 C   0  0  0  0  0  0
    5.0634   -7.1535    0.0000 C   0  0  0  0  0  0
   -3.9339    4.5535    0.0000 C   0  0  0  0  0  0
   -2.8075    5.2027    0.0000 C   0  0  0  0  0  0
   -2.8065    6.5027    0.0000 C   0  0  0  0  0  0
   -3.9318    7.1535    0.0000 N   0  0  0  0  0  0
   -5.0582    6.5046    0.0000 C   0  0  0  0  0  0
   -5.0592    5.2048    0.0000 C   0  0  0  0  0  0
  1  2  1  0  0  0
  2  3  2  0  0  0
  2 27  1  0  0  0
  3  4  1  0  0  0
  4  5  1  0  0  0
  5  6  2  0  0  0
  5  7  1  0  0  0
  7 16  1  0  0  0
  7  8  2  0  0  0
  8 13  1  0  0  0
  8  9  1  0  0  0
  9 10  2  0  0  0
 10 11  1  0  0  0
 11 12  2  0  0  0
 12 13  1  0  0  0
 13 14  2  0  0  0
 14 15  1  0  0  0
 15 16  2  0  0  0
 15 17  1  0  0  0
 17 22  1  0  0  0
 17 18  2  0  0  0
 18 19  1  0  0  0
 19 20  2  0  0  0
 20 21  1  0  0  0
 20 23  1  0  0  0
 21 22  2  0  0  0
 23 24  1  0  0  0
 23 25  1  0  0  0
 25 26  1  0  0  0
 27 32  1  0  0  0
 27 28  2  0  0  0
 28 29  1  0  0  0
 29 30  2  0  0  0
 30 31  1  0  0  0
 31 32  2  0  0  0
M  END
$$$$
 
                    3D
 Structure written by MMmdl.
 23 25  0  0  1  0            999 V2000
   -6.4312   -0.0957    0.0000 C   0  0  0  0  0  0
   -5.1387    0.0434    0.0000 C   0  0  0  0  0  0
   -4.6130    1.2324    0.0000 C   0  0  0  0  0  0
   -3.3205    1.3715    0.0000 C   0  0  0  0  0  0
   -2.7945    2.5603    0.0000 C   0  0  0  0  0  0
   -2.5538    0.3216    0.0000 C   0  0  0  0  0  0
   -3.0795   -0.8674    0.0000 C   0  0  0  0  0  0
   -4.3720   -1.0065    0.0000 C   0  0  0  0  0  0
   -1.2613    0.4607    0.0000 C   0  0  0  0  0  0
   -0.6141    1.5881    0.0000 C   0  0  0  0  0  0
    0.6583    1.3211    0.0000 S   0  0  0  0  0  0
    0.7974    0.0283    0.0000 C   0  0  0  0  0  0
    1.9248   -0.6186    0.0000 N   0  0  0  0  0  0
    3.0488    0.0341    0.0000 C   0  0  0  0  0  0
    3.0457    1.3341    0.0000 O   0  0  0  0  0  0
    4.1765   -0.6131    0.0000 C   0  0  0  0  0  0
    4.1796   -1.9131    0.0000 C   0  0  0  0  0  0
    5.3070   -2.5603    0.0000 C   0  0  0  0  0  0
    6.4312   -1.9077    0.0000 C   0  0  0  0  0  0
    6.4281   -0.6076    0.0000 N   0  0  0  0  0  0
    5.3007    0.0398    0.0000 C   0  0  0  0  0  0
    5.2973    1.3395    0.0000 Cl  0  0  0  0  0  0
   -0.3887   -0.5034    0.0000 N   0  0  0  0  0  0
  1  2  1  0  0  0
  2  8  1  0  0  0
  2  3  2  0  0  0
  3  4  1  0  0  0
  4  5  1  0  0  0
  4  6  2  0  0  0
  6  7  1  0  0  0
  6  9  1  0  0  0
  7  8  2  0  0  0
  9 23  1  0  0  0
  9 10  2  0  0  0
 10 11  1  0  0  0
 11 12  1  0  0  0
 12 13  1  0  0  0
 12 23  2  0  0  0
 13 14  1  0  0  0
 14 15  2  0  0  0
 14 16  1  0  0  0
 16 21  1  0  0  0
 16 17  2  0  0  0
 17 18  1  0  0  0
 18 19  2  0  0  0
 19 20  1  0  0  0
 20 21  2  0  0  0
 21 22  1  0  0  0
M  END
$$$$
 
                    3D
 Structure written by MMmdl.
 35 39  0  0  1  0            999 V2000
   -0.8631    4.4884    0.0000 C   0  0  0  0  0  0
   -0.0913    3.4280    0.0000 N   0  0  0  0  0  0
   -0.4956    2.1800    0.0000 C   0  0  0  0  0  0
    0.5662    1.4100    0.0000 C   0  0  0  0  0  0
    0.5672    0.0983    0.0000 C   0  0  3  0  0  0
   -0.5683   -0.5587    0.0000 C   0  0  0  0  0  0
   -1.7048    0.0964    0.0000 C   0  0  0  0  0  0
   -1.7058    1.4082    0.0000 O   0  0  0  0  0  0
   -2.8402   -0.5605    0.0000 N   0  0  0  0  0  0
   -3.9767    0.0946    0.0000 C   0  0  0  0  0  0
   -5.1122   -0.5623    0.0000 N   0  0  0  0  0  0
   -6.2487    0.0927    0.0000 C   0  0  0  0  0  0
   -6.2497    1.4045    0.0000 C   0  0  0  0  0  0
   -7.3862    2.0596    0.0000 C   0  0  0  0  0  0
   -5.1143    2.0612    0.0000 C   0  0  0  0  0  0
   -3.9778    1.4063    0.0000 C   0  0  0  0  0  0
   -0.5672   -1.8704    0.0000 C   0  0  0  0  0  0
   -1.7027   -2.5271    0.0000 C   0  0  0  0  0  0
    0.5693   -2.5253    0.0000 N   0  0  0  0  0  0
    1.7048   -1.8686    0.0000 C   0  0  0  0  0  0
    1.7037   -0.5568    0.0000 C   0  0  0  0  0  0
    2.8392    0.1001    0.0000 C   0  0  0  0  0  0
    2.8384    1.0183    0.0000 O   0  0  0  0  0  0
    3.9757   -0.5550    0.0000 C   0  0  0  0  0  0
    3.9767   -1.8668    0.0000 C   0  0  3  0  0  0
    2.8413   -2.5234    0.0000 C   0  0  0  0  0  0
    5.1132   -2.5218    0.0000 C   0  0  0  0  0  0
    6.2487   -1.8649    0.0000 C   0  0  0  0  0  0
    7.3852   -2.5200    0.0000 C   0  0  0  0  0  0
    7.3862   -3.8318    0.0000 C   0  0  0  0  0  0
    6.2508   -4.4884    0.0000 C   0  0  0  0  0  0
    5.1143   -3.8336    0.0000 C   0  0  0  0  0  0
    1.6268    2.1818    0.0000 C   0  0  0  0  0  0
    2.8743    2.1711    0.0000 C   0  0  0  0  0  0
    1.2205    3.4291    0.0000 N   0  0  0  0  0  0
  1  2  1  0  0  0
  2 35  1  0  0  0
  2  3  1  0  0  0
  3  4  2  0  0  0
  4  5  1  0  0  0
  4 33  1  0  0  0
  5 21  1  0  0  0
  5  6  1  0  0  0
  6  7  1  0  0  0
  6 17  2  0  0  0
  7  8  2  0  0  0
  7  9  1  0  0  0
  9 10  1  0  0  0
 10 16  1  0  0  0
 10 11  2  0  0  0
 11 12  1  0  0  0
 12 13  2  0  0  0
 13 14  1  0  0  0
 13 15  1  0  0  0
 15 16  2  0  0  0
 17 18  1  0  0  0
 17 19  1  0  0  0
 19 20  1  0  0  0
 20 26  1  0  0  0
 20 21  2  0  0  0
 21 22  1  0  0  0
 22 23  2  0  0  0
 22 24  1  0  0  0
 24 25  1  0  0  0
 25 26  1  0  0  0
 25 27  1  0  0  0
 27 32  1  0  0  0
 27 28  2  0  0  0
 28 29  1  0  0  0
 29 30  2  0  0  0
 30 31  1  0  0  0
 31 32  2  0  0  0
 33 34  1  0  0  0
 33 35  2  0  0  0
M  END
$$$$
 
                    3D
 Structure written by MMmdl.
 35 39  0  0  1  0            999 V2000
   -0.6157    4.4484    0.0000 C   0  0  0  0  0  0
    0.1492    3.3972    0.0000 N   0  0  0  0  0  0
    1.4493    3.3982    0.0000 N   0  0  0  0  0  0
    1.8520    2.1622    0.0000 C   0  0  0  0  0  0
    0.8011    1.3973    0.0000 C   0  0  0  0  0  0
    0.8021    0.0972    0.0000 C   0  0  3  0  0  0
   -0.3232   -0.5535    0.0000 C   0  0  0  0  0  0
   -1.6037   -0.3289    0.0000 C   0  0  0  0  0  0
   -2.0493    0.8926    0.0000 O   0  0  0  0  0  0
   -2.4386   -1.3255    0.0000 N   0  0  0  0  0  0
   -3.7191   -1.1009    0.0000 C   0  0  0  0  0  0
   -4.5540   -2.0972    0.0000 N   0  0  0  0  0  0
   -5.8342   -1.8723    0.0000 C   0  0  0  0  0  0
   -6.2796   -0.6510    0.0000 C   0  0  0  0  0  0
   -7.5601   -0.4264    0.0000 C   0  0  0  0  0  0
   -5.4447    0.3453    0.0000 C   0  0  0  0  0  0
   -4.1647    0.1206    0.0000 C   0  0  0  0  0  0
   -0.3221   -1.8536    0.0000 C   0  0  0  0  0  0
   -1.4474   -2.5046    0.0000 C   0  0  0  0  0  0
    0.8042   -2.5028    0.0000 N   0  0  0  0  0  0
    1.9295   -1.8517    0.0000 C   0  0  0  0  0  0
    1.9284   -0.5517    0.0000 C   0  0  0  0  0  0
    3.0537    0.0991    0.0000 C   0  0  0  0  0  0
    3.0527    1.3991    0.0000 O   0  0  0  0  0  0
    4.1801   -0.5499    0.0000 C   0  0  0  0  0  0
    4.1811   -1.8499    0.0000 C   0  0  3  0  0  0
    3.0558   -2.5010    0.0000 C   0  0  0  0  0  0
    5.3075   -2.4992    0.0000 C   0  0  0  0  0  0
    6.4327   -1.8484    0.0000 C   0  0  0  0  0  0
    7.5591   -2.4973    0.0000 C   0  0  0  0  0  0
    7.5601   -3.7974    0.0000 C   0  0  0  0  0  0
    6.4348   -4.4484    0.0000 C   0  0  0  0  0  0
    5.3085   -3.7992    0.0000 C   0  0  0  0  0  0
   -0.2514    2.1606    0.0000 C   0  0  0  0  0  0
   -1.4875    1.7579    0.0000 C   0  0  0  0  0  0
  1  2  1  0  0  0
  2 34  1  0  0  0
  2  3  1  0  0  0
  3  4  2  0  0  0
  4  5  1  0  0  0
  5  6  1  0  0  0
  5 34  2  0  0  0
  6 22  1  0  0  0
  6  7  1  0  0  0
  7  8  1  0  0  0
  7 18  2  0  0  0
  8  9  2  0  0  0
  8 10  1  0  0  0
 10 11  1  0  0  0
 11 17  1  0  0  0
 11 12  2  0  0  0
 12 13  1  0  0  0
 13 14  2  0  0  0
 14 15  1  0  0  0
 14 16  1  0  0  0
 16 17  2  0  0  0
 18 19  1  0  0  0
 18 20  1  0  0  0
 20 21  1  0  0  0
 21 27  1  0  0  0
 21 22  2  0  0  0
 22 23  1  0  0  0
 23 24  2  0  0  0
 23 25  1  0  0  0
 25 26  1  0  0  0
 26 27  1  0  0  0
 26 28  1  0  0  0
 28 33  1  0  0  0
 28 29  2  0  0  0
 29 30  1  0  0  0
 30 31  2  0  0  0
 31 32  1  0  0  0
 32 33  2  0  0  0
 34 35  1  0  0  0
M  END
$$$$
 
                    3D
 Structure written by MMmdl.
 28 30  0  0  1  0            999 V2000
    5.6244   -5.5298    0.0000 C   0  0  0  0  0  0
    4.4981   -6.1790    0.0000 C   0  0  0  0  0  0
    3.3728   -5.5280    0.0000 C   0  0  0  0  0  0
    2.2464   -6.1772    0.0000 C   0  0  0  0  0  0
    1.1211   -5.5264    0.0000 C   0  0  0  0  0  0
    1.1222   -4.2264    0.0000 C   0  0  0  0  0  0
    2.2485   -3.5771    0.0000 C   0  0  0  0  0  0
    3.3738   -4.2279    0.0000 C   0  0  0  0  0  0
   -0.0031   -3.5753    0.0000 C   0  0  0  0  0  0
   -0.0021   -2.2753    0.0000 C   0  0  0  0  0  0
   -1.1274   -1.6245    0.0000 C   0  0  0  0  0  0
   -1.1263   -0.3245    0.0000 C   0  0  0  0  0  0
    0.0000    0.3247    0.0000 O   0  0  0  0  0  0
   -2.2516    0.3266    0.0000 N   0  0  0  0  0  0
   -2.2506    1.6266    0.0000 N   0  0  0  0  0  0
   -3.3759    2.2774    0.0000 C   0  0  0  0  0  0
   -4.5022    1.6284    0.0000 S   0  0  0  0  0  0
   -3.3749    3.5771    0.0000 N   0  0  0  0  0  0
   -4.5002    4.2282    0.0000 C   0  0  0  0  0  0
   -4.4991    5.5282    0.0000 C   0  0  0  0  0  0
   -5.6244    6.1790    0.0000 C   0  0  0  0  0  0
   -2.2537   -2.2735    0.0000 C   0  0  0  0  0  0
   -3.3790   -1.6227    0.0000 C   0  0  0  0  0  0
   -4.5054   -2.2717    0.0000 C   0  0  0  0  0  0
   -4.5064   -3.5717    0.0000 C   0  0  0  0  0  0
   -3.3811   -4.2227    0.0000 C   0  0  0  0  0  0
   -2.2548   -3.5735    0.0000 C   0  0  0  0  0  0
   -1.1295   -4.2245    0.0000 N   0  0  0  0  0  0
  1  2  1  0  0  0
  2  3  1  0  0  0
  3  8  1  0  0  0
  3  4  2  0  0  0
  4  5  1  0  0  0
  5  6  2  0  0  0
  6  7  1  0  0  0
  6  9  1  0  0  0
  7  8  2  0  0  0
  9 28  1  0  0  0
  9 10  2  0  0  0
 10 11  1  0  0  0
 11 12  1  0  0  0
 11 22  2  0  0  0
 12 13  2  0  0  0
 12 14  1  0  0  0
 14 15  1  0  0  0
 15 16  1  0  0  0
 16 17  2  0  0  0
 16 18  1  0  0  0
 18 19  1  0  0  0
 19 20  1  0  0  0
 20 21  2  0  0  0
 22 27  1  0  0  0
 22 23  1  0  0  0
 23 24  2  0  0  0
 24 25  1  0  0  0
 25 26  2  0  0  0
 26 27  1  0  0  0
 27 28  2  0  0  0
M  END
$$$$
 
                    3D
 Structure written by MMmdl.
 32 35  0  0  1  0            999 V2000
    3.9151    3.6260    0.0000 C   0  0  0  0  0  0
    2.6218    3.7609    0.0000 C   0  0  0  0  0  0
    1.8587    2.7084    0.0000 N   0  0  0  0  0  0
    2.2612    1.4726    0.0000 C   0  0  0  0  0  0
    1.2103    0.7075    0.0000 C   0  0  0  0  0  0
    1.2113   -0.5925    0.0000 C   0  0  3  0  0  0
    0.0861   -1.2433    0.0000 C   0  0  0  0  0  0
   -1.1944   -1.0187    0.0000 C   0  0  0  0  0  0
   -1.6401    0.2028    0.0000 O   0  0  0  0  0  0
   -2.0293   -2.0153    0.0000 N   0  0  0  0  0  0
   -3.3098   -1.7904    0.0000 C   0  0  0  0  0  0
   -3.7552   -0.5691    0.0000 C   0  0  0  0  0  0
   -5.0357   -0.3445    0.0000 C   0  0  0  0  0  0
   -5.4813    0.8770    0.0000 C   0  0  0  0  0  0
   -5.8703   -1.3408    0.0000 C   0  0  0  0  0  0
   -5.4247   -2.5623    0.0000 C   0  0  0  0  0  0
   -4.1442   -2.7870    0.0000 N   0  0  0  0  0  0
    0.0871   -2.5433    0.0000 C   0  0  0  0  0  0
   -1.0382   -3.1944    0.0000 C   0  0  0  0  0  0
    1.2134   -3.1926    0.0000 N   0  0  0  0  0  0
    2.3387   -2.5415    0.0000 C   0  0  0  0  0  0
    2.3377   -1.2415    0.0000 C   0  0  0  0  0  0
    3.4630   -0.5907    0.0000 C   0  0  0  0  0  0
    3.4619    0.7093    0.0000 O   0  0  0  0  0  0
    4.5893   -1.2397    0.0000 C   0  0  0  0  0  0
    4.5903   -2.5397    0.0000 C   0  0  0  0  0  0
    5.8703   -2.3130    0.0000 C   0  0  0  0  0  0
    5.0360   -3.7609    0.0000 C   0  0  0  0  0  0
    3.4650   -3.1907    0.0000 C   0  0  0  0  0  0
    0.1578    1.4708    0.0000 C   0  0  0  0  0  0
   -1.0780    1.0681    0.0000 C   0  0  0  0  0  0
    0.5587    2.7074    0.0000 N   0  0  0  0  0  0
  1  2  1  0  0  0
  2  3  1  0  0  0
  3 32  1  0  0  0
  3  4  1  0  0  0
  4  5  2  0  0  0
  5  6  1  0  0  0
  5 30  1  0  0  0
  6 22  1  0  0  0
  6  7  1  0  0  0
  7  8  1  0  0  0
  7 18  2  0  0  0
  8  9  2  0  0  0
  8 10  1  0  0  0
 10 11  1  0  0  0
 11 17  1  0  0  0
 11 12  2  0  0  0
 12 13  1  0  0  0
 13 14  1  0  0  0
 13 15  2  0  0  0
 15 16  1  0  0  0
 16 17  2  0  0  0
 18 19  1  0  0  0
 18 20  1  0  0  0
 20 21  1  0  0  0
 21 29  1  0  0  0
 21 22  2  0  0  0
 22 23  1  0  0  0
 23 24  2  0  0  0
 23 25  1  0  0  0
 25 26  1  0  0  0
 26 27  1  0  0  0
 26 28  1  0  0  0
 26 29  1  0  0  0
 30 31  1  0  0  0
 30 32  2  0  0  0
M  END
$$$$
 
                    3D
 Structure written by MMmdl.
 28 31  0  0  1  0            999 V2000
    4.5022   -5.8527    0.0000 C   0  0  0  0  0  0
    3.3769   -5.2017    0.0000 C   0  0  0  0  0  0
    2.2506   -5.8509    0.0000 C   0  0  0  0  0  0
    1.1253   -5.2001    0.0000 C   0  0  0  0  0  0
   -0.0010   -5.8491    0.0000 C   0  0  0  0  0  0
    1.1263   -3.9001    0.0000 C   0  0  0  0  0  0
    2.2527   -3.2508    0.0000 C   0  0  0  0  0  0
    3.3780   -3.9016    0.0000 C   0  0  0  0  0  0
    0.0010   -3.2490    0.0000 C   0  0  0  0  0  0
   -1.1253   -3.8983    0.0000 N   0  0  0  0  0  0
   -2.2506   -3.2472    0.0000 C   0  0  0  0  0  0
   -3.3769   -3.8964    0.0000 C   0  0  0  0  0  0
   -4.5022   -3.2454    0.0000 C   0  0  0  0  0  0
   -4.5012   -1.9454    0.0000 C   0  0  0  0  0  0
   -3.3749   -1.2964    0.0000 C   0  0  0  0  0  0
   -2.2496   -1.9472    0.0000 C   0  0  0  0  0  0
   -1.1232   -1.2982    0.0000 C   0  0  0  0  0  0
    0.0021   -1.9490    0.0000 C   0  0  0  0  0  0
   -1.1222    0.0018    0.0000 C   0  0  0  0  0  0
    0.0042    0.6511    0.0000 O   0  0  0  0  0  0
   -2.2475    0.6529    0.0000 N   0  0  0  0  0  0
   -2.2464    1.9529    0.0000 C   0  0  0  0  0  0
   -1.1201    2.6019    0.0000 C   0  0  0  0  0  0
   -1.1191    3.9016    0.0000 C   0  0  0  0  0  0
   -2.2444    4.5529    0.0000 C   0  0  0  0  0  0
   -2.2433    5.8527    0.0000 Br  0  0  0  0  0  0
   -3.3707    3.9037    0.0000 C   0  0  0  0  0  0
   -3.3717    2.6037    0.0000 N   0  0  0  0  0  0
  1  2  1  0  0  0
  2  8  1  0  0  0
  2  3  2  0  0  0
  3  4  1  0  0  0
  4  5  1  0  0  0
  4  6  2  0  0  0
  6  7  1  0  0  0
  6  9  1  0  0  0
  7  8  2  0  0  0
  9 18  1  0  0  0
  9 10  2  0  0  0
 10 11  1  0  0  0
 11 16  1  0  0  0
 11 12  2  0  0  0
 12 13  1  0  0  0
 13 14  2  0  0  0
 14 15  1  0  0  0
 15 16  2  0  0  0
 16 17  1  0  0  0
 17 18  2  0  0  0
 17 19  1  0  0  0
 19 20  2  0  0  0
 19 21  1  0  0  0
 21 22  1  0  0  0
 22 28  1  0  0  0
 22 23  2  0  0  0
 23 24  1  0  0  0
 24 25  2  0  0  0
 25 26  1  0  0  0
 25 27  1  0  0  0
 27 28  2  0  0  0
M  END
$$$$
 
                    3D
 Structure written by MMmdl.
 30 33  0  0  1  0            999 V2000
   -0.5682   -3.2929    0.0000 C   0  0  0  0  0  0
    0.5713   -2.6339    0.0000 C   0  0  0  0  0  0
    0.5703   -1.3175    0.0000 C   0  0  0  0  0  0
    1.7098   -0.6582    0.0000 C   0  0  3  0  0  0
    1.7087    0.6582    0.0000 C   0  0  0  0  0  0
    0.5682    1.3154    0.0000 C   0  0  0  0  0  0
    0.5671    2.6318    0.0000 C   0  0  0  0  0  0
    1.7066    3.2910    0.0000 C   0  0  0  0  0  0
    2.8471    2.6336    0.0000 C   0  0  0  0  0  0
    3.9866    3.2929    0.0000 Cl  0  0  0  0  0  0
    2.8482    1.3172    0.0000 C   0  0  0  0  0  0
    3.9885    1.0550    0.0000 Cl  0  0  0  0  0  0
    2.8503   -1.3156    0.0000 C   0  0  0  0  0  0
    2.8514   -2.6320    0.0000 C   0  0  0  0  0  0
    3.9919   -3.2892    0.0000 C   0  0  0  0  0  0
    5.1314   -2.6302    0.0000 C   0  0  0  0  0  0
    5.1303   -1.3138    0.0000 C   0  0  0  0  0  0
    3.9898   -0.6564    0.0000 C   0  0  0  0  0  0
    3.9893    0.2651    0.0000 O   0  0  0  0  0  0
    1.7119   -3.2910    0.0000 N   0  0  0  0  0  0
   -0.5703   -0.6601    0.0000 C   0  0  0  0  0  0
   -0.5713    0.6564    0.0000 O   0  0  0  0  0  0
   -1.7098   -1.3193    0.0000 N   0  0  0  0  0  0
   -2.8503   -0.6619    0.0000 C   0  0  0  0  0  0
   -2.8514    0.6545    0.0000 C   0  0  0  0  0  0
   -1.7119    1.3135    0.0000 C   0  0  0  0  0  0
   -3.9919    1.3117    0.0000 C   0  0  0  0  0  0
   -5.1314    0.6527    0.0000 C   0  0  0  0  0  0
   -5.1303   -0.6637    0.0000 C   0  0  0  0  0  0
   -3.9898   -1.3212    0.0000 N   0  0  0  0  0  0
  1  2  1  0  0  0
  2 20  1  0  0  0
  2  3  2  0  0  0
  3  4  1  0  0  0
  3 21  1  0  0  0
  4  5  1  0  0  0
  4 13  1  0  0  0
  5 11  1  0  0  0
  5  6  2  0  0  0
  6  7  1  0  0  0
  7  8  2  0  0  0
  8  9  1  0  0  0
  9 10  1  0  0  0
  9 11  2  0  0  0
 11 12  1  0  0  0
 13 18  1  0  0  0
 13 14  2  0  0  0
 14 15  1  0  0  0
 14 20  1  0  0  0
 15 16  1  0  0  0
 16 17  1  0  0  0
 17 18  1  0  0  0
 18 19  2  0  0  0
 21 22  2  0  0  0
 21 23  1  0  0  0
 23 24  1  0  0  0
 24 30  1  0  0  0
 24 25  2  0  0  0
 25 26  1  0  0  0
 25 27  1  0  0  0
 27 28  2  0  0  0
 28 29  1  0  0  0
 29 30  2  0  0  0
M  END
$$$$
 
                    3D
 Structure written by MMmdl.
 39 43  0  0  1  0            999 V2000
    5.0026   -5.2911    0.0000 C   0  0  0  0  0  0
    5.0015   -6.5911    0.0000 C   0  0  0  0  0  0
    6.1268   -7.2421    0.0000 C   0  0  0  0  0  0
    3.8752   -7.2403    0.0000 O   0  0  0  0  0  0
    2.7499   -6.5892    0.0000 C   0  0  0  0  0  0
    1.6236   -7.2385    0.0000 C   0  0  0  0  0  0
    0.4983   -6.5877    0.0000 C   0  0  0  0  0  0
    0.4993   -5.2877    0.0000 C   0  0  0  0  0  0
    1.6257   -4.6384    0.0000 C   0  0  0  0  0  0
    2.7510   -5.2892    0.0000 C   0  0  0  0  0  0
   -0.6260   -4.6366    0.0000 C   0  0  0  0  0  0
   -1.7523   -5.2859    0.0000 N   0  0  0  0  0  0
   -2.8776   -4.6348    0.0000 C   0  0  0  0  0  0
   -4.0039   -5.2840    0.0000 C   0  0  0  0  0  0
   -5.1292   -4.6330    0.0000 C   0  0  0  0  0  0
   -5.1282   -3.3330    0.0000 C   0  0  0  0  0  0
   -4.0018   -2.6840    0.0000 C   0  0  0  0  0  0
   -2.8765   -3.3348    0.0000 C   0  0  0  0  0  0
   -1.7502   -2.6858    0.0000 C   0  0  0  0  0  0
   -0.6249   -3.3366    0.0000 C   0  0  0  0  0  0
   -1.7492   -1.3858    0.0000 C   0  0  0  0  0  0
   -0.6228   -0.7366    0.0000 O   0  0  0  0  0  0
   -2.8745   -0.7348    0.0000 N   0  0  0  0  0  0
   -2.8734    0.5652    0.0000 C   0  0  0  0  0  0
   -3.9246    1.3302    0.0000 C   0  0  0  0  0  0
   -5.1612    0.9295    0.0000 C   0  0  0  0  0  0
   -6.1268    1.8000    0.0000 N   0  0  0  0  0  0
   -5.4326   -0.3419    0.0000 O   0  0  0  0  0  0
   -3.5219    2.5662    0.0000 C   0  0  0  0  0  0
   -2.2219    2.5652    0.0000 C   0  0  0  0  0  0
   -1.5711    3.6905    0.0000 C   0  0  0  0  0  0
   -2.2200    4.8168    0.0000 C   0  0  3  0  0  0
   -3.5200    4.8178    0.0000 C   0  0  0  0  0  0
   -4.1711    3.6926    0.0000 C   0  0  0  0  0  0
   -1.5692    5.9421    0.0000 C   0  0  0  0  0  0
   -2.6945    6.5929    0.0000 C   0  0  0  0  0  0
   -1.5682    7.2421    0.0000 C   0  0  0  0  0  0
   -0.2692    5.9411    0.0000 C   0  0  0  0  0  0
   -1.8212    1.3286    0.0000 S   0  0  0  0  0  0
  1  2  1  0  0  0
  2  3  1  0  0  0
  2  4  1  0  0  0
  4  5  1  0  0  0
  5 10  1  0  0  0
  5  6  2  0  0  0
  6  7  1  0  0  0
  7  8  2  0  0  0
  8  9  1  0  0  0
  8 11  1  0  0  0
  9 10  2  0  0  0
 11 20  1  0  0  0
 11 12  2  0  0  0
 12 13  1  0  0  0
 13 18  1  0  0  0
 13 14  2  0  0  0
 14 15  1  0  0  0
 15 16  2  0  0  0
 16 17  1  0  0  0
 17 18  2  0  0  0
 18 19  1  0  0  0
 19 20  2  0  0  0
 19 21  1  0  0  0
 21 22  2  0  0  0
 21 23  1  0  0  0
 23 24  1  0  0  0
 24 39  1  0  0  0
 24 25  2  0  0  0
 25 26  1  0  0  0
 25 29  1  0  0  0
 26 27  1  0  0  0
 26 28  2  0  0  0
 29 34  1  0  0  0
 29 30  2  0  0  0
 30 31  1  0  0  0
 30 39  1  0  0  0
 31 32  1  0  0  0
 32 33  1  0  0  0
 32 35  1  0  0  0
 33 34  1  0  0  0
 35 36  1  0  0  0
 35 37  1  0  0  0
 35 38  1  0  0  0
M  END
$$$$
 
                    3D
 Structure written by MMmdl.
 35 38  0  0  1  0            999 V2000
    4.5018   -6.8292    0.0000 C   0  0  0  0  0  0
    3.3754   -7.4782    0.0000 C   0  0  0  0  0  0
    3.3744   -8.7782    0.0000 C   0  0  0  0  0  0
    2.2501   -6.8274    0.0000 O   0  0  0  0  0  0
    2.2511   -5.5274    0.0000 C   0  0  0  0  0  0
    3.3775   -4.8781    0.0000 C   0  0  0  0  0  0
    3.3785   -3.5781    0.0000 C   0  0  0  0  0  0
    2.2532   -2.9273    0.0000 C   0  0  0  0  0  0
    1.1269   -3.5763    0.0000 C   0  0  0  0  0  0
    1.1258   -4.8763    0.0000 C   0  0  0  0  0  0
    0.0016   -2.9255    0.0000 C   0  0  0  0  0  0
    0.0026   -1.6254    0.0000 C   0  0  0  0  0  0
   -1.1227   -0.9744    0.0000 C   0  0  0  0  0  0
   -1.1217    0.3257    0.0000 C   0  0  0  0  0  0
    0.0047    0.9746    0.0000 O   0  0  0  0  0  0
   -2.2470    0.9765    0.0000 N   0  0  0  0  0  0
   -2.2459    2.2765    0.0000 C   0  0  0  0  0  0
   -1.1196    2.9257    0.0000 S   0  0  0  0  0  0
   -3.3713    2.9276    0.0000 N   0  0  0  0  0  0
   -3.3702    4.2273    0.0000 C   0  0  0  0  0  0
   -2.2439    4.8763    0.0000 C   0  0  0  0  0  0
   -2.2428    6.1763    0.0000 C   0  0  0  0  0  0
   -3.3681    6.8274    0.0000 C   0  0  0  0  0  0
   -4.4945    6.1782    0.0000 C   0  0  0  0  0  0
   -4.4955    4.8784    0.0000 C   0  0  0  0  0  0
   -3.3671    8.1274    0.0000 C   0  0  0  0  0  0
   -4.4924    8.7782    0.0000 C   0  0  0  0  0  0
   -2.2407    8.7764    0.0000 O   0  0  0  0  0  0
   -2.2491   -1.6236    0.0000 C   0  0  0  0  0  0
   -3.3744   -0.9726    0.0000 C   0  0  0  0  0  0
   -4.5007   -1.6218    0.0000 C   0  0  0  0  0  0
   -4.5018   -2.9218    0.0000 C   0  0  0  0  0  0
   -3.3765   -3.5726    0.0000 C   0  0  0  0  0  0
   -2.2501   -2.9237    0.0000 C   0  0  0  0  0  0
   -1.1248   -3.5745    0.0000 N   0  0  0  0  0  0
  1  2  1  0  0  0
  2  3  1  0  0  0
  2  4  1  0  0  0
  4  5  1  0  0  0
  5 10  1  0  0  0
  5  6  2  0  0  0
  6  7  1  0  0  0
  7  8  2  0  0  0
  8  9  1  0  0  0
  9 10  2  0  0  0
  9 11  1  0  0  0
 11 35  1  0  0  0
 11 12  2  0  0  0
 12 13  1  0  0  0
 13 14  1  0  0  0
 13 29  2  0  0  0
 14 15  2  0  0  0
 14 16  1  0  0  0
 16 17  1  0  0  0
 17 18  2  0  0  0
 17 19  1  0  0  0
 19 20  1  0  0  0
 20 25  1  0  0  0
 20 21  2  0  0  0
 21 22  1  0  0  0
 22 23  2  0  0  0
 23 24  1  0  0  0
 23 26  1  0  0  0
 24 25  2  0  0  0
 26 27  1  0  0  0
 26 28  2  0  0  0
 29 34  1  0  0  0
 29 30  1  0  0  0
 30 31  2  0  0  0
 31 32  1  0  0  0
 32 33  2  0  0  0
 33 34  1  0  0  0
 34 35  2  0  0  0
M  END
$$$$
 
                    3D
 Structure written by MMmdl.
 30 31  0  0  1  0            999 V2000
    2.2294    8.4521    0.0000 C   0  0  0  0  0  0
    2.2320    7.1521    0.0000 C   0  0  0  0  0  0
    1.1075    6.5000    0.0000 C   0  0  0  0  0  0
   -0.0196    7.1477    0.0000 C   0  0  0  0  0  0
   -0.0222    8.4477    0.0000 C   0  0  0  0  0  0
    1.1101    5.2000    0.0000 C   0  0  0  0  0  0
    2.2372    4.5523    0.0000 O   0  0  0  0  0  0
   -0.0144    4.5476    0.0000 N   0  0  0  0  0  0
   -0.0118    3.2476    0.0000 C   0  0  0  0  0  0
   -1.1364    2.5955    0.0000 C   0  0  0  0  0  0
   -2.2635    3.2432    0.0000 C   0  0  0  0  0  0
   -1.1338    1.2955    0.0000 C   0  0  0  0  0  0
   -0.0064    0.6478    0.0000 C   0  0  0  0  0  0
    1.1182    1.2999    0.0000 C   0  0  0  0  0  0
    1.1156    2.5999    0.0000 C   0  0  0  0  0  0
   -0.0038   -0.6522    0.0000 C   0  0  0  0  0  0
    1.1234   -1.3002    0.0000 C   0  0  0  0  0  0
    1.1260   -2.5999    0.0000 C   0  0  0  0  0  0
    2.2531   -3.2479    0.0000 C   0  0  0  0  0  0
    0.0014   -3.2523    0.0000 C   0  0  0  0  0  0
    0.0040   -4.5523    0.0000 N   0  0  0  0  0  0
    1.1312   -5.2000    0.0000 C   0  0  0  0  0  0
    2.2557   -4.5479    0.0000 O   0  0  0  0  0  0
    1.1338   -6.5000    0.0000 C   0  0  0  0  0  0
    2.2609   -7.1477    0.0000 C   0  0  0  0  0  0
    2.2635   -8.4477    0.0000 C   0  0  0  0  0  0
    0.0092   -7.1524    0.0000 C   0  0  0  0  0  0
    0.0118   -8.4521    0.0000 C   0  0  0  0  0  0
   -1.1257   -2.6046    0.0000 C   0  0  0  0  0  0
   -1.1283   -1.3046    0.0000 C   0  0  0  0  0  0
  1  2  1  0  0  0
  2  3  1  0  0  0
  3  4  1  0  0  0
  3  6  1  0  0  0
  4  5  1  0  0  0
  6  7  2  0  0  0
  6  8  1  0  0  0
  8  9  1  0  0  0
  9 15  1  0  0  0
  9 10  2  0  0  0
 10 11  1  0  0  0
 10 12  1  0  0  0
 12 13  2  0  0  0
 13 14  1  0  0  0
 13 16  1  0  0  0
 14 15  2  0  0  0
 16 30  1  0  0  0
 16 17  2  0  0  0
 17 18  1  0  0  0
 18 19  1  0  0  0
 18 20  2  0  0  0
 20 21  1  0  0  0
 20 29  1  0  0  0
 21 22  1  0  0  0
 22 23  2  0  0  0
 22 24  1  0  0  0
 24 25  1  0  0  0
 24 27  1  0  0  0
 25 26  1  0  0  0
 27 28  1  0  0  0
 29 30  2  0  0  0
M  END
$$$$
 
                    3D
 Structure written by MMmdl.
 33 37  0  0  1  0            999 V2000
    5.7882   -6.3586    0.0000 C   0  0  0  0  0  0
    4.6619   -7.0079    0.0000 C   0  0  0  0  0  0
    3.5366   -6.3568    0.0000 C   0  0  0  0  0  0
    2.4102   -7.0061    0.0000 C   0  0  0  0  0  0
    1.2849   -6.3550    0.0000 C   0  0  0  0  0  0
    1.2860   -5.0550    0.0000 C   0  0  0  0  0  0
    2.4123   -4.4060    0.0000 C   0  0  0  0  0  0
    3.5376   -5.0568    0.0000 C   0  0  0  0  0  0
    0.1607   -4.4042    0.0000 C   0  0  0  0  0  0
    0.1617   -3.1042    0.0000 C   0  0  0  0  0  0
   -0.9636   -2.4534    0.0000 C   0  0  0  0  0  0
   -0.9625   -1.1534    0.0000 C   0  0  0  0  0  0
    0.1638   -0.5041    0.0000 O   0  0  0  0  0  0
   -2.0878   -0.5023    0.0000 N   0  0  0  0  0  0
   -2.0868    0.7977    0.0000 C   0  0  0  0  0  0
   -3.1377    1.5626    0.0000 N   0  0  0  0  0  0
   -2.7352    2.7987    0.0000 C   0  0  0  0  0  0
   -1.4352    2.7976    0.0000 C   0  0  0  0  0  0
   -1.0343    1.5608    0.0000 S   0  0  0  0  0  0
   -3.4983    3.8509    0.0000 C   0  0  0  0  0  0
   -2.9687    5.0381    0.0000 C   0  0  0  0  0  0
   -3.7318    6.0903    0.0000 C   0  0  0  0  0  0
   -5.0248    5.9556    0.0000 C   0  0  0  0  0  0
   -5.7882    7.0079    0.0000 F   0  0  0  0  0  0
   -5.5547    4.7685    0.0000 C   0  0  0  0  0  0
   -4.7913    3.7160    0.0000 C   0  0  0  0  0  0
   -2.0899   -3.1024    0.0000 C   0  0  0  0  0  0
   -3.2152   -2.4516    0.0000 C   0  0  0  0  0  0
   -4.3415   -3.1005    0.0000 C   0  0  0  0  0  0
   -4.3426   -4.4006    0.0000 C   0  0  0  0  0  0
   -3.2173   -5.0516    0.0000 C   0  0  0  0  0  0
   -2.0909   -4.4024    0.0000 C   0  0  0  0  0  0
   -0.9657   -5.0534    0.0000 N   0  0  0  0  0  0
  1  2  1  0  0  0
  2  3  1  0  0  0
  3  8  1  0  0  0
  3  4  2  0  0  0
  4  5  1  0  0  0
  5  6  2  0  0  0
  6  7  1  0  0  0
  6  9  1  0  0  0
  7  8  2  0  0  0
  9 33  1  0  0  0
  9 10  2  0  0  0
 10 11  1  0  0  0
 11 12  1  0  0  0
 11 27  2  0  0  0
 12 13  2  0  0  0
 12 14  1  0  0  0
 14 15  1  0  0  0
 15 19  1  0  0  0
 15 16  2  0  0  0
 16 17  1  0  0  0
 17 18  2  0  0  0
 17 20  1  0  0  0
 18 19  1  0  0  0
 20 26  1  0  0  0
 20 21  2  0  0  0
 21 22  1  0  0  0
 22 23  2  0  0  0
 23 24  1  0  0  0
 23 25  1  0  0  0
 25 26  2  0  0  0
 27 32  1  0  0  0
 27 28  1  0  0  0
 28 29  2  0  0  0
 29 30  1  0  0  0
 30 31  2  0  0  0
 31 32  1  0  0  0
 32 33  2  0  0  0
M  END
$$$$
 
                    3D
 Structure written by MMmdl.
 36 40  0  0  1  0            999 V2000
    2.1672    7.4653    0.0000 C   0  0  0  0  0  0
    1.5161    6.3400    0.0000 C   0  0  0  0  0  0
    0.2161    6.3410    0.0000 C   0  0  0  0  0  0
   -0.9092    6.9918    0.0000 C   0  0  0  0  0  0
    0.2171    7.6411    0.0000 C   0  0  0  0  0  0
   -0.4347    5.2157    0.0000 C   0  0  3  0  0  0
   -1.7348    5.2168    0.0000 C   0  0  0  0  0  0
   -2.3858    4.0915    0.0000 C   0  0  0  0  0  0
   -1.7366    2.9651    0.0000 C   0  0  0  0  0  0
   -0.4366    2.9641    0.0000 C   0  0  0  0  0  0
    0.2142    4.0894    0.0000 C   0  0  0  0  0  0
   -0.0359    1.7275    0.0000 S   0  0  0  0  0  0
   -1.0881    0.9641    0.0000 C   0  0  0  0  0  0
   -1.0892   -0.3359    0.0000 N   0  0  0  0  0  0
    0.0361   -0.9867    0.0000 C   0  0  0  0  0  0
    1.1625   -0.3377    0.0000 O   0  0  0  0  0  0
    0.0351   -2.2868    0.0000 C   0  0  0  0  0  0
   -1.0912   -2.9360    0.0000 C   0  0  0  0  0  0
   -2.2166   -2.2852    0.0000 C   0  0  0  0  0  0
   -3.3429   -2.9342    0.0000 C   0  0  0  0  0  0
   -3.3439   -4.2342    0.0000 C   0  0  0  0  0  0
   -2.2186   -4.8853    0.0000 C   0  0  0  0  0  0
   -1.0923   -4.2360    0.0000 C   0  0  0  0  0  0
    0.0330   -4.8868    0.0000 N   0  0  0  0  0  0
    1.1594   -4.2378    0.0000 C   0  0  0  0  0  0
    1.1604   -2.9378    0.0000 C   0  0  0  0  0  0
    2.2847   -4.8886    0.0000 C   0  0  0  0  0  0
    3.4724   -4.3608    0.0000 C   0  0  0  0  0  0
    4.3416   -5.3278    0.0000 C   0  0  0  0  0  0
    3.6908   -6.4531    0.0000 C   0  0  0  0  0  0
    4.2186   -7.6411    0.0000 Cl  0  0  0  0  0  0
    2.4196   -6.1819    0.0000 S   0  0  0  0  0  0
   -2.1393    1.7290    0.0000 C   0  0  0  0  0  0
   -3.3759    1.3284    0.0000 C   0  0  0  0  0  0
   -4.3416    2.1989    0.0000 N   0  0  0  0  0  0
   -3.6474    0.0569    0.0000 O   0  0  0  0  0  0
  1  2  1  0  0  0
  2  3  1  0  0  0
  3  4  1  0  0  0
  3  5  1  0  0  0
  3  6  1  0  0  0
  6 11  1  0  0  0
  6  7  1  0  0  0
  7  8  1  0  0  0
  8  9  1  0  0  0
  9 33  1  0  0  0
  9 10  2  0  0  0
 10 11  1  0  0  0
 10 12  1  0  0  0
 12 13  1  0  0  0
 13 14  1  0  0  0
 13 33  2  0  0  0
 14 15  1  0  0  0
 15 16  2  0  0  0
 15 17  1  0  0  0
 17 26  1  0  0  0
 17 18  2  0  0  0
 18 23  1  0  0  0
 18 19  1  0  0  0
 19 20  2  0  0  0
 20 21  1  0  0  0
 21 22  2  0  0  0
 22 23  1  0  0  0
 23 24  2  0  0  0
 24 25  1  0  0  0
 25 26  2  0  0  0
 25 27  1  0  0  0
 27 32  1  0  0  0
 27 28  2  0  0  0
 28 29  1  0  0  0
 29 30  2  0  0  0
 30 31  1  0  0  0
 30 32  1  0  0  0
 33 34  1  0  0  0
 34 35  1  0  0  0
 34 36  2  0  0  0
M  END
$$$$
 
                    3D
 Structure written by MMmdl.
 31 33  0  0  1  0            999 V2000
   -5.7082    6.8290    0.0000 C   0  0  0  0  0  0
   -4.5828    6.1782    0.0000 C   0  0  0  0  0  0
   -4.5839    4.8782    0.0000 C   0  0  0  0  0  0
   -3.4586    4.2272    0.0000 C   0  0  0  0  0  0
   -3.4596    2.9274    0.0000 C   0  0  0  0  0  0
   -2.3343    2.2766    0.0000 C   0  0  3  0  0  0
   -1.2080    2.9256    0.0000 C   0  0  0  0  0  0
   -2.3354    0.9766    0.0000 N   0  0  0  0  0  0
   -1.2101    0.3255    0.0000 C   0  0  0  0  0  0
   -0.0837    0.9748    0.0000 O   0  0  0  0  0  0
   -1.2111   -0.9745    0.0000 C   0  0  0  0  0  0
   -0.0858   -1.6253    0.0000 C   0  0  0  0  0  0
   -0.0868   -2.9253    0.0000 C   0  0  0  0  0  0
   -1.2132   -3.5746    0.0000 N   0  0  0  0  0  0
   -2.3385   -2.9235    0.0000 C   0  0  0  0  0  0
   -3.4648   -3.5727    0.0000 C   0  0  0  0  0  0
   -4.5901   -2.9217    0.0000 C   0  0  0  0  0  0
   -4.5891   -1.6217    0.0000 C   0  0  0  0  0  0
   -5.7144   -0.9709    0.0000 Br  0  0  0  0  0  0
   -3.4627   -0.9727    0.0000 C   0  0  0  0  0  0
   -2.3374   -1.6235    0.0000 C   0  0  0  0  0  0
    1.0385   -3.5764    0.0000 C   0  0  0  0  0  0
    2.1648   -2.9271    0.0000 C   0  0  0  0  0  0
    3.2901   -3.5779    0.0000 C   0  0  0  0  0  0
    3.2891   -4.8780    0.0000 C   0  0  0  0  0  0
    2.1627   -5.5272    0.0000 C   0  0  0  0  0  0
    1.0374   -4.8764    0.0000 C   0  0  0  0  0  0
    4.4144   -5.5290    0.0000 C   0  0  0  0  0  0
    5.0652   -4.4037    0.0000 C   0  0  0  0  0  0
    5.7144   -5.5300    0.0000 C   0  0  0  0  0  0
    4.4133   -6.8290    0.0000 C   0  0  0  0  0  0
  1  2  1  0  0  0
  2  3  1  0  0  0
  3  4  1  0  0  0
  4  5  1  0  0  0
  5  6  1  0  0  0
  6  7  1  0  0  0
  6  8  1  0  0  0
  8  9  1  0  0  0
  9 10  2  0  0  0
  9 11  1  0  0  0
 11 21  1  0  0  0
 11 12  2  0  0  0
 12 13  1  0  0  0
 13 14  2  0  0  0
 13 22  1  0  0  0
 14 15  1  0  0  0
 15 21  1  0  0  0
 15 16  2  0  0  0
 16 17  1  0  0  0
 17 18  2  0  0  0
 18 19  1  0  0  0
 18 20  1  0  0  0
 20 21  2  0  0  0
 22 27  1  0  0  0
 22 23  2  0  0  0
 23 24  1  0  0  0
 24 25  2  0  0  0
 25 26  1  0  0  0
 25 28  1  0  0  0
 26 27  2  0  0  0
 28 29  1  0  0  0
 28 30  1  0  0  0
 28 31  1  0  0  0
M  END
$$$$
 
                    3D
 Structure written by MMmdl.
 36 40  0  0  1  0            999 V2000
    2.1672    7.4653    0.0000 C   0  0  0  0  0  0
    1.5161    6.3400    0.0000 C   0  0  0  0  0  0
    0.2161    6.3410    0.0000 C   0  0  0  0  0  0
   -0.9092    6.9918    0.0000 C   0  0  0  0  0  0
    0.2171    7.6411    0.0000 C   0  0  0  0  0  0
   -0.4347    5.2157    0.0000 C   0  0  3  0  0  0
   -1.7348    5.2168    0.0000 C   0  0  0  0  0  0
   -2.3858    4.0915    0.0000 C   0  0  0  0  0  0
   -1.7366    2.9651    0.0000 C   0  0  0  0  0  0
   -0.4366    2.9641    0.0000 C   0  0  0  0  0  0
    0.2142    4.0894    0.0000 C   0  0  0  0  0  0
   -0.0359    1.7275    0.0000 S   0  0  0  0  0  0
   -1.0881    0.9641    0.0000 C   0  0  0  0  0  0
   -1.0892   -0.3359    0.0000 N   0  0  0  0  0  0
    0.0361   -0.9867    0.0000 C   0  0  0  0  0  0
    1.1625   -0.3377    0.0000 O   0  0  0  0  0  0
    0.0351   -2.2868    0.0000 C   0  0  0  0  0  0
   -1.0912   -2.9360    0.0000 C   0  0  0  0  0  0
   -2.2166   -2.2852    0.0000 C   0  0  0  0  0  0
   -3.3429   -2.9342    0.0000 C   0  0  0  0  0  0
   -3.3439   -4.2342    0.0000 C   0  0  0  0  0  0
   -2.2186   -4.8853    0.0000 C   0  0  0  0  0  0
   -1.0923   -4.2360    0.0000 C   0  0  0  0  0  0
    0.0330   -4.8868    0.0000 N   0  0  0  0  0  0
    1.1594   -4.2378    0.0000 C   0  0  0  0  0  0
    1.1604   -2.9378    0.0000 C   0  0  0  0  0  0
    2.2847   -4.8886    0.0000 C   0  0  0  0  0  0
    3.4724   -4.3608    0.0000 C   0  0  0  0  0  0
    4.3416   -5.3278    0.0000 C   0  0  0  0  0  0
    3.6908   -6.4531    0.0000 C   0  0  0  0  0  0
    4.2186   -7.6411    0.0000 C   0  0  0  0  0  0
    2.4196   -6.1819    0.0000 S   0  0  0  0  0  0
   -2.1393    1.7290    0.0000 C   0  0  0  0  0  0
   -3.3759    1.3284    0.0000 C   0  0  0  0  0  0
   -4.3416    2.1989    0.0000 N   0  0  0  0  0  0
   -3.6474    0.0569    0.0000 O   0  0  0  0  0  0
  1  2  1  0  0  0
  2  3  1  0  0  0
  3  4  1  0  0  0
  3  5  1  0  0  0
  3  6  1  0  0  0
  6 11  1  0  0  0
  6  7  1  0  0  0
  7  8  1  0  0  0
  8  9  1  0  0  0
  9 33  1  0  0  0
  9 10  2  0  0  0
 10 11  1  0  0  0
 10 12  1  0  0  0
 12 13  1  0  0  0
 13 14  1  0  0  0
 13 33  2  0  0  0
 14 15  1  0  0  0
 15 16  2  0  0  0
 15 17  1  0  0  0
 17 26  1  0  0  0
 17 18  2  0  0  0
 18 23  1  0  0  0
 18 19  1  0  0  0
 19 20  2  0  0  0
 20 21  1  0  0  0
 21 22  2  0  0  0
 22 23  1  0  0  0
 23 24  2  0  0  0
 24 25  1  0  0  0
 25 26  2  0  0  0
 25 27  1  0  0  0
 27 32  1  0  0  0
 27 28  2  0  0  0
 28 29  1  0  0  0
 29 30  2  0  0  0
 30 31  1  0  0  0
 30 32  1  0  0  0
 33 34  1  0  0  0
 34 35  1  0  0  0
 34 36  2  0  0  0
M  END
$$$$
 
                    3D
 Structure written by MMmdl.
 34 38  0  0  1  0            999 V2000
    5.0613   -6.5045    0.0000 C   0  0  0  0  0  0
    3.9360   -5.8537    0.0000 C   0  0  0  0  0  0
    3.9370   -4.5536    0.0000 C   0  0  0  0  0  0
    2.8117   -3.9026    0.0000 C   0  0  0  0  0  0
    1.6854   -4.5518    0.0000 C   0  0  0  0  0  0
    1.6843   -5.8518    0.0000 C   0  0  0  0  0  0
    2.8096   -6.5026    0.0000 C   0  0  0  0  0  0
    2.8086   -7.8027    0.0000 C   0  0  0  0  0  0
    0.5601   -3.9010    0.0000 C   0  0  0  0  0  0
   -0.5663   -4.5500    0.0000 N   0  0  0  0  0  0
   -1.6916   -3.8992    0.0000 C   0  0  0  0  0  0
   -1.6906   -2.5992    0.0000 C   0  0  0  0  0  0
   -2.8159   -1.9481    0.0000 C   0  0  0  0  0  0
   -3.9422   -2.5973    0.0000 C   0  0  0  0  0  0
   -3.9433   -3.8974    0.0000 C   0  0  0  0  0  0
   -2.8180   -4.5482    0.0000 C   0  0  0  0  0  0
   -0.5642   -1.9499    0.0000 C   0  0  0  0  0  0
    0.5611   -2.6010    0.0000 C   0  0  0  0  0  0
   -0.5632   -0.6499    0.0000 C   0  0  0  0  0  0
    0.5632   -0.0009    0.0000 O   0  0  0  0  0  0
   -1.6885    0.0009    0.0000 N   0  0  0  0  0  0
   -1.6874    1.3009    0.0000 C   0  0  0  0  0  0
   -0.5611    1.9502    0.0000 C   0  0  0  0  0  0
   -0.5601    3.2500    0.0000 C   0  0  0  0  0  0
   -1.6854    3.9010    0.0000 C   0  0  0  0  0  0
   -1.6843    5.2008    0.0000 N   0  0  0  0  0  0
   -2.8096    5.8518    0.0000 C   0  0  0  0  0  0
   -2.8086    7.1519    0.0000 C   0  0  0  0  0  0
   -3.9339    7.8027    0.0000 C   0  0  0  0  0  0
   -5.0603    7.1537    0.0000 C   0  0  0  0  0  0
   -5.0613    5.8537    0.0000 C   0  0  0  0  0  0
   -3.9360    5.2026    0.0000 C   0  0  0  0  0  0
   -2.8117    3.2520    0.0000 C   0  0  0  0  0  0
   -2.8128    1.9520    0.0000 C   0  0  0  0  0  0
  1  2  1  0  0  0
  2  7  1  0  0  0
  2  3  2  0  0  0
  3  4  1  0  0  0
  4  5  2  0  0  0
  5  6  1  0  0  0
  5  9  1  0  0  0
  6  7  2  0  0  0
  7  8  1  0  0  0
  9 18  1  0  0  0
  9 10  2  0  0  0
 10 11  1  0  0  0
 11 16  1  0  0  0
 11 12  2  0  0  0
 12 13  1  0  0  0
 12 17  1  0  0  0
 13 14  2  0  0  0
 14 15  1  0  0  0
 15 16  2  0  0  0
 17 18  2  0  0  0
 17 19  1  0  0  0
 19 20  2  0  0  0
 19 21  1  0  0  0
 21 22  1  0  0  0
 22 34  1  0  0  0
 22 23  2  0  0  0
 23 24  1  0  0  0
 24 25  2  0  0  0
 25 26  1  0  0  0
 25 33  1  0  0  0
 26 27  1  0  0  0
 27 32  1  0  0  0
 27 28  2  0  0  0
 28 29  1  0  0  0
 29 30  2  0  0  0
 30 31  1  0  0  0
 31 32  2  0  0  0
 33 34  2  0  0  0
M  END
$$$$
 
                    3D
 Structure written by MMmdl.
 33 36  0  0  1  0            999 V2000
    6.7504   -4.8807    0.0000 C   0  0  0  0  0  0
    5.6240   -5.5299    0.0000 C   0  0  0  0  0  0
    5.6230   -6.8299    0.0000 C   0  0  0  0  0  0
    4.4987   -4.8789    0.0000 C   0  0  0  0  0  0
    3.3724   -5.5281    0.0000 C   0  0  0  0  0  0
    2.2471   -4.8770    0.0000 C   0  0  0  0  0  0
    2.2481   -3.5770    0.0000 C   0  0  0  0  0  0
    3.3745   -2.9280    0.0000 C   0  0  0  0  0  0
    4.4998   -3.5788    0.0000 C   0  0  0  0  0  0
    1.1228   -2.9262    0.0000 C   0  0  0  0  0  0
   -0.0035   -3.5752    0.0000 N   0  0  0  0  0  0
   -1.1288   -2.9244    0.0000 C   0  0  0  0  0  0
   -2.2552   -3.5736    0.0000 C   0  0  0  0  0  0
   -3.3805   -2.9226    0.0000 C   0  0  0  0  0  0
   -3.3794   -1.6226    0.0000 C   0  0  0  0  0  0
   -2.2531   -0.9736    0.0000 C   0  0  0  0  0  0
   -1.1278   -1.6244    0.0000 C   0  0  0  0  0  0
   -0.0014   -0.9751    0.0000 C   0  0  0  0  0  0
    1.1239   -1.6262    0.0000 C   0  0  0  0  0  0
   -0.0004    0.3249    0.0000 C   0  0  0  0  0  0
    1.1260    0.9738    0.0000 O   0  0  0  0  0  0
   -1.1257    0.9757    0.0000 N   0  0  0  0  0  0
   -1.1247    2.2757    0.0000 N   0  0  0  0  0  0
   -2.2500    2.9265    0.0000 C   0  0  0  0  0  0
   -3.3763    2.2775    0.0000 O   0  0  0  0  0  0
   -2.2489    4.2263    0.0000 N   0  0  0  0  0  0
   -3.3742    4.8773    0.0000 C   0  0  0  0  0  0
   -3.3732    6.1773    0.0000 C   0  0  0  0  0  0
   -4.4985    6.8281    0.0000 C   0  0  0  0  0  0
   -5.6248    6.1792    0.0000 C   0  0  0  0  0  0
   -6.7504    6.8299    0.0000 Cl  0  0  0  0  0  0
   -5.6259    4.8791    0.0000 C   0  0  0  0  0  0
   -4.5006    4.2281    0.0000 C   0  0  0  0  0  0
  1  2  1  0  0  0
  2  3  1  0  0  0
  2  4  1  0  0  0
  4  9  1  0  0  0
  4  5  2  0  0  0
  5  6  1  0  0  0
  6  7  2  0  0  0
  7  8  1  0  0  0
  7 10  1  0  0  0
  8  9  2  0  0  0
 10 19  1  0  0  0
 10 11  2  0  0  0
 11 12  1  0  0  0
 12 17  1  0  0  0
 12 13  2  0  0  0
 13 14  1  0  0  0
 14 15  2  0  0  0
 15 16  1  0  0  0
 16 17  2  0  0  0
 17 18  1  0  0  0
 18 19  2  0  0  0
 18 20  1  0  0  0
 20 21  2  0  0  0
 20 22  1  0  0  0
 22 23  1  0  0  0
 23 24  1  0  0  0
 24 25  2  0  0  0
 24 26  1  0  0  0
 26 27  1  0  0  0
 27 33  1  0  0  0
 27 28  2  0  0  0
 28 29  1  0  0  0
 29 30  2  0  0  0
 30 31  1  0  0  0
 30 32  1  0  0  0
 32 33  2  0  0  0
M  END
$$$$
 
                    3D
 Structure written by MMmdl.
 33 37  0  0  1  0            999 V2000
    5.0614   -7.1537    0.0000 C   0  0  0  0  0  0
    3.9361   -6.5026    0.0000 C   0  0  0  0  0  0
    3.9371   -5.2026    0.0000 C   0  0  0  0  0  0
    2.8116   -4.5518    0.0000 C   0  0  0  0  0  0
    1.6855   -5.2008    0.0000 C   0  0  0  0  0  0
    1.6844   -6.5008    0.0000 C   0  0  0  0  0  0
    2.8097   -7.1518    0.0000 C   0  0  0  0  0  0
    0.5602   -4.5500    0.0000 C   0  0  0  0  0  0
   -0.5662   -5.1992    0.0000 N   0  0  0  0  0  0
   -1.6915   -4.5481    0.0000 C   0  0  0  0  0  0
   -1.6907   -3.2481    0.0000 C   0  0  0  0  0  0
   -2.8160   -2.5973    0.0000 C   0  0  0  0  0  0
   -3.9423   -3.2463    0.0000 C   0  0  0  0  0  0
   -3.9431   -4.5463    0.0000 C   0  0  0  0  0  0
   -2.8178   -5.1974    0.0000 C   0  0  0  0  0  0
   -0.5643   -2.5991    0.0000 C   0  0  0  0  0  0
    0.5610   -3.2499    0.0000 C   0  0  0  0  0  0
   -0.5633   -1.2991    0.0000 C   0  0  0  0  0  0
    0.5630   -0.6499    0.0000 O   0  0  0  0  0  0
   -1.6886   -0.6481    0.0000 N   0  0  0  0  0  0
   -1.6876    0.6520    0.0000 C   0  0  0  0  0  0
   -0.5612    1.3009    0.0000 C   0  0  0  0  0  0
   -0.5602    2.6007    0.0000 C   0  0  0  0  0  0
   -1.6855    3.2520    0.0000 C   0  0  0  0  0  0
   -1.6844    4.5518    0.0000 N   0  0  0  0  0  0
   -2.8097    5.2026    0.0000 C   0  0  0  0  0  0
   -2.8087    6.5026    0.0000 C   0  0  0  0  0  0
   -3.9340    7.1537    0.0000 C   0  0  0  0  0  0
   -5.0604    6.5044    0.0000 C   0  0  0  0  0  0
   -5.0614    5.2044    0.0000 C   0  0  0  0  0  0
   -3.9361    4.5536    0.0000 C   0  0  0  0  0  0
   -2.8118    2.6028    0.0000 C   0  0  0  0  0  0
   -2.8129    1.3028    0.0000 C   0  0  0  0  0  0
  1  2  1  0  0  0
  2  7  1  0  0  0
  2  3  2  0  0  0
  3  4  1  0  0  0
  4  5  2  0  0  0
  5  6  1  0  0  0
  5  8  1  0  0  0
  6  7  2  0  0  0
  8 17  1  0  0  0
  8  9  2  0  0  0
  9 10  1  0  0  0
 10 15  1  0  0  0
 10 11  2  0  0  0
 11 12  1  0  0  0
 11 16  1  0  0  0
 12 13  2  0  0  0
 13 14  1  0  0  0
 14 15  2  0  0  0
 16 17  2  0  0  0
 16 18  1  0  0  0
 18 19  2  0  0  0
 18 20  1  0  0  0
 20 21  1  0  0  0
 21 33  1  0  0  0
 21 22  2  0  0  0
 22 23  1  0  0  0
 23 24  2  0  0  0
 24 25  1  0  0  0
 24 32  1  0  0  0
 25 26  1  0  0  0
 26 31  1  0  0  0
 26 27  2  0  0  0
 27 28  1  0  0  0
 28 29  2  0  0  0
 29 30  1  0  0  0
 30 31  2  0  0  0
 32 33  2  0  0  0
M  END
$$$$
 
                    3D
 Structure written by MMmdl.
 35 39  0  0  1  0            999 V2000
    4.2185   -7.6410    0.0000 C   0  0  0  0  0  0
    3.6904   -6.4528    0.0000 C   0  0  0  0  0  0
    4.3415   -5.3275    0.0000 C   0  0  0  0  0  0
    3.4723   -4.3606    0.0000 C   0  0  0  0  0  0
    2.2844   -4.8886    0.0000 C   0  0  0  0  0  0
    2.4193   -6.1816    0.0000 S   0  0  0  0  0  0
    1.1591   -4.2376    0.0000 C   0  0  0  0  0  0
    1.1601   -2.9376    0.0000 C   0  0  0  0  0  0
    0.0348   -2.2868    0.0000 C   0  0  0  0  0  0
    0.0359   -0.9868    0.0000 C   0  0  0  0  0  0
    1.1622   -0.3376    0.0000 O   0  0  0  0  0  0
   -1.0894   -0.3358    0.0000 N   0  0  0  0  0  0
   -1.0884    0.9642    0.0000 C   0  0  0  0  0  0
   -2.1393    1.7291    0.0000 C   0  0  0  0  0  0
   -3.3761    1.3285    0.0000 C   0  0  0  0  0  0
   -4.3415    2.1989    0.0000 N   0  0  0  0  0  0
   -3.6475    0.0568    0.0000 O   0  0  0  0  0  0
   -1.7368    2.9652    0.0000 C   0  0  0  0  0  0
   -0.4368    2.9641    0.0000 C   0  0  0  0  0  0
    0.2142    4.0894    0.0000 C   0  0  0  0  0  0
   -0.4350    5.2157    0.0000 C   0  0  3  0  0  0
   -1.7350    5.2168    0.0000 C   0  0  0  0  0  0
   -2.3858    4.0915    0.0000 C   0  0  0  0  0  0
    0.2161    6.3410    0.0000 C   0  0  0  0  0  0
   -0.9092    6.9918    0.0000 C   0  0  0  0  0  0
    0.2171    7.6410    0.0000 C   0  0  0  0  0  0
    1.5161    6.3399    0.0000 C   0  0  0  0  0  0
   -0.0359    1.7273    0.0000 S   0  0  0  0  0  0
   -1.0915   -2.9358    0.0000 C   0  0  0  0  0  0
   -2.2168   -2.2850    0.0000 C   0  0  0  0  0  0
   -3.3431   -2.9340    0.0000 C   0  0  0  0  0  0
   -3.3441   -4.2340    0.0000 C   0  0  0  0  0  0
   -2.2188   -4.8850    0.0000 C   0  0  0  0  0  0
   -1.0925   -4.2358    0.0000 C   0  0  0  0  0  0
    0.0328   -4.8868    0.0000 N   0  0  0  0  0  0
  1  2  1  0  0  0
  2  6  1  0  0  0
  2  3  2  0  0  0
  3  4  1  0  0  0
  4  5  2  0  0  0
  5  6  1  0  0  0
  5  7  1  0  0  0
  7 35  1  0  0  0
  7  8  2  0  0  0
  8  9  1  0  0  0
  9 10  1  0  0  0
  9 29  2  0  0  0
 10 11  2  0  0  0
 10 12  1  0  0  0
 12 13  1  0  0  0
 13 28  1  0  0  0
 13 14  2  0  0  0
 14 15  1  0  0  0
 14 18  1  0  0  0
 15 16  1  0  0  0
 15 17  2  0  0  0
 18 23  1  0  0  0
 18 19  2  0  0  0
 19 20  1  0  0  0
 19 28  1  0  0  0
 20 21  1  0  0  0
 21 22  1  0  0  0
 21 24  1  0  0  0
 22 23  1  0  0  0
 24 25  1  0  0  0
 24 26  1  0  0  0
 24 27  1  0  0  0
 29 34  1  0  0  0
 29 30  1  0  0  0
 30 31  2  0  0  0
 31 32  1  0  0  0
 32 33  2  0  0  0
 33 34  1  0  0  0
 34 35  2  0  0  0
M  END
$$$$
 
                    3D
 Structure written by MMmdl.
 30 33  0  0  1  0            999 V2000
    4.5054    0.0036    0.0000 C   0  0  0  0  0  0
    3.3790    0.6526    0.0000 C   0  0  0  0  0  0
    3.3780    1.9526    0.0000 C   0  0  0  0  0  0
    4.5033    2.6037    0.0000 C   0  0  0  0  0  0
    5.6296    1.9545    0.0000 C   0  0  0  0  0  0
    6.7549    2.6052    0.0000 C   0  0  0  0  0  0
    2.2516    2.6019    0.0000 C   0  0  0  0  0  0
    2.2506    3.9019    0.0000 O   0  0  0  0  0  0
    1.1263    1.9508    0.0000 N   0  0  0  0  0  0
    1.1274    0.6508    0.0000 C   0  0  0  0  0  0
    0.0021    0.0000    0.0000 S   0  0  0  0  0  0
   -1.1243    0.6490    0.0000 C   0  0  0  0  0  0
   -2.2496   -0.0018    0.0000 C   0  0  0  0  0  0
   -2.2485   -1.3018    0.0000 C   0  0  0  0  0  0
   -1.1222   -1.9511    0.0000 C   0  0  0  0  0  0
   -1.1211   -3.2511    0.0000 C   0  0  0  0  0  0
   -2.2464   -3.9019    0.0000 C   0  0  0  0  0  0
   -3.3728   -3.2529    0.0000 C   0  0  0  0  0  0
   -3.3738   -1.9529    0.0000 C   0  0  0  0  0  0
   -3.3759    0.6472    0.0000 C   0  0  0  0  0  0
   -3.3769    1.9472    0.0000 C   0  0  0  0  0  0
   -4.5033    2.5964    0.0000 C   0  0  0  0  0  0
   -5.6286    1.9454    0.0000 C   0  0  0  0  0  0
   -6.7549    2.5946    0.0000 Cl  0  0  0  0  0  0
   -5.6275    0.6453    0.0000 C   0  0  0  0  0  0
   -4.5012   -0.0036    0.0000 C   0  0  0  0  0  0
   -2.2516    2.5982    0.0000 N   0  0  0  0  0  0
   -1.1253    1.9490    0.0000 C   0  0  0  0  0  0
   -0.0000    2.6000    0.0000 O   0  0  0  0  0  0
    2.2537    0.0018    0.0000 N   0  0  0  0  0  0
  1  2  1  0  0  0
  2 30  1  0  0  0
  2  3  2  0  0  0
  3  4  1  0  0  0
  3  7  1  0  0  0
  4  5  1  0  0  0
  5  6  2  0  0  0
  7  8  2  0  0  0
  7  9  1  0  0  0
  9 10  1  0  0  0
 10 11  1  0  0  0
 10 30  2  0  0  0
 11 12  1  0  0  0
 12 28  1  0  0  0
 12 13  2  0  0  0
 13 14  1  0  0  0
 13 20  1  0  0  0
 14 19  1  0  0  0
 14 15  2  0  0  0
 15 16  1  0  0  0
 16 17  2  0  0  0
 17 18  1  0  0  0
 18 19  2  0  0  0
 20 26  1  0  0  0
 20 21  2  0  0  0
 21 22  1  0  0  0
 21 27  1  0  0  0
 22 23  2  0  0  0
 23 24  1  0  0  0
 23 25  1  0  0  0
 25 26  2  0  0  0
 27 28  2  0  0  0
 28 29  1  0  0  0
M  END
$$$$
 
                    3D
 Structure written by MMmdl.
 35 39  0  0  1  0            999 V2000
   -7.6209    2.9591    0.0000 C   0  0  0  0  0  0
   -6.4964    3.6115    0.0000 C   0  0  0  0  0  0
   -7.6235    4.2592    0.0000 C   0  0  0  0  0  0
   -5.8487    4.7386    0.0000 C   0  0  0  0  0  0
   -5.8443    2.4870    0.0000 C   0  0  3  0  0  0
   -6.4920    1.3598    0.0000 C   0  0  0  0  0  0
   -5.8396    0.2353    0.0000 C   0  0  0  0  0  0
   -4.5396    0.2379    0.0000 C   0  0  0  0  0  0
   -3.8919    1.3650    0.0000 C   0  0  0  0  0  0
   -4.5442    2.4896    0.0000 C   0  0  0  0  0  0
   -2.6199    1.0972    0.0000 S   0  0  0  0  0  0
   -2.4814   -0.1953    0.0000 C   0  0  0  0  0  0
   -1.3542   -0.8432    0.0000 N   0  0  0  0  0  0
   -0.2297   -0.1908    0.0000 C   0  0  0  0  0  0
   -0.2323    1.1092    0.0000 O   0  0  0  0  0  0
    0.8974   -0.8385    0.0000 C   0  0  0  0  0  0
    0.9003   -2.1385    0.0000 C   0  0  0  0  0  0
   -0.2245   -2.7909    0.0000 C   0  0  0  0  0  0
   -0.2217   -4.0909    0.0000 C   0  0  0  0  0  0
    0.9055   -4.7386    0.0000 C   0  0  0  0  0  0
    2.0300   -4.0862    0.0000 C   0  0  0  0  0  0
    2.0274   -2.7865    0.0000 C   0  0  0  0  0  0
    3.1519   -2.1341    0.0000 N   0  0  0  0  0  0
    3.1493   -0.8341    0.0000 C   0  0  0  0  0  0
    2.0219   -0.1864    0.0000 C   0  0  0  0  0  0
    4.2738   -0.1820    0.0000 C   0  0  0  0  0  0
    4.4070    1.1113    0.0000 C   0  0  0  0  0  0
    5.6781    1.3840    0.0000 C   0  0  0  0  0  0
    6.3302    0.2595    0.0000 C   0  0  0  0  0  0
    7.6235    0.1264    0.0000 Cl  0  0  0  0  0  0
    5.4626   -0.7083    0.0000 S   0  0  0  0  0  0
   -3.6680   -0.7265    0.0000 C   0  0  0  0  0  0
   -3.9356   -1.9987    0.0000 C   0  0  0  0  0  0
   -5.1711   -2.4030    0.0000 N   0  0  0  0  0  0
   -2.9678   -2.8666    0.0000 O   0  0  0  0  0  0
  1  2  1  0  0  0
  2  3  1  0  0  0
  2  4  1  0  0  0
  2  5  1  0  0  0
  5 10  1  0  0  0
  5  6  1  0  0  0
  6  7  1  0  0  0
  7  8  1  0  0  0
  8 32  1  0  0  0
  8  9  2  0  0  0
  9 10  1  0  0  0
  9 11  1  0  0  0
 11 12  1  0  0  0
 12 13  1  0  0  0
 12 32  2  0  0  0
 13 14  1  0  0  0
 14 15  2  0  0  0
 14 16  1  0  0  0
 16 25  1  0  0  0
 16 17  2  0  0  0
 17 22  1  0  0  0
 17 18  1  0  0  0
 18 19  2  0  0  0
 19 20  1  0  0  0
 20 21  2  0  0  0
 21 22  1  0  0  0
 22 23  2  0  0  0
 23 24  1  0  0  0
 24 25  2  0  0  0
 24 26  1  0  0  0
 26 31  1  0  0  0
 26 27  2  0  0  0
 27 28  1  0  0  0
 28 29  2  0  0  0
 29 30  1  0  0  0
 29 31  1  0  0  0
 32 33  1  0  0  0
 33 34  1  0  0  0
 33 35  2  0  0  0
M  END
$$$$
 
                    3D
 Structure written by MMmdl.
 30 33  0  0  1  0            999 V2000
    4.5033   -4.0774    0.0000 C   0  0  0  0  0  0
    3.8523   -5.2027    0.0000 C   0  0  0  0  0  0
    5.1523   -5.2038    0.0000 C   0  0  0  0  0  0
    3.8512   -6.5028    0.0000 C   0  0  0  0  0  0
    2.7269   -4.5517    0.0000 C   0  0  0  0  0  0
    1.6006   -5.2009    0.0000 C   0  0  0  0  0  0
    0.4753   -4.5498    0.0000 C   0  0  0  0  0  0
    0.4763   -3.2498    0.0000 C   0  0  0  0  0  0
    1.6027   -2.6008    0.0000 C   0  0  0  0  0  0
    2.7280   -3.2516    0.0000 C   0  0  0  0  0  0
   -0.6490   -2.5990    0.0000 C   0  0  0  0  0  0
   -0.6479   -1.2990    0.0000 C   0  0  0  0  0  0
   -1.7732   -0.6479    0.0000 C   0  0  0  0  0  0
   -1.7722    0.6521    0.0000 C   0  0  0  0  0  0
   -0.6459    1.3011    0.0000 O   0  0  0  0  0  0
   -2.8975    1.3029    0.0000 N   0  0  0  0  0  0
   -2.8965    2.6029    0.0000 C   0  0  0  0  0  0
   -1.7701    3.2522    0.0000 C   0  0  0  0  0  0
   -1.7691    4.5519    0.0000 C   0  0  0  0  0  0
   -2.8944    5.2030    0.0000 C   0  0  0  0  0  0
   -2.8933    6.5028    0.0000 F   0  0  0  0  0  0
   -4.0207    4.5540    0.0000 C   0  0  0  0  0  0
   -4.0218    3.2540    0.0000 C   0  0  0  0  0  0
   -2.8996   -1.2972    0.0000 C   0  0  0  0  0  0
   -4.0249   -0.6461    0.0000 C   0  0  0  0  0  0
   -5.1512   -1.2954    0.0000 C   0  0  0  0  0  0
   -5.1523   -2.5954    0.0000 C   0  0  0  0  0  0
   -4.0270   -3.2462    0.0000 C   0  0  0  0  0  0
   -2.9006   -2.5972    0.0000 C   0  0  0  0  0  0
   -1.7753   -3.2480    0.0000 N   0  0  0  0  0  0
  1  2  1  0  0  0
  2  3  1  0  0  0
  2  4  1  0  0  0
  2  5  1  0  0  0
  5 10  1  0  0  0
  5  6  2  0  0  0
  6  7  1  0  0  0
  7  8  2  0  0  0
  8  9  1  0  0  0
  8 11  1  0  0  0
  9 10  2  0  0  0
 11 30  1  0  0  0
 11 12  2  0  0  0
 12 13  1  0  0  0
 13 14  1  0  0  0
 13 24  2  0  0  0
 14 15  2  0  0  0
 14 16  1  0  0  0
 16 17  1  0  0  0
 17 23  1  0  0  0
 17 18  2  0  0  0
 18 19  1  0  0  0
 19 20  2  0  0  0
 20 21  1  0  0  0
 20 22  1  0  0  0
 22 23  2  0  0  0
 24 29  1  0  0  0
 24 25  1  0  0  0
 25 26  2  0  0  0
 26 27  1  0  0  0
 27 28  2  0  0  0
 28 29  1  0  0  0
 29 30  2  0  0  0
M  END
$$$$
 
                    3D
 Structure written by MMmdl.
 31 34  0  0  1  0            999 V2000
    5.0654   -3.4284    0.0000 C   0  0  0  0  0  0
    4.4144   -4.5537    0.0000 C   0  0  0  0  0  0
    5.7144   -4.5548    0.0000 C   0  0  0  0  0  0
    4.4133   -5.8538    0.0000 C   0  0  0  0  0  0
    3.2891   -3.9027    0.0000 C   0  0  0  0  0  0
    2.1627   -4.5519    0.0000 C   0  0  0  0  0  0
    1.0374   -3.9009    0.0000 C   0  0  0  0  0  0
    1.0385   -2.6008    0.0000 C   0  0  0  0  0  0
    2.1648   -1.9519    0.0000 C   0  0  0  0  0  0
    3.2901   -2.6027    0.0000 C   0  0  0  0  0  0
   -0.0868   -1.9500    0.0000 C   0  0  0  0  0  0
   -1.2132   -2.5990    0.0000 N   0  0  0  0  0  0
   -2.3385   -1.9482    0.0000 C   0  0  0  0  0  0
   -3.4648   -2.5972    0.0000 C   0  0  0  0  0  0
   -4.5901   -1.9464    0.0000 C   0  0  0  0  0  0
   -4.5891   -0.6464    0.0000 C   0  0  0  0  0  0
   -5.7144    0.0044    0.0000 Br  0  0  0  0  0  0
   -3.4628    0.0029    0.0000 C   0  0  0  0  0  0
   -2.3374   -0.6482    0.0000 C   0  0  0  0  0  0
   -1.2111    0.0010    0.0000 C   0  0  0  0  0  0
   -0.0858   -0.6500    0.0000 C   0  0  0  0  0  0
   -1.2101    1.3011    0.0000 C   0  0  0  0  0  0
   -0.0837    1.9500    0.0000 O   0  0  0  0  0  0
   -2.3354    1.9519    0.0000 N   0  0  0  0  0  0
   -2.3343    3.2519    0.0000 C   0  0  0  0  0  0
   -1.2080    3.9011    0.0000 C   0  0  0  0  0  0
   -1.2069    5.2009    0.0000 C   0  0  0  0  0  0
   -2.3322    5.8519    0.0000 C   0  0  0  0  0  0
   -3.4586    5.2030    0.0000 C   0  0  0  0  0  0
   -4.5839    5.8538    0.0000 Br  0  0  0  0  0  0
   -3.4596    3.9029    0.0000 C   0  0  0  0  0  0
  1  2  1  0  0  0
  2  3  1  0  0  0
  2  4  1  0  0  0
  2  5  1  0  0  0
  5 10  1  0  0  0
  5  6  2  0  0  0
  6  7  1  0  0  0
  7  8  2  0  0  0
  8  9  1  0  0  0
  8 11  1  0  0  0
  9 10  2  0  0  0
 11 21  1  0  0  0
 11 12  2  0  0  0
 12 13  1  0  0  0
 13 19  1  0  0  0
 13 14  2  0  0  0
 14 15  1  0  0  0
 15 16  2  0  0  0
 16 17  1  0  0  0
 16 18  1  0  0  0
 18 19  2  0  0  0
 19 20  1  0  0  0
 20 21  2  0  0  0
 20 22  1  0  0  0
 22 23  2  0  0  0
 22 24  1  0  0  0
 24 25  1  0  0  0
 25 31  1  0  0  0
 25 26  2  0  0  0
 26 27  1  0  0  0
 27 28  2  0  0  0
 28 29  1  0  0  0
 29 30  1  0  0  0
 29 31  2  0  0  0
M  END
$$$$
 
                    3D
 Structure written by MMmdl.
 30 34  0  0  1  0            999 V2000
   -4.5022   -5.3800    0.0000 C   0  0  0  0  0  0
   -3.3769   -4.7292    0.0000 C   0  0  0  0  0  0
   -2.2506   -5.3782    0.0000 C   0  0  0  0  0  0
   -2.2495   -6.6782    0.0000 C   0  0  0  0  0  0
   -1.1253   -4.7274    0.0000 C   0  0  0  0  0  0
   -1.1263   -3.4274    0.0000 C   0  0  0  0  0  0
   -2.2527   -2.7781    0.0000 C   0  0  0  0  0  0
   -3.3780   -3.4292    0.0000 C   0  0  0  0  0  0
   -0.0010   -2.7763    0.0000 C   0  0  0  0  0  0
   -0.0021   -1.4763    0.0000 C   0  0  0  0  0  0
    1.1232   -0.8255    0.0000 C   0  0  0  0  0  0
    1.1222    0.4745    0.0000 C   0  0  0  0  0  0
   -0.0042    1.1237    0.0000 O   0  0  0  0  0  0
    2.2475    1.1256    0.0000 N   0  0  0  0  0  0
    2.2464    2.4256    0.0000 C   0  0  0  0  0  0
    3.2976    3.1905    0.0000 N   0  0  0  0  0  0
    2.8949    4.4265    0.0000 C   0  0  0  0  0  0
    1.5949    4.4255    0.0000 C   0  0  0  0  0  0
    1.1942    3.1887    0.0000 N   0  0  0  0  0  0
    0.9441    5.5508    0.0000 C   0  0  0  0  0  0
    1.5930    6.6771    0.0000 C   0  0  0  0  0  0
    2.8931    6.6782    0.0000 C   0  0  0  0  0  0
    3.5441    5.5526    0.0000 C   0  0  0  0  0  0
    2.2495   -1.4745    0.0000 C   0  0  0  0  0  0
    3.3748   -0.8237    0.0000 C   0  0  0  0  0  0
    4.5012   -1.4729    0.0000 C   0  0  0  0  0  0
    4.5022   -2.7729    0.0000 C   0  0  0  0  0  0
    3.3769   -3.4237    0.0000 C   0  0  0  0  0  0
    2.2506   -2.7745    0.0000 C   0  0  0  0  0  0
    1.1253   -3.4255    0.0000 N   0  0  0  0  0  0
  1  2  1  0  0  0
  2  8  1  0  0  0
  2  3  2  0  0  0
  3  4  1  0  0  0
  3  5  1  0  0  0
  5  6  2  0  0  0
  6  7  1  0  0  0
  6  9  1  0  0  0
  7  8  2  0  0  0
  9 30  1  0  0  0
  9 10  2  0  0  0
 10 11  1  0  0  0
 11 12  1  0  0  0
 11 24  2  0  0  0
 12 13  2  0  0  0
 12 14  1  0  0  0
 14 15  1  0  0  0
 15 19  1  0  0  0
 15 16  2  0  0  0
 16 17  1  0  0  0
 17 23  1  0  0  0
 17 18  2  0  0  0
 18 19  1  0  0  0
 18 20  1  0  0  0
 20 21  2  0  0  0
 21 22  1  0  0  0
 22 23  2  0  0  0
 24 29  1  0  0  0
 24 25  1  0  0  0
 25 26  2  0  0  0
 26 27  1  0  0  0
 27 28  2  0  0  0
 28 29  1  0  0  0
 29 30  2  0  0  0
M  END
$$$$
 
                    3D
 Structure written by MMmdl.
 37 41  0  0  1  0            999 V2000
    5.5641   -6.5920    0.0000 C   0  0  0  0  0  0
    4.4377   -7.2412    0.0000 O   0  0  0  0  0  0
    3.3124   -6.5902    0.0000 C   0  0  0  0  0  0
    2.1861   -7.2394    0.0000 C   0  0  0  0  0  0
    1.0608   -6.5883    0.0000 C   0  0  0  0  0  0
    1.0619   -5.2883    0.0000 C   0  0  0  0  0  0
    2.1882   -4.6394    0.0000 C   0  0  0  0  0  0
    3.3135   -5.2901    0.0000 C   0  0  0  0  0  0
   -0.0634   -4.6375    0.0000 C   0  0  0  0  0  0
   -0.0624   -3.3375    0.0000 C   0  0  0  0  0  0
   -1.1877   -2.6867    0.0000 C   0  0  0  0  0  0
   -1.1867   -1.3867    0.0000 C   0  0  0  0  0  0
   -0.0603   -0.7375    0.0000 O   0  0  0  0  0  0
   -2.3119   -0.7357    0.0000 N   0  0  0  0  0  0
   -2.3109    0.5643    0.0000 C   0  0  0  0  0  0
   -3.3618    1.3293    0.0000 C   0  0  0  0  0  0
   -4.5987    0.9286    0.0000 C   0  0  0  0  0  0
   -5.5641    1.7991    0.0000 N   0  0  0  0  0  0
   -4.8701   -0.3428    0.0000 O   0  0  0  0  0  0
   -2.9594    2.5653    0.0000 C   0  0  0  0  0  0
   -1.6593    2.5643    0.0000 C   0  0  0  0  0  0
   -1.0083    3.6896    0.0000 C   0  0  0  0  0  0
   -1.6575    4.8159    0.0000 C   0  0  3  0  0  0
   -2.9575    4.8169    0.0000 C   0  0  0  0  0  0
   -3.6083    3.6916    0.0000 C   0  0  0  0  0  0
   -1.0065    5.9412    0.0000 C   0  0  0  0  0  0
   -2.1318    6.5920    0.0000 C   0  0  0  0  0  0
   -1.0054    7.2412    0.0000 C   0  0  0  0  0  0
    0.2935    5.9402    0.0000 C   0  0  0  0  0  0
   -1.2584    1.3277    0.0000 S   0  0  0  0  0  0
   -2.3140   -3.3357    0.0000 C   0  0  0  0  0  0
   -3.4393   -2.6849    0.0000 C   0  0  0  0  0  0
   -4.5656   -3.3339    0.0000 C   0  0  0  0  0  0
   -4.5667   -4.6339    0.0000 C   0  0  0  0  0  0
   -3.4414   -5.2849    0.0000 C   0  0  0  0  0  0
   -2.3151   -4.6357    0.0000 C   0  0  0  0  0  0
   -1.1898   -5.2868    0.0000 N   0  0  0  0  0  0
  1  2  1  0  0  0
  2  3  1  0  0  0
  3  8  1  0  0  0
  3  4  2  0  0  0
  4  5  1  0  0  0
  5  6  2  0  0  0
  6  7  1  0  0  0
  6  9  1  0  0  0
  7  8  2  0  0  0
  9 37  1  0  0  0
  9 10  2  0  0  0
 10 11  1  0  0  0
 11 12  1  0  0  0
 11 31  2  0  0  0
 12 13  2  0  0  0
 12 14  1  0  0  0
 14 15  1  0  0  0
 15 30  1  0  0  0
 15 16  2  0  0  0
 16 17  1  0  0  0
 16 20  1  0  0  0
 17 18  1  0  0  0
 17 19  2  0  0  0
 20 25  1  0  0  0
 20 21  2  0  0  0
 21 22  1  0  0  0
 21 30  1  0  0  0
 22 23  1  0  0  0
 23 24  1  0  0  0
 23 26  1  0  0  0
 24 25  1  0  0  0
 26 27  1  0  0  0
 26 28  1  0  0  0
 26 29  1  0  0  0
 31 36  1  0  0  0
 31 32  1  0  0  0
 32 33  2  0  0  0
 33 34  1  0  0  0
 34 35  2  0  0  0
 35 36  1  0  0  0
 36 37  2  0  0  0
M  END
$$$$
 
                    3D
 Structure written by MMmdl.
 32 36  0  0  1  0            999 V2000
    5.6275    4.2264    0.0000 Cl  0  0  0  0  0  0
    4.5022    3.5756    0.0000 C   0  0  0  0  0  0
    4.5033    2.2756    0.0000 C   0  0  0  0  0  0
    3.3780    1.6248    0.0000 C   0  0  0  0  0  0
    2.2516    2.2737    0.0000 C   0  0  0  0  0  0
    2.2506    3.5738    0.0000 C   0  0  0  0  0  0
    3.3759    4.2248    0.0000 C   0  0  0  0  0  0
    1.1263    1.6229    0.0000 C   0  0  0  0  0  0
    0.0000    2.2719    0.0000 O   0  0  0  0  0  0
    1.1274    0.3229    0.0000 N   0  0  0  0  0  0
    0.0021   -0.3281    0.0000 N   0  0  0  0  0  0
    0.0031   -1.6281    0.0000 C   0  0  3  0  0  0
   -1.1222   -2.2789    0.0000 N   0  0  0  0  0  0
   -2.2485   -1.6300    0.0000 C   0  0  0  0  0  0
   -2.2496   -0.3299    0.0000 C   0  0  0  0  0  0
   -3.3759    0.3193    0.0000 C   0  0  0  0  0  0
   -4.5012   -0.3318    0.0000 C   0  0  0  0  0  0
   -5.6275    0.3175    0.0000 Br  0  0  0  0  0  0
   -4.5002   -1.6318    0.0000 C   0  0  0  0  0  0
   -3.3738   -2.2808    0.0000 C   0  0  0  0  0  0
   -1.1243    0.3211    0.0000 C   0  0  0  0  0  0
   -1.1253    1.6211    0.0000 O   0  0  0  0  0  0
    1.1295   -2.2771    0.0000 C   0  0  0  0  0  0
    1.1305   -3.5771    0.0000 C   0  0  0  0  0  0
    2.2568   -4.2264    0.0000 C   0  0  0  0  0  0
    3.3821   -3.5753    0.0000 C   0  0  0  0  0  0
    3.3811   -2.2753    0.0000 C   0  0  0  0  0  0
    2.2548   -1.6263    0.0000 C   0  0  0  0  0  0
    2.2537   -0.3263    0.0000 N   0  0  0  0  0  0
    3.3790    0.3247    0.0000 C   0  0  0  0  0  0
    4.5054   -0.3245    0.0000 C   0  0  0  0  0  0
    4.5064   -1.6245    0.0000 C   0  0  0  0  0  0
  1  2  1  0  0  0
  2  7  1  0  0  0
  2  3  2  0  0  0
  3  4  1  0  0  0
  4  5  2  0  0  0
  5  6  1  0  0  0
  5  8  1  0  0  0
  6  7  2  0  0  0
  8  9  2  0  0  0
  8 10  1  0  0  0
 10 11  1  0  0  0
 11 21  1  0  0  0
 11 12  1  0  0  0
 12 13  1  0  0  0
 12 23  1  0  0  0
 13 14  1  0  0  0
 14 20  1  0  0  0
 14 15  2  0  0  0
 15 16  1  0  0  0
 15 21  1  0  0  0
 16 17  2  0  0  0
 17 18  1  0  0  0
 17 19  1  0  0  0
 19 20  2  0  0  0
 21 22  2  0  0  0
 23 28  1  0  0  0
 23 24  2  0  0  0
 24 25  1  0  0  0
 25 26  2  0  0  0
 26 27  1  0  0  0
 27 32  1  0  0  0
 27 28  2  0  0  0
 28 29  1  0  0  0
 29 30  2  0  0  0
 30 31  1  0  0  0
 31 32  2  0  0  0
M  END
$$$$
 
                    3D
 Structure written by MMmdl.
 32 35  0  0  1  0            999 V2000
   -4.4929    7.1536    0.0000 C   0  0  0  0  0  0
   -3.3676    6.5028    0.0000 C   0  0  0  0  0  0
   -2.2413    7.1518    0.0000 O   0  0  0  0  0  0
   -3.3687    5.2027    0.0000 C   0  0  0  0  0  0
   -4.4950    4.5535    0.0000 C   0  0  0  0  0  0
   -4.4960    3.2537    0.0000 C   0  0  0  0  0  0
   -3.3707    2.6027    0.0000 C   0  0  0  0  0  0
   -3.3718    1.3029    0.0000 N   0  0  0  0  0  0
   -2.2465    0.6518    0.0000 C   0  0  0  0  0  0
   -1.1201    1.3011    0.0000 S   0  0  0  0  0  0
   -2.2475   -0.6482    0.0000 N   0  0  0  0  0  0
   -1.1222   -1.2990    0.0000 C   0  0  0  0  0  0
    0.0042   -0.6500    0.0000 O   0  0  0  0  0  0
   -1.1232   -2.5990    0.0000 C   0  0  0  0  0  0
   -2.2496   -3.2483    0.0000 C   0  0  0  0  0  0
   -3.3749   -2.5972    0.0000 C   0  0  0  0  0  0
   -4.5012   -3.2465    0.0000 C   0  0  0  0  0  0
   -4.5023   -4.5465    0.0000 C   0  0  0  0  0  0
   -3.3770   -5.1973    0.0000 C   0  0  0  0  0  0
   -2.2506   -4.5483    0.0000 C   0  0  0  0  0  0
   -1.1253   -5.1991    0.0000 N   0  0  0  0  0  0
    0.0010   -4.5501    0.0000 C   0  0  0  0  0  0
    0.0021   -3.2501    0.0000 C   0  0  0  0  0  0
    1.1264   -5.2009    0.0000 C   0  0  0  0  0  0
    1.1253   -6.5010    0.0000 C   0  0  0  0  0  0
    2.2506   -7.1518    0.0000 C   0  0  0  0  0  0
    3.3770   -6.5028    0.0000 C   0  0  0  0  0  0
    4.5023   -7.1536    0.0000 Cl  0  0  0  0  0  0
    3.3780   -5.2027    0.0000 C   0  0  0  0  0  0
    2.2527   -4.5517    0.0000 C   0  0  0  0  0  0
   -2.2444    3.2517    0.0000 C   0  0  0  0  0  0
   -2.2433    4.5517    0.0000 C   0  0  0  0  0  0
  1  2  1  0  0  0
  2  3  2  0  0  0
  2  4  1  0  0  0
  4 32  1  0  0  0
  4  5  2  0  0  0
  5  6  1  0  0  0
  6  7  2  0  0  0
  7  8  1  0  0  0
  7 31  1  0  0  0
  8  9  1  0  0  0
  9 10  2  0  0  0
  9 11  1  0  0  0
 11 12  1  0  0  0
 12 13  2  0  0  0
 12 14  1  0  0  0
 14 23  1  0  0  0
 14 15  2  0  0  0
 15 20  1  0  0  0
 15 16  1  0  0  0
 16 17  2  0  0  0
 17 18  1  0  0  0
 18 19  2  0  0  0
 19 20  1  0  0  0
 20 21  2  0  0  0
 21 22  1  0  0  0
 22 23  2  0  0  0
 22 24  1  0  0  0
 24 30  1  0  0  0
 24 25  2  0  0  0
 25 26  1  0  0  0
 26 27  2  0  0  0
 27 28  1  0  0  0
 27 29  1  0  0  0
 29 30  2  0  0  0
 31 32  2  0  0  0
M  END
$$$$
 
                    3D
 Structure written by MMmdl.
 26 29  0  0  1  0            999 V2000
    7.4425   -2.8179    0.0000 C   0  0  0  0  0  0
    6.3172   -2.1669    0.0000 C   0  0  0  0  0  0
    6.3182   -0.8669    0.0000 O   0  0  0  0  0  0
    5.1908   -2.8161    0.0000 N   0  0  0  0  0  0
    4.0656   -2.1653    0.0000 C   0  0  0  0  0  0
    3.9303   -0.8723    0.0000 N   0  0  0  0  0  0
    2.6592   -0.6009    0.0000 C   0  0  0  0  0  0
    2.0081   -1.7262    0.0000 C   0  0  0  0  0  0
    2.8773   -2.6931    0.0000 S   0  0  0  0  0  0
    0.7084   -1.7251    0.0000 C   0  0  0  0  0  0
    0.0592   -0.5988    0.0000 C   0  0  0  0  0  0
   -1.2409   -0.5977    0.0000 N   0  0  0  0  0  0
   -1.8898    0.5286    0.0000 C   0  0  0  0  0  0
   -1.2390    1.6539    0.0000 O   0  0  0  0  0  0
   -3.1899    0.5296    0.0000 C   0  0  0  0  0  0
   -3.9532    1.5819    0.0000 C   0  0  0  0  0  0
   -3.5505    2.8179    0.0000 Cl  0  0  0  0  0  0
   -5.1898    1.1812    0.0000 C   0  0  0  0  0  0
   -5.1908   -0.1188    0.0000 C   0  0  0  0  0  0
   -3.9548   -0.5216    0.0000 S   0  0  0  0  0  0
   -6.3172   -0.7681    0.0000 C   0  0  0  0  0  0
   -7.4425   -0.1170    0.0000 C   0  0  0  0  0  0
   -7.4414    1.1830    0.0000 C   0  0  0  0  0  0
   -6.3151    1.8320    0.0000 C   0  0  0  0  0  0
    0.7102    0.5265    0.0000 C   0  0  0  0  0  0
    2.0102    0.5255    0.0000 C   0  0  0  0  0  0
  1  2  1  0  0  0
  2  3  2  0  0  0
  2  4  1  0  0  0
  4  5  1  0  0  0
  5  9  1  0  0  0
  5  6  2  0  0  0
  6  7  1  0  0  0
  7 26  1  0  0  0
  7  8  2  0  0  0
  8  9  1  0  0  0
  8 10  1  0  0  0
 10 11  2  0  0  0
 11 12  1  0  0  0
 11 25  1  0  0  0
 12 13  1  0  0  0
 13 14  2  0  0  0
 13 15  1  0  0  0
 15 20  1  0  0  0
 15 16  2  0  0  0
 16 17  1  0  0  0
 16 18  1  0  0  0
 18 24  1  0  0  0
 18 19  2  0  0  0
 19 20  1  0  0  0
 19 21  1  0  0  0
 21 22  2  0  0  0
 22 23  1  0  0  0
 23 24  2  0  0  0
 25 26  2  0  0  0
M  END
$$$$
 
                    3D
 Structure written by MMmdl.
 29 32  0  0  1  0            999 V2000
    5.0628   -5.2028    0.0000 C   0  0  0  0  0  0
    3.9375   -4.5520    0.0000 C   0  0  0  0  0  0
    3.9385   -3.2520    0.0000 C   0  0  0  0  0  0
    2.8133   -2.6010    0.0000 C   0  0  0  0  0  0
    1.6869   -3.2502    0.0000 C   0  0  0  0  0  0
    1.6859   -4.5502    0.0000 C   0  0  0  0  0  0
    2.8112   -5.2010    0.0000 C   0  0  0  0  0  0
    0.5616   -2.5991    0.0000 C   0  0  0  0  0  0
    0.5627   -1.2991    0.0000 C   0  0  0  0  0  0
   -0.5626   -0.6483    0.0000 C   0  0  0  0  0  0
   -0.5616    0.6517    0.0000 C   0  0  0  0  0  0
    0.5647    1.3009    0.0000 O   0  0  0  0  0  0
   -1.6869    1.3028    0.0000 N   0  0  0  0  0  0
   -1.6859    2.6028    0.0000 C   0  0  0  0  0  0
   -2.8112    3.2536    0.0000 C   0  0  0  0  0  0
   -2.8101    4.5536    0.0000 C   0  0  0  0  0  0
   -1.6838    5.2028    0.0000 C   0  0  0  0  0  0
   -0.5585    4.5515    0.0000 C   0  0  0  0  0  0
   -0.5595    3.2517    0.0000 C   0  0  0  0  0  0
   -3.9375    2.6046    0.0000 C   0  0  0  0  0  0
   -3.9385    1.3046    0.0000 N   0  0  0  0  0  0
   -5.0628    3.2554    0.0000 O   0  0  0  0  0  0
   -1.6890   -1.2973    0.0000 C   0  0  0  0  0  0
   -2.8143   -0.6465    0.0000 C   0  0  0  0  0  0
   -3.9406   -1.2955    0.0000 C   0  0  0  0  0  0
   -3.9417   -2.5955    0.0000 C   0  0  0  0  0  0
   -2.8164   -3.2465    0.0000 C   0  0  0  0  0  0
   -1.6900   -2.5973    0.0000 C   0  0  0  0  0  0
   -0.5647   -3.2484    0.0000 N   0  0  0  0  0  0
  1  2  1  0  0  0
  2  7  1  0  0  0
  2  3  2  0  0  0
  3  4  1  0  0  0
  4  5  2  0  0  0
  5  6  1  0  0  0
  5  8  1  0  0  0
  6  7  2  0  0  0
  8 29  1  0  0  0
  8  9  2  0  0  0
  9 10  1  0  0  0
 10 11  1  0  0  0
 10 23  2  0  0  0
 11 12  2  0  0  0
 11 13  1  0  0  0
 13 14  1  0  0  0
 14 19  1  0  0  0
 14 15  2  0  0  0
 15 16  1  0  0  0
 15 20  1  0  0  0
 16 17  2  0  0  0
 17 18  1  0  0  0
 18 19  2  0  0  0
 20 21  1  0  0  0
 20 22  2  0  0  0
 23 28  1  0  0  0
 23 24  1  0  0  0
 24 25  2  0  0  0
 25 26  1  0  0  0
 26 27  2  0  0  0
 27 28  1  0  0  0
 28 29  2  0  0  0
M  END
$$$$
 
                    3D
 Structure written by MMmdl.
 29 32  0  0  1  0            999 V2000
    3.3722   -5.8518    0.0000 C   0  0  0  0  0  0
    3.3733   -4.5517    0.0000 C   0  0  0  0  0  0
    4.4996   -3.9028    0.0000 C   0  0  0  0  0  0
    4.5007   -2.6028    0.0000 C   0  0  0  0  0  0
    3.3754   -1.9517    0.0000 C   0  0  0  0  0  0
    2.2490   -2.6009    0.0000 C   0  0  0  0  0  0
    2.2480   -3.9010    0.0000 C   0  0  0  0  0  0
    1.1237   -1.9499    0.0000 C   0  0  0  0  0  0
    1.1248   -0.6499    0.0000 C   0  0  0  0  0  0
   -0.0005    0.0009    0.0000 C   0  0  0  0  0  0
    0.0005    1.3009    0.0000 C   0  0  0  0  0  0
    1.1269    1.9502    0.0000 O   0  0  0  0  0  0
   -1.1248    1.9517    0.0000 N   0  0  0  0  0  0
   -1.1237    3.2517    0.0000 C   0  0  0  0  0  0
   -2.2490    3.9028    0.0000 C   0  0  0  0  0  0
   -2.2480    5.2028    0.0000 C   0  0  0  0  0  0
   -1.1217    5.8518    0.0000 C   0  0  0  0  0  0
    0.0036    5.2007    0.0000 C   0  0  0  0  0  0
    0.0026    3.9010    0.0000 C   0  0  0  0  0  0
   -3.3754    3.2536    0.0000 C   0  0  0  0  0  0
   -3.3764    1.9535    0.0000 N   0  0  0  0  0  0
   -4.5007    3.9046    0.0000 O   0  0  0  0  0  0
   -1.1269   -0.6483    0.0000 C   0  0  0  0  0  0
   -2.2521    0.0027    0.0000 C   0  0  0  0  0  0
   -3.3785   -0.6465    0.0000 C   0  0  0  0  0  0
   -3.3795   -1.9465    0.0000 C   0  0  0  0  0  0
   -2.2542   -2.5973    0.0000 C   0  0  0  0  0  0
   -1.1279   -1.9483    0.0000 C   0  0  0  0  0  0
   -0.0026   -2.5991    0.0000 N   0  0  0  0  0  0
  1  2  1  0  0  0
  2  7  1  0  0  0
  2  3  2  0  0  0
  3  4  1  0  0  0
  4  5  2  0  0  0
  5  6  1  0  0  0
  6  7  2  0  0  0
  6  8  1  0  0  0
  8 29  1  0  0  0
  8  9  2  0  0  0
  9 10  1  0  0  0
 10 11  1  0  0  0
 10 23  2  0  0  0
 11 12  2  0  0  0
 11 13  1  0  0  0
 13 14  1  0  0  0
 14 19  1  0  0  0
 14 15  2  0  0  0
 15 16  1  0  0  0
 15 20  1  0  0  0
 16 17  2  0  0  0
 17 18  1  0  0  0
 18 19  2  0  0  0
 20 21  1  0  0  0
 20 22  2  0  0  0
 23 28  1  0  0  0
 23 24  1  0  0  0
 24 25  2  0  0  0
 25 26  1  0  0  0
 26 27  2  0  0  0
 27 28  1  0  0  0
 28 29  2  0  0  0
M  END
$$$$
 
                    3D
 Structure written by MMmdl.
 29 32  0  0  1  0            999 V2000
   -4.5002    3.5792    0.0000 C   0  0  0  0  0  0
   -3.3738    4.2285    0.0000 C   0  0  0  0  0  0
   -2.2485    3.5772    0.0000 C   0  0  0  0  0  0
   -2.2496    2.2774    0.0000 N   0  0  0  0  0  0
   -1.1243    1.6266    0.0000 C   0  0  0  0  0  0
    0.0021    2.2756    0.0000 S   0  0  0  0  0  0
   -1.1253    0.3266    0.0000 N   0  0  0  0  0  0
    0.0000   -0.3245    0.0000 C   0  0  0  0  0  0
    1.1263    0.3247    0.0000 O   0  0  0  0  0  0
   -0.0010   -1.6245    0.0000 C   0  0  0  0  0  0
   -1.1274   -2.2735    0.0000 C   0  0  0  0  0  0
   -2.2527   -1.6227    0.0000 C   0  0  0  0  0  0
   -3.3790   -2.2717    0.0000 C   0  0  0  0  0  0
   -3.3801   -3.5717    0.0000 C   0  0  0  0  0  0
   -2.2548   -4.2227    0.0000 C   0  0  0  0  0  0
   -1.1284   -3.5735    0.0000 C   0  0  0  0  0  0
   -0.0031   -4.2246    0.0000 N   0  0  0  0  0  0
    1.1232   -3.5753    0.0000 C   0  0  0  0  0  0
    1.1243   -2.2753    0.0000 C   0  0  0  0  0  0
    2.2485   -4.2264    0.0000 C   0  0  0  0  0  0
    2.2475   -5.5264    0.0000 C   0  0  0  0  0  0
    3.3728   -6.1772    0.0000 C   0  0  0  0  0  0
    4.4991   -5.5280    0.0000 C   0  0  0  0  0  0
    4.5002   -4.2279    0.0000 C   0  0  0  0  0  0
    3.3749   -3.5772    0.0000 C   0  0  0  0  0  0
   -1.1222    4.2264    0.0000 C   0  0  0  0  0  0
   -1.1211    5.5264    0.0000 C   0  0  0  0  0  0
   -2.2464    6.1772    0.0000 C   0  0  0  0  0  0
   -3.3728    5.5282    0.0000 C   0  0  0  0  0  0
  1  2  1  0  0  0
  2 29  1  0  0  0
  2  3  2  0  0  0
  3  4  1  0  0  0
  3 26  1  0  0  0
  4  5  1  0  0  0
  5  6  2  0  0  0
  5  7  1  0  0  0
  7  8  1  0  0  0
  8  9  2  0  0  0
  8 10  1  0  0  0
 10 19  1  0  0  0
 10 11  2  0  0  0
 11 16  1  0  0  0
 11 12  1  0  0  0
 12 13  2  0  0  0
 13 14  1  0  0  0
 14 15  2  0  0  0
 15 16  1  0  0  0
 16 17  2  0  0  0
 17 18  1  0  0  0
 18 19  2  0  0  0
 18 20  1  0  0  0
 20 25  1  0  0  0
 20 21  2  0  0  0
 21 22  1  0  0  0
 22 23  2  0  0  0
 23 24  1  0  0  0
 24 25  2  0  0  0
 26 27  2  0  0  0
 27 28  1  0  0  0
 28 29  2  0  0  0
M  END
$$$$
 
                    3D
 Structure written by MMmdl.
 30 33  0  0  1  0            999 V2000
   -4.5002    2.9292    0.0000 C   0  0  0  0  0  0
   -3.3738    3.5782    0.0000 C   0  0  0  0  0  0
   -2.2485    2.9271    0.0000 C   0  0  0  0  0  0
   -2.2496    1.6274    0.0000 N   0  0  0  0  0  0
   -1.1243    0.9763    0.0000 C   0  0  0  0  0  0
    0.0021    1.6256    0.0000 S   0  0  0  0  0  0
   -1.1253   -0.3237    0.0000 N   0  0  0  0  0  0
    0.0000   -0.9745    0.0000 C   0  0  0  0  0  0
    1.1263   -0.3253    0.0000 O   0  0  0  0  0  0
   -0.0010   -2.2745    0.0000 C   0  0  0  0  0  0
   -1.1274   -2.9238    0.0000 C   0  0  0  0  0  0
   -2.2527   -2.2727    0.0000 C   0  0  0  0  0  0
   -3.3790   -2.9219    0.0000 C   0  0  0  0  0  0
   -3.3801   -4.2220    0.0000 C   0  0  0  0  0  0
   -2.2548   -4.8728    0.0000 C   0  0  0  0  0  0
   -1.1284   -4.2238    0.0000 C   0  0  0  0  0  0
   -0.0031   -4.8746    0.0000 N   0  0  0  0  0  0
    1.1232   -4.2253    0.0000 C   0  0  0  0  0  0
    1.1243   -2.9253    0.0000 C   0  0  0  0  0  0
    2.2485   -4.8764    0.0000 C   0  0  0  0  0  0
    2.2475   -6.1764    0.0000 C   0  0  0  0  0  0
    3.3728   -6.8272    0.0000 C   0  0  0  0  0  0
    4.4991   -6.1782    0.0000 C   0  0  0  0  0  0
    4.5002   -4.8782    0.0000 C   0  0  0  0  0  0
    3.3749   -4.2272    0.0000 C   0  0  0  0  0  0
   -1.1222    3.5761    0.0000 C   0  0  0  0  0  0
   -1.1211    4.8761    0.0000 C   0  0  0  0  0  0
   -2.2464    5.5272    0.0000 C   0  0  0  0  0  0
   -2.2454    6.8272    0.0000 I   0  0  0  0  0  0
   -3.3728    4.8780    0.0000 C   0  0  0  0  0  0
  1  2  1  0  0  0
  2 30  1  0  0  0
  2  3  2  0  0  0
  3  4  1  0  0  0
  3 26  1  0  0  0
  4  5  1  0  0  0
  5  6  2  0  0  0
  5  7  1  0  0  0
  7  8  1  0  0  0
  8  9  2  0  0  0
  8 10  1  0  0  0
 10 19  1  0  0  0
 10 11  2  0  0  0
 11 16  1  0  0  0
 11 12  1  0  0  0
 12 13  2  0  0  0
 13 14  1  0  0  0
 14 15  2  0  0  0
 15 16  1  0  0  0
 16 17  2  0  0  0
 17 18  1  0  0  0
 18 19  2  0  0  0
 18 20  1  0  0  0
 20 25  1  0  0  0
 20 21  2  0  0  0
 21 22  1  0  0  0
 22 23  2  0  0  0
 23 24  1  0  0  0
 24 25  2  0  0  0
 26 27  2  0  0  0
 27 28  1  0  0  0
 28 29  1  0  0  0
 28 30  2  0  0  0
M  END
$$$$
 
                    3D
 Structure written by MMmdl.
 38 39  0  0  1  0            999 V2000
    0.0026   -4.8076    0.0000 C   0  0  0  0  0  0
    0.0016   -3.5079    0.0000 C   0  0  0  0  0  0
    1.1269   -2.8568    0.0000 C   0  0  3  0  0  0
    2.2532   -3.5058    0.0000 C   0  0  0  0  0  0
    1.1258   -1.5568    0.0000 C   0  0  3  0  0  0
   -0.0005   -0.9078    0.0000 N   0  0  0  0  0  0
   -1.1258   -1.5586    0.0000 C   0  0  0  0  0  0
   -1.1248   -2.8586    0.0000 O   0  0  0  0  0  0
   -2.2522   -0.9094    0.0000 C   0  0  3  0  0  0
   -2.2532    0.3907    0.0000 C   0  0  0  0  0  0
   -1.1279    1.0414    0.0000 C   0  0  0  0  0  0
    0.0603    0.5136    0.0000 C   0  0  0  0  0  0
    0.9293    1.4803    0.0000 N   0  0  0  0  0  0
    0.2785    2.6054    0.0000 C   0  0  0  0  0  0
   -0.9930    2.3342    0.0000 C   0  0  0  0  0  0
   -1.8637    3.2998    0.0000 C   0  0  0  0  0  0
   -1.4625    4.5364    0.0000 C   0  0  0  0  0  0
   -0.1914    4.8076    0.0000 C   0  0  0  0  0  0
    0.6794    3.8425    0.0000 C   0  0  0  0  0  0
   -3.3775   -1.5604    0.0000 N   0  0  0  0  0  0
   -4.5038   -0.9112    0.0000 C   0  0  0  0  0  0
   -4.5048    0.3888    0.0000 O   0  0  0  0  0  0
   -5.6291   -1.5622    0.0000 O   0  0  0  0  0  0
   -6.7554   -0.9130    0.0000 C   0  0  0  0  0  0
   -6.1062    0.2133    0.0000 C   0  0  0  0  0  0
   -7.4062    0.2123    0.0000 C   0  0  0  0  0  0
   -7.8807   -1.5641    0.0000 C   0  0  0  0  0  0
    2.2511   -0.9057    0.0000 C   0  0  0  0  0  0
    2.2501    0.3943    0.0000 O   0  0  0  0  0  0
    3.3775   -1.5547    0.0000 N   0  0  0  0  0  0
    4.5028   -0.9039    0.0000 C   0  0  3  0  0  0
    5.6291   -1.5529    0.0000 C   0  0  0  0  0  0
    6.7544   -0.9018    0.0000 C   0  0  0  0  0  0
    7.8807   -1.5508    0.0000 C   0  0  0  0  0  0
    6.7534    0.3982    0.0000 C   0  0  0  0  0  0
    4.5017    0.3961    0.0000 C   0  0  0  0  0  0
    5.6270    1.0472    0.0000 N   0  0  0  0  0  0
    3.3751    1.0451    0.0000 O   0  0  0  0  0  0
  1  2  1  0  0  0
  2  3  1  0  0  0
  3  4  1  0  0  0
  3  5  1  0  0  0
  5  6  1  0  0  0
  5 28  1  0  0  0
  6  7  1  0  0  0
  7  8  2  0  0  0
  7  9  1  0  0  0
  9 10  1  0  0  0
  9 20  1  0  0  0
 10 11  1  0  0  0
 11 15  1  0  0  0
 11 12  2  0  0  0
 12 13  1  0  0  0
 13 14  1  0  0  0
 14 19  1  0  0  0
 14 15  2  0  0  0
 15 16  1  0  0  0
 16 17  2  0  0  0
 17 18  1  0  0  0
 18 19  2  0  0  0
 20 21  1  0  0  0
 21 22  2  0  0  0
 21 23  1  0  0  0
 23 24  1  0  0  0
 24 25  1  0  0  0
 24 26  1  0  0  0
 24 27  1  0  0  0
 28 29  2  0  0  0
 28 30  1  0  0  0
 30 31  1  0  0  0
 31 32  1  0  0  0
 31 36  1  0  0  0
 32 33  1  0  0  0
 33 34  1  0  0  0
 33 35  1  0  0  0
 36 37  1  0  0  0
 36 38  2  0  0  0
M  END
$$$$
 
                    3D
 Structure written by MMmdl.
 35 39  0  0  1  0            999 V2000
    5.8874    1.5385    0.0000 C   0  0  0  0  0  0
    4.6025    1.7342    0.0000 C   0  0  0  0  0  0
    4.1293    2.9451    0.0000 O   0  0  0  0  0  0
    3.7905    0.7192    0.0000 N   0  0  0  0  0  0
    2.5235    1.0106    0.0000 C   0  0  3  0  0  0
    2.2364    2.2787    0.0000 C   0  0  0  0  0  0
    0.9949    2.6638    0.0000 C   0  0  0  0  0  0
    0.7076    3.9318    0.0000 C   0  0  0  0  0  0
    1.6623    4.8145    0.0000 N   0  0  0  0  0  0
    2.9036    4.4292    0.0000 C   0  0  0  0  0  0
    3.1909    3.1611    0.0000 C   0  0  0  0  0  0
    1.5058    0.2018    0.0000 C   0  0  0  0  0  0
    1.5037   -1.0983    0.0000 C   0  0  0  0  0  0
    0.3769   -1.7465    0.0000 C   0  0  0  0  0  0
   -0.7479   -1.0949    0.0000 C   0  0  3  0  0  0
   -0.7458    0.2051    0.0000 C   0  0  0  0  0  0
    0.3810    0.8533    0.0000 C   0  0  0  0  0  0
    0.3831    2.1534    0.0000 O   0  0  0  0  0  0
   -1.8748   -1.7431    0.0000 C   0  0  0  0  0  0
   -2.9996   -1.0912    0.0000 C   0  0  0  0  0  0
   -4.1264   -1.7394    0.0000 C   0  0  0  0  0  0
   -4.1282   -3.0395    0.0000 C   0  0  0  0  0  0
   -3.0035   -3.6910    0.0000 C   0  0  0  0  0  0
   -1.8766   -3.0428    0.0000 C   0  0  0  0  0  0
   -5.2551   -3.6877    0.0000 C   0  0  0  0  0  0
   -4.6069   -4.8145    0.0000 C   0  0  0  0  0  0
   -5.9072   -4.8127    0.0000 C   0  0  0  0  0  0
   -6.3799   -3.0361    0.0000 C   0  0  0  0  0  0
    2.5188   -1.9105    0.0000 N   0  0  0  0  0  0
    3.7866   -1.6232    0.0000 C   0  0  0  0  0  0
    4.5172   -2.6986    0.0000 C   0  0  0  0  0  0
    5.8138   -2.6037    0.0000 C   0  0  0  0  0  0
    6.3799   -1.4334    0.0000 C   0  0  0  0  0  0
    5.6493   -0.3580    0.0000 C   0  0  0  0  0  0
    4.3526   -0.4529    0.0000 C   0  0  0  0  0  0
  1  2  1  0  0  0
  2  3  2  0  0  0
  2  4  1  0  0  0
  4 35  1  0  0  0
  4  5  1  0  0  0
  5  6  1  0  0  0
  5 12  1  0  0  0
  6 11  1  0  0  0
  6  7  2  0  0  0
  7  8  1  0  0  0
  8  9  2  0  0  0
  9 10  1  0  0  0
 10 11  2  0  0  0
 12 17  1  0  0  0
 12 13  2  0  0  0
 13 14  1  0  0  0
 13 29  1  0  0  0
 14 15  1  0  0  0
 15 16  1  0  0  0
 15 19  1  0  0  0
 16 17  1  0  0  0
 17 18  2  0  0  0
 19 24  1  0  0  0
 19 20  2  0  0  0
 20 21  1  0  0  0
 21 22  2  0  0  0
 22 23  1  0  0  0
 22 25  1  0  0  0
 23 24  2  0  0  0
 25 26  1  0  0  0
 25 27  1  0  0  0
 25 28  1  0  0  0
 29 30  1  0  0  0
 30 35  1  0  0  0
 30 31  2  0  0  0
 31 32  1  0  0  0
 32 33  2  0  0  0
 33 34  1  0  0  0
 34 35  2  0  0  0
M  END
$$$$
 
                    3D
 Structure written by MMmdl.
 38 39  0  0  1  0            999 V2000
    7.8808   -1.5518    0.0000 C   0  0  0  0  0  0
    6.7544   -0.9026    0.0000 C   0  0  0  0  0  0
    6.7534    0.3974    0.0000 C   0  0  0  0  0  0
    5.6291   -1.5539    0.0000 C   0  0  0  0  0  0
    4.5028   -0.9047    0.0000 C   0  0  3  0  0  0
    3.3775   -1.5557    0.0000 N   0  0  0  0  0  0
    2.2511   -0.9065    0.0000 C   0  0  0  0  0  0
    2.2501    0.3935    0.0000 O   0  0  0  0  0  0
    1.1258   -1.5578    0.0000 C   0  0  3  0  0  0
    1.1269   -2.8579    0.0000 C   0  0  0  0  0  0
    2.2532   -3.5066    0.0000 C   0  0  0  0  0  0
    2.2545   -4.8066    0.0000 C   0  0  0  0  0  0
    3.3785   -2.8558    0.0000 C   0  0  0  0  0  0
   -0.0005   -0.9086    0.0000 N   0  0  0  0  0  0
   -1.1258   -1.5596    0.0000 C   0  0  0  0  0  0
   -1.1248   -2.8597    0.0000 O   0  0  0  0  0  0
   -2.2522   -0.9104    0.0000 C   0  0  3  0  0  0
   -2.2532    0.3896    0.0000 C   0  0  0  0  0  0
   -1.1279    1.0404    0.0000 C   0  0  0  0  0  0
    0.0601    0.5126    0.0000 C   0  0  0  0  0  0
    0.9290    1.4796    0.0000 N   0  0  0  0  0  0
    0.2785    2.6046    0.0000 C   0  0  0  0  0  0
   -0.9930    2.3334    0.0000 C   0  0  0  0  0  0
   -1.8637    3.2988    0.0000 C   0  0  0  0  0  0
   -1.4628    4.5354    0.0000 C   0  0  0  0  0  0
   -0.1916    4.8066    0.0000 C   0  0  0  0  0  0
    0.6791    3.8415    0.0000 C   0  0  0  0  0  0
   -3.3775   -1.5612    0.0000 N   0  0  0  0  0  0
   -4.5038   -0.9122    0.0000 C   0  0  0  0  0  0
   -4.5049    0.3878    0.0000 O   0  0  0  0  0  0
   -5.6291   -1.5630    0.0000 O   0  0  0  0  0  0
   -6.7555   -0.9141    0.0000 C   0  0  0  0  0  0
   -6.1065    0.2123    0.0000 C   0  0  0  0  0  0
   -7.4065    0.2113    0.0000 C   0  0  0  0  0  0
   -7.8808   -1.5648    0.0000 C   0  0  0  0  0  0
    4.5018    0.3953    0.0000 C   0  0  0  0  0  0
    5.6271    1.0461    0.0000 N   0  0  0  0  0  0
    3.3751    1.0441    0.0000 O   0  0  0  0  0  0
  1  2  1  0  0  0
  2  3  1  0  0  0
  2  4  1  0  0  0
  4  5  1  0  0  0
  5  6  1  0  0  0
  5 36  1  0  0  0
  6  7  1  0  0  0
  7  8  2  0  0  0
  7  9  1  0  0  0
  9 10  1  0  0  0
  9 14  1  0  0  0
 10 11  1  0  0  0
 11 12  1  0  0  0
 11 13  1  0  0  0
 14 15  1  0  0  0
 15 16  2  0  0  0
 15 17  1  0  0  0
 17 18  1  0  0  0
 17 28  1  0  0  0
 18 19  1  0  0  0
 19 23  1  0  0  0
 19 20  2  0  0  0
 20 21  1  0  0  0
 21 22  1  0  0  0
 22 27  1  0  0  0
 22 23  2  0  0  0
 23 24  1  0  0  0
 24 25  2  0  0  0
 25 26  1  0  0  0
 26 27  2  0  0  0
 28 29  1  0  0  0
 29 30  2  0  0  0
 29 31  1  0  0  0
 31 32  1  0  0  0
 32 33  1  0  0  0
 32 34  1  0  0  0
 32 35  1  0  0  0
 36 37  1  0  0  0
 36 38  2  0  0  0
M  END
$$$$
 
                    3D
 Structure written by MMmdl.
 26 30  0  0  1  0            999 V2000
    6.0716    3.2190    0.0000 C   0  0  0  0  0  0
    5.3046    2.1693    0.0000 C   0  0  0  0  0  0
    5.8303    0.9803    0.0000 C   0  0  0  0  0  0
    5.0638   -0.0693    0.0000 C   0  0  0  0  0  0
    3.7711    0.0698    0.0000 N   0  0  0  0  0  0
    3.2454    1.2588    0.0000 C   0  0  0  0  0  0
    4.0121    2.3084    0.0000 C   0  0  0  0  0  0
    3.0041   -0.9801    0.0000 C   0  0  0  0  0  0
    3.5298   -2.1691    0.0000 N   0  0  0  0  0  0
    2.7633   -3.2190    0.0000 C   0  0  0  0  0  0
    1.4708   -3.0799    0.0000 N   0  0  0  0  0  0
    0.9449   -1.8909    0.0000 C   0  0  0  0  0  0
    1.7113   -0.8410    0.0000 C   0  0  0  0  0  0
    0.9498    0.2126    0.0000 S   0  0  0  0  0  0
   -0.2876   -0.1863    0.0000 C   0  0  0  0  0  0
   -0.2904   -1.4863    0.0000 C   0  0  0  0  0  0
   -1.4178   -2.1335    0.0000 C   0  0  0  0  0  0
   -2.5421   -1.4809    0.0000 C   0  0  0  0  0  0
   -3.6694   -2.1283    0.0000 C   0  0  0  0  0  0
   -4.7937   -1.4754    0.0000 O   0  0  0  0  0  0
   -4.7906   -0.1754    0.0000 C   0  0  0  0  0  0
   -6.0716   -0.3982    0.0000 C   0  0  0  0  0  0
   -5.2323    1.0472    0.0000 C   0  0  0  0  0  0
   -3.6635    0.4718    0.0000 C   0  0  0  0  0  0
   -2.5392   -0.1808    0.0000 C   0  0  0  0  0  0
   -1.4118    0.4666    0.0000 N   0  0  0  0  0  0
  1  2  1  0  0  0
  2  7  1  0  0  0
  2  3  1  0  0  0
  3  4  1  0  0  0
  4  5  1  0  0  0
  5  6  1  0  0  0
  5  8  1  0  0  0
  6  7  1  0  0  0
  8 13  1  0  0  0
  8  9  2  0  0  0
  9 10  1  0  0  0
 10 11  2  0  0  0
 11 12  1  0  0  0
 12 16  1  0  0  0
 12 13  2  0  0  0
 13 14  1  0  0  0
 14 15  1  0  0  0
 15 26  1  0  0  0
 15 16  2  0  0  0
 16 17  1  0  0  0
 17 18  2  0  0  0
 18 25  1  0  0  0
 18 19  1  0  0  0
 19 20  1  0  0  0
 20 21  1  0  0  0
 21 22  1  0  0  0
 21 23  1  0  0  0
 21 24  1  0  0  0
 24 25  1  0  0  0
 25 26  2  0  0  0
M  END
$$$$
 
                    3D
 Structure written by MMmdl.
 28 29  0  0  1  0            999 V2000
   -5.2543    2.1915    0.0000 C   0  0  0  0  0  0
   -4.8516    0.9557    0.0000 C   0  0  0  0  0  0
   -5.7205   -0.0113    0.0000 C   0  0  0  0  0  0
   -3.5796    0.6863    0.0000 C   0  0  0  0  0  0
   -2.7107    1.6530    0.0000 C   0  0  0  0  0  0
   -1.4387    1.3839    0.0000 N   0  0  0  0  0  0
   -0.5698    2.3506    0.0000 C   0  0  0  0  0  0
   -0.9726    3.5869    0.0000 O   0  0  0  0  0  0
    0.7021    2.0815    0.0000 C   0  0  0  0  0  0
    1.1049    0.8454    0.0000 N   0  0  0  0  0  0
    0.3415   -0.2068    0.0000 C   0  0  0  0  0  0
   -0.9585   -0.2079    0.0000 N   0  0  0  0  0  0
   -1.6077   -1.3342    0.0000 C   0  0  0  0  0  0
   -2.9078   -1.3353    0.0000 C   0  0  0  0  0  0
   -3.5568   -2.4616    0.0000 C   0  0  0  0  0  0
   -4.8565   -2.4626    0.0000 C   0  0  0  0  0  0
   -2.9060   -3.5869    0.0000 C   0  0  0  0  0  0
    1.1065   -1.2580    0.0000 N   0  0  0  0  0  0
    2.3425   -0.8553    0.0000 C   0  0  0  0  0  0
    2.3415    0.4447    0.0000 C   0  0  0  0  0  0
    3.4668    1.0955    0.0000 C   0  0  0  0  0  0
    3.4657    2.3956    0.0000 O   0  0  0  0  0  0
    4.5931    0.4466    0.0000 N   0  0  0  0  0  0
    5.7184    1.0974    0.0000 C   0  0  0  0  0  0
    4.5942   -0.8535    0.0000 C   0  0  0  0  0  0
    5.7205   -1.5027    0.0000 O   0  0  0  0  0  0
    3.4689   -1.5045    0.0000 N   0  0  0  0  0  0
    3.4699   -2.8046    0.0000 C   0  0  0  0  0  0
  1  2  1  0  0  0
  2  3  1  0  0  0
  2  4  1  0  0  0
  4  5  1  0  0  0
  5  6  1  0  0  0
  6  7  1  0  0  0
  7  8  2  0  0  0
  7  9  1  0  0  0
  9 10  1  0  0  0
 10 20  1  0  0  0
 10 11  1  0  0  0
 11 12  1  0  0  0
 11 18  2  0  0  0
 12 13  1  0  0  0
 13 14  1  0  0  0
 14 15  1  0  0  0
 15 16  1  0  0  0
 15 17  1  0  0  0
 18 19  1  0  0  0
 19 27  1  0  0  0
 19 20  2  0  0  0
 20 21  1  0  0  0
 21 22  2  0  0  0
 21 23  1  0  0  0
 23 24  1  0  0  0
 23 25  1  0  0  0
 25 26  2  0  0  0
 25 27  1  0  0  0
 27 28  1  0  0  0
M  END
$$$$
 
                    3D
 Structure written by MMmdl.
 38 41  0  0  1  0            999 V2000
   -2.2503    1.1965    0.0000 C   0  0  0  0  0  0
   -1.1232    1.8442    0.0000 C   0  0  0  0  0  0
   -1.1206    3.1442    0.0000 C   0  0  0  0  0  0
    0.0065    3.7919    0.0000 C   0  0  3  0  0  0
    0.0091    5.0919    0.0000 C   0  0  0  0  0  0
   -1.0411    5.8579    0.0000 C   0  0  0  0  0  0
   -0.6367    7.0937    0.0000 C   0  0  0  0  0  0
    0.6633    7.0911    0.0000 C   0  0  0  0  0  0
    1.0624    5.8540    0.0000 S   0  0  0  0  0  0
    1.1310    3.1398    0.0000 C   0  0  0  0  0  0
    2.2581    3.7875    0.0000 C   0  0  0  0  0  0
    3.3855    4.4352    0.0000 N   0  0  0  0  0  0
    1.1284    1.8398    0.0000 C   0  0  0  0  0  0
    0.0013    1.1919    0.0000 N   0  0  0  0  0  0
    2.2529    1.1874    0.0000 S   0  0  0  0  0  0
    2.2503   -0.1126    0.0000 C   0  0  0  0  0  0
    3.3749   -0.7647    0.0000 C   0  0  0  0  0  0
    4.5020   -0.1170    0.0000 O   0  0  0  0  0  0
    3.3723   -2.0647    0.0000 N   0  0  0  0  0  0
    4.4968   -2.7170    0.0000 C   0  0  0  0  0  0
    5.6239   -2.0691    0.0000 C   0  0  0  0  0  0
    6.7484   -2.7215    0.0000 C   0  0  0  0  0  0
    6.7458   -4.0215    0.0000 C   0  0  0  0  0  0
    5.6187   -4.6692    0.0000 C   0  0  0  0  0  0
    4.4942   -4.0171    0.0000 C   0  0  0  0  0  0
    5.6161   -5.9692    0.0000 C   0  0  0  0  0  0
    4.3163   -5.9668    0.0000 F   0  0  0  0  0  0
    4.9637   -7.0937    0.0000 F   0  0  0  0  0  0
    6.7406   -6.6215    0.0000 F   0  0  0  0  0  0
   -2.2451    3.7963    0.0000 C   0  0  0  0  0  0
   -2.2425    5.0963    0.0000 O   0  0  0  0  0  0
   -3.3723    3.1487    0.0000 N   0  0  0  0  0  0
   -4.4968    3.8010    0.0000 C   0  0  0  0  0  0
   -5.6239    3.1531    0.0000 C   0  0  0  0  0  0
   -6.7484    3.8054    0.0000 C   0  0  0  0  0  0
   -6.7458    5.1054    0.0000 C   0  0  0  0  0  0
   -5.6187    5.7531    0.0000 C   0  0  0  0  0  0
   -4.4942    5.1010    0.0000 C   0  0  0  0  0  0
  1  2  1  0  0  0
  2 14  1  0  0  0
  2  3  2  0  0  0
  3  4  1  0  0  0
  3 30  1  0  0  0
  4  5  1  0  0  0
  4 10  1  0  0  0
  5  9  1  0  0  0
  5  6  2  0  0  0
  6  7  1  0  0  0
  7  8  2  0  0  0
  8  9  1  0  0  0
 10 11  1  0  0  0
 10 13  2  0  0  0
 11 12  3  0  0  0
 13 14  1  0  0  0
 13 15  1  0  0  0
 15 16  1  0  0  0
 16 17  1  0  0  0
 17 18  2  0  0  0
 17 19  1  0  0  0
 19 20  1  0  0  0
 20 25  1  0  0  0
 20 21  2  0  0  0
 21 22  1  0  0  0
 22 23  2  0  0  0
 23 24  1  0  0  0
 24 25  2  0  0  0
 24 26  1  0  0  0
 26 27  1  0  0  0
 26 28  1  0  0  0
 26 29  1  0  0  0
 30 31  2  0  0  0
 30 32  1  0  0  0
 32 33  1  0  0  0
 33 38  1  0  0  0
 33 34  2  0  0  0
 34 35  1  0  0  0
 35 36  2  0  0  0
 36 37  1  0  0  0
 37 38  2  0  0  0
M  END
$$$$
 
                    3D
 Structure written by MMmdl.
 30 34  0  0  1  0            999 V2000
   -6.1841   -4.2655    0.0000 C   0  0  0  0  0  0
   -5.5299   -3.1420    0.0000 O   0  0  0  0  0  0
   -4.2302   -3.1467    0.0000 C   0  0  0  0  0  0
   -3.5760   -2.0232    0.0000 C   0  0  0  0  0  0
   -2.2760   -2.0279    0.0000 C   0  0  0  0  0  0
   -1.6301   -3.1561    0.0000 C   0  0  0  0  0  0
   -2.2840   -4.2796    0.0000 C   0  0  0  0  0  0
   -3.5841   -4.2749    0.0000 C   0  0  0  0  0  0
   -1.6220   -0.9044    0.0000 C   0  0  0  0  0  0
   -2.2679    0.2237    0.0000 O   0  0  0  0  0  0
   -0.3220   -0.9091    0.0000 C   0  0  0  0  0  0
    0.4458    0.1398    0.0000 C   0  0  0  0  0  0
    0.0482    1.3776    0.0000 N   0  0  0  0  0  0
    1.6808   -0.2664    0.0000 C   0  0  0  0  0  0
    1.6761   -1.5664    0.0000 C   0  0  0  0  0  0
    0.4382   -1.9637    0.0000 S   0  0  0  0  0  0
    2.7996   -2.2203    0.0000 N   0  0  0  0  0  0
    3.9278   -1.5745    0.0000 C   0  0  0  0  0  0
    5.0513   -2.2284    0.0000 C   0  0  0  0  0  0
    6.1794   -1.5825    0.0000 C   0  0  0  0  0  0
    6.1841   -0.2825    0.0000 C   0  0  0  0  0  0
    5.0606    0.3714    0.0000 C   0  0  0  0  0  0
    3.9325   -0.2744    0.0000 C   0  0  0  0  0  0
    2.8090    0.3795    0.0000 C   0  0  0  0  0  0
    2.8137    1.6795    0.0000 C   0  0  0  0  0  0
    3.9418    2.3256    0.0000 C   0  0  0  0  0  0
    3.9465    3.6257    0.0000 N   0  0  0  0  0  0
    2.8230    4.2796    0.0000 C   0  0  0  0  0  0
    1.6949    3.6337    0.0000 C   0  0  0  0  0  0
    1.6902    2.3337    0.0000 C   0  0  0  0  0  0
  1  2  1  0  0  0
  2  3  1  0  0  0
  3  8  1  0  0  0
  3  4  2  0  0  0
  4  5  1  0  0  0
  5  6  2  0  0  0
  5  9  1  0  0  0
  6  7  1  0  0  0
  7  8  2  0  0  0
  9 10  2  0  0  0
  9 11  1  0  0  0
 11 16  1  0  0  0
 11 12  2  0  0  0
 12 13  1  0  0  0
 12 14  1  0  0  0
 14 24  1  0  0  0
 14 15  2  0  0  0
 15 16  1  0  0  0
 15 17  1  0  0  0
 17 18  2  0  0  0
 18 23  1  0  0  0
 18 19  1  0  0  0
 19 20  1  0  0  0
 20 21  1  0  0  0
 21 22  1  0  0  0
 22 23  1  0  0  0
 23 24  2  0  0  0
 24 25  1  0  0  0
 25 30  1  0  0  0
 25 26  2  0  0  0
 26 27  1  0  0  0
 27 28  2  0  0  0
 28 29  1  0  0  0
 29 30  2  0  0  0
M  END
$$$$
 
                    3D
 Structure written by MMmdl.
 24 25  0  0  1  0            999 V2000
    0.5467   -7.7999    0.0000 C   0  0  0  0  0  0
    1.6738   -7.1522    0.0000 C   0  0  0  0  0  0
    1.6764   -5.8522    0.0000 C   0  0  0  0  0  0
    2.8035   -5.2045    0.0000 C   0  0  0  0  0  0
    2.8061   -3.9045    0.0000 C   0  0  0  0  0  0
    1.6816   -3.2521    0.0000 C   0  0  0  0  0  0
    1.6842   -1.9521    0.0000 N   0  0  0  0  0  0
    0.5597   -1.3000    0.0000 C   0  0  0  0  0  0
   -0.5675   -1.9477    0.0000 O   0  0  0  0  0  0
    0.5623    0.0000    0.0000 C   0  0  0  0  0  0
   -0.5623    0.6523    0.0000 S   0  0  0  0  0  0
   -0.5597    1.9524    0.0000 C   0  0  0  0  0  0
   -1.6842    2.6045    0.0000 N   0  0  0  0  0  0
   -1.6816    3.9045    0.0000 C   0  0  0  0  0  0
   -2.8061    4.5568    0.0000 O   0  0  0  0  0  0
   -0.5545    4.5521    0.0000 C   0  0  0  0  0  0
   -0.5519    5.8522    0.0000 C   0  0  0  0  0  0
    0.5755    6.5001    0.0000 C   0  0  0  0  0  0
    0.5781    7.7999    0.0000 C   0  0  0  0  0  0
    0.5701    3.9001    0.0000 C   0  0  0  0  0  0
    1.6974    4.5477    0.0000 O   0  0  0  0  0  0
    0.5675    2.6000    0.0000 N   0  0  0  0  0  0
    0.5545   -3.8998    0.0000 C   0  0  0  0  0  0
    0.5519   -5.1998    0.0000 C   0  0  0  0  0  0
  1  2  1  0  0  0
  2  3  1  0  0  0
  3 24  1  0  0  0
  3  4  2  0  0  0
  4  5  1  0  0  0
  5  6  2  0  0  0
  6  7  1  0  0  0
  6 23  1  0  0  0
  7  8  1  0  0  0
  8  9  2  0  0  0
  8 10  1  0  0  0
 10 11  1  0  0  0
 11 12  1  0  0  0
 12 22  1  0  0  0
 12 13  2  0  0  0
 13 14  1  0  0  0
 14 15  1  0  0  0
 14 16  2  0  0  0
 16 17  1  0  0  0
 16 20  1  0  0  0
 17 18  1  0  0  0
 18 19  2  0  0  0
 20 21  2  0  0  0
 20 22  1  0  0  0
 23 24  2  0  0  0
M  END
$$$$
 
                    3D
 Structure written by MMmdl.
 30 34  0  0  1  0            999 V2000
    3.6910   -1.0230    0.0000 H   0  0  0  0  0  0
    2.5647   -1.6722    0.0000 C   0  0  0  0  0  0
    1.4394   -1.0212    0.0000 N   0  0  0  0  0  0
    1.4404    0.2789    0.0000 C   0  0  0  0  0  0
    2.5668    0.9278    0.0000 C   0  0  0  0  0  0
    3.6921    0.2770    0.0000 C   0  0  0  0  0  0
    2.5678    2.2276    0.0000 C   0  0  0  0  0  0
    1.4425    2.8789    0.0000 C   0  0  0  0  0  0
    0.3162    2.2297    0.0000 C   0  0  0  0  0  0
    0.3151    0.9296    0.0000 C   0  0  0  0  0  0
   -0.8091    2.8807    0.0000 C   0  0  0  0  0  0
   -1.9974    2.3527    0.0000 N   0  0  0  0  0  0
   -2.8663    3.3196    0.0000 C   0  0  0  0  0  0
   -2.2152    4.4449    0.0000 C   0  0  0  0  0  0
   -0.9441    4.1735    0.0000 N   0  0  0  0  0  0
   -2.8645    5.5713    0.0000 C   0  0  0  0  0  0
   -4.1645    5.5723    0.0000 C   0  0  0  0  0  0
   -4.8153    4.4470    0.0000 C   0  0  0  0  0  0
   -4.1663    3.3207    0.0000 C   0  0  0  0  0  0
    2.5636   -2.9722    0.0000 C   0  0  0  0  0  0
    3.6890   -3.6230    0.0000 C   0  0  0  0  0  0
    4.8153   -2.9741    0.0000 O   0  0  0  0  0  0
    3.6879   -4.9231    0.0000 C   0  0  0  0  0  0
    2.5616   -5.5723    0.0000 C   0  0  0  0  0  0
    1.4363   -4.9212    0.0000 C   0  0  0  0  0  0
    0.3099   -5.5705    0.0000 C   0  0  0  0  0  0
   -0.8154   -4.9194    0.0000 C   0  0  0  0  0  0
   -0.8143   -3.6194    0.0000 C   0  0  0  0  0  0
    0.3120   -2.9704    0.0000 C   0  0  0  0  0  0
    1.4373   -3.6212    0.0000 C   0  0  0  0  0  0
  1  2  1  0  0  0
  2  3  2  0  0  0
  2 20  1  0  0  0
  3  4  1  0  0  0
  4 10  1  0  0  0
  4  5  2  0  0  0
  5  6  1  0  0  0
  5  7  1  0  0  0
  7  8  2  0  0  0
  8  9  1  0  0  0
  9 10  2  0  0  0
  9 11  1  0  0  0
 11 15  1  0  0  0
 11 12  2  0  0  0
 12 13  1  0  0  0
 13 19  1  0  0  0
 13 14  2  0  0  0
 14 15  1  0  0  0
 14 16  1  0  0  0
 16 17  2  0  0  0
 17 18  1  0  0  0
 18 19  2  0  0  0
 20 30  1  0  0  0
 20 21  2  0  0  0
 21 22  1  0  0  0
 21 23  1  0  0  0
 23 24  2  0  0  0
 24 25  1  0  0  0
 25 30  1  0  0  0
 25 26  2  0  0  0
 26 27  1  0  0  0
 27 28  2  0  0  0
 28 29  1  0  0  0
 29 30  2  0  0  0
M  END
$$$$
 
                    3D
 Structure written by MMmdl.
 26 28  0  0  1  0            999 V2000
    4.5098    3.5648    0.0000 C   0  0  0  0  0  0
    3.3853    4.2172    0.0000 C   0  0  0  0  0  0
    2.2582    3.5693    0.0000 C   0  0  0  0  0  0
    2.2556    2.2695    0.0000 N   0  0  0  0  0  0
    1.1284    1.6215    0.0000 C   0  0  0  0  0  0
    0.0039    2.2739    0.0000 O   0  0  0  0  0  0
    1.1258    0.3215    0.0000 C   0  0  0  0  0  0
   -0.0013   -0.3262    0.0000 S   0  0  0  0  0  0
   -0.0042   -1.6262    0.0000 C   0  0  0  0  0  0
   -1.1313   -2.2739    0.0000 N   0  0  0  0  0  0
   -1.1339   -3.5739    0.0000 C   0  0  0  0  0  0
   -0.0094   -4.2263    0.0000 C   0  0  0  0  0  0
    1.1178   -3.5784    0.0000 C   0  0  0  0  0  0
    2.2423   -4.2307    0.0000 O   0  0  0  0  0  0
    1.1204   -2.2783    0.0000 N   0  0  0  0  0  0
   -2.2610   -4.2216    0.0000 C   0  0  0  0  0  0
   -2.2634   -5.5216    0.0000 C   0  0  0  0  0  0
   -3.3905   -6.1693    0.0000 C   0  0  0  0  0  0
   -4.5150   -5.5170    0.0000 C   0  0  0  0  0  0
   -4.5127   -4.2172    0.0000 C   0  0  0  0  0  0
   -3.3856   -3.5695    0.0000 C   0  0  0  0  0  0
    1.1336    4.2216    0.0000 C   0  0  0  0  0  0
    1.1362    5.5216    0.0000 C   0  0  0  0  0  0
    2.2634    6.1693    0.0000 C   0  0  0  0  0  0
    3.3879    5.5172    0.0000 C   0  0  0  0  0  0
    4.5150    6.1649    0.0000 Cl  0  0  0  0  0  0
  1  2  1  0  0  0
  2 25  1  0  0  0
  2  3  2  0  0  0
  3  4  1  0  0  0
  3 22  1  0  0  0
  4  5  1  0  0  0
  5  6  2  0  0  0
  5  7  1  0  0  0
  7  8  1  0  0  0
  8  9  1  0  0  0
  9 15  1  0  0  0
  9 10  2  0  0  0
 10 11  1  0  0  0
 11 12  2  0  0  0
 11 16  1  0  0  0
 12 13  1  0  0  0
 13 14  2  0  0  0
 13 15  1  0  0  0
 16 21  1  0  0  0
 16 17  2  0  0  0
 17 18  1  0  0  0
 18 19  2  0  0  0
 19 20  1  0  0  0
 20 21  2  0  0  0
 22 23  2  0  0  0
 23 24  1  0  0  0
 24 25  2  0  0  0
 25 26  1  0  0  0
M  END
$$$$
 
                    3D
 Structure written by MMmdl.
 22 24  0  0  1  0            999 V2000
   -4.5005   -4.8773    0.0000 C   0  0  0  0  0  0
   -3.3752   -4.2265    0.0000 C   0  0  0  0  0  0
   -3.3765   -2.9265    0.0000 C   0  0  0  0  0  0
   -2.2512   -2.2754    0.0000 C   0  0  0  0  0  0
   -2.2523   -0.9754    0.0000 N   0  0  0  0  0  0
   -1.1270   -0.3246    0.0000 C   0  0  0  0  0  0
   -0.0007   -0.9736    0.0000 N   0  0  0  0  0  0
   -1.1280    0.9754    0.0000 N   0  0  0  0  0  0
   -0.0027    1.6264    0.0000 C   0  0  0  0  0  0
   -0.0038    2.9265    0.0000 N   0  0  0  0  0  0
    1.1215    3.5772    0.0000 C   0  0  0  0  0  0
    1.1205    4.8773    0.0000 O   0  0  0  0  0  0
    2.2479    2.9283    0.0000 C   0  0  0  0  0  0
    2.2489    1.6283    0.0000 C   0  0  0  0  0  0
    3.3752    0.9790    0.0000 C   0  0  0  0  0  0
    4.5005    1.6301    0.0000 C   0  0  0  0  0  0
    4.4995    2.9301    0.0000 C   0  0  0  0  0  0
    3.3731    3.5791    0.0000 C   0  0  0  0  0  0
    1.1236    0.9772    0.0000 N   0  0  0  0  0  0
   -1.1246   -2.9244    0.0000 C   0  0  0  0  0  0
   -1.1236   -4.2244    0.0000 C   0  0  0  0  0  0
   -2.2489   -4.8754    0.0000 C   0  0  0  0  0  0
  1  2  1  0  0  0
  2 22  1  0  0  0
  2  3  2  0  0  0
  3  4  1  0  0  0
  4  5  1  0  0  0
  4 20  2  0  0  0
  5  6  1  0  0  0
  6  7  1  0  0  0
  6  8  2  0  0  0
  8  9  1  0  0  0
  9 19  1  0  0  0
  9 10  2  0  0  0
 10 11  1  0  0  0
 11 12  2  0  0  0
 11 13  1  0  0  0
 13 18  1  0  0  0
 13 14  2  0  0  0
 14 15  1  0  0  0
 14 19  1  0  0  0
 15 16  1  0  0  0
 16 17  1  0  0  0
 17 18  1  0  0  0
 20 21  1  0  0  0
 21 22  2  0  0  0
M  END
$$$$
 
                    3D
 Structure written by MMmdl.
 42 46  0  0  1  0            999 V2000
   -5.1762    3.6415    0.0000 C   0  0  0  0  0  0
   -4.0486    2.9946    0.0000 C   0  0  0  0  0  0
   -2.9246    3.6478    0.0000 O   0  0  0  0  0  0
   -1.7969    3.0009    0.0000 C   0  0  0  0  0  0
   -1.7933    1.7008    0.0000 C   0  0  0  0  0  0
   -2.9173    1.0477    0.0000 O   0  0  0  0  0  0
   -2.9136   -0.2521    0.0000 C   0  0  0  0  0  0
   -4.0377   -0.9052    0.0000 C   0  0  0  0  0  0
   -5.1653   -0.2586    0.0000 O   0  0  0  0  0  0
   -4.0340   -2.2053    0.0000 N   0  0  0  0  0  0
   -5.1580   -2.8584    0.0000 C   0  0  0  0  0  0
   -6.2857   -2.2115    0.0000 C   0  0  0  0  0  0
   -7.4097   -2.8646    0.0000 C   0  0  0  0  0  0
   -7.4061   -4.1647    0.0000 C   0  0  0  0  0  0
   -8.5301   -4.8178    0.0000 C   0  0  0  0  0  0
   -6.2784   -4.8116    0.0000 C   0  0  0  0  0  0
   -5.1544   -4.1584    0.0000 C   0  0  0  0  0  0
   -0.6656    1.0542    0.0000 C   0  0  0  0  0  0
   -0.6620   -0.2458    0.0000 Br  0  0  0  0  0  0
    0.4584    1.7073    0.0000 C   0  0  0  0  0  0
    0.4548    3.0071    0.0000 C   0  0  0  0  0  0
    1.5788    3.6603    0.0000 C   0  0  0  0  0  0
    2.7064    3.0136    0.0000 C   0  0  0  0  0  0
    2.8460    1.7211    0.0000 S   0  0  0  0  0  0
    4.1183    1.4544    0.0000 C   0  0  0  0  0  0
    4.6505    0.2682    0.0000 N   0  0  0  0  0  0
    3.8892   -0.7859    0.0000 C   0  0  0  0  0  0
    2.5959   -0.6533    0.0000 C   0  0  0  0  0  0
    1.8346   -1.7073    0.0000 C   0  0  0  0  0  0
    2.3666   -2.8935    0.0000 C   0  0  0  0  0  0
    3.6599   -3.0258    0.0000 C   0  0  0  0  0  0
    4.4212   -1.9720    0.0000 C   0  0  0  0  0  0
    4.7652    2.5820    0.0000 N   0  0  0  0  0  0
    6.0577    2.7216    0.0000 C   0  0  0  0  0  0
    6.8249    1.6717    0.0000 C   0  0  0  0  0  0
    6.4266    0.4346    0.0000 C   0  0  0  0  0  0
    7.4804   -0.3267    0.0000 C   0  0  0  0  0  0
    8.5301    0.4403    0.0000 C   0  0  0  0  0  0
    8.1250    1.6754    0.0000 O   0  0  0  0  0  0
    3.8926    3.5456    0.0000 C   0  0  0  0  0  0
    4.1593    4.8178    0.0000 O   0  0  0  0  0  0
   -0.6729    3.6540    0.0000 C   0  0  0  0  0  0
  1  2  1  0  0  0
  2  3  1  0  0  0
  3  4  1  0  0  0
  4 42  1  0  0  0
  4  5  2  0  0  0
  5  6  1  0  0  0
  5 18  1  0  0  0
  6  7  1  0  0  0
  7  8  1  0  0  0
  8  9  2  0  0  0
  8 10  1  0  0  0
 10 11  1  0  0  0
 11 17  1  0  0  0
 11 12  2  0  0  0
 12 13  1  0  0  0
 13 14  2  0  0  0
 14 15  1  0  0  0
 14 16  1  0  0  0
 16 17  2  0  0  0
 18 19  1  0  0  0
 18 20  2  0  0  0
 20 21  1  0  0  0
 21 22  1  0  0  0
 21 42  2  0  0  0
 22 23  2  0  0  0
 23 40  1  0  0  0
 23 24  1  0  0  0
 24 25  1  0  0  0
 25 26  2  0  0  0
 25 33  1  0  0  0
 26 27  1  0  0  0
 27 32  1  0  0  0
 27 28  2  0  0  0
 28 29  1  0  0  0
 29 30  2  0  0  0
 30 31  1  0  0  0
 31 32  2  0  0  0
 33 34  1  0  0  0
 33 40  1  0  0  0
 34 35  1  0  0  0
 35 39  1  0  0  0
 35 36  2  0  0  0
 36 37  1  0  0  0
 37 38  2  0  0  0
 38 39  1  0  0  0
 40 41  2  0  0  0
M  END
$$$$
 
                    3D
 Structure written by MMmdl.
 25 26  0  0  1  0            999 V2000
   -2.9027    3.5736    0.0000 C   0  0  0  0  0  0
   -1.7763    2.9246    0.0000 C   0  0  0  0  0  0
   -1.7753    1.6246    0.0000 C   0  0  0  0  0  0
   -0.6510    3.5754    0.0000 C   0  0  0  0  0  0
   -0.6521    4.8755    0.0000 O   0  0  0  0  0  0
    0.4753    2.9265    0.0000 N   0  0  0  0  0  0
    0.4763    1.6265    0.0000 C   0  0  3  0  0  0
   -0.6490    0.9754    0.0000 N   0  0  0  0  0  0
   -0.6479   -0.3246    0.0000 C   0  0  0  0  0  0
    0.4784   -0.9736    0.0000 S   0  0  0  0  0  0
   -1.7732   -0.9754    0.0000 N   0  0  0  0  0  0
   -1.7722   -2.2754    0.0000 C   0  0  0  0  0  0
   -0.6458   -2.9246    0.0000 C   0  0  0  0  0  0
    0.4794   -2.2736    0.0000 N   0  0  0  0  0  0
    1.6058   -2.9228    0.0000 C   0  0  0  0  0  0
    1.6068   -4.2228    0.0000 C   0  0  0  0  0  0
    0.4815   -4.8736    0.0000 C   0  0  0  0  0  0
   -0.6448   -4.2247    0.0000 C   0  0  0  0  0  0
   -1.7701   -4.8755    0.0000 C   0  0  0  0  0  0
   -2.8964   -4.2265    0.0000 C   0  0  0  0  0  0
   -2.8975   -2.9265    0.0000 C   0  0  0  0  0  0
    1.6027    0.9770    0.0000 C   0  0  0  0  0  0
    2.2519    2.1033    0.0000 Cl  0  0  0  0  0  0
    2.9027    0.9780    0.0000 Cl  0  0  0  0  0  0
    1.6037   -0.3231    0.0000 Cl  0  0  0  0  0  0
  1  2  1  0  0  0
  2  3  1  0  0  0
  2  4  1  0  0  0
  4  5  2  0  0  0
  4  6  1  0  0  0
  6  7  1  0  0  0
  7  8  1  0  0  0
  7 22  1  0  0  0
  8  9  1  0  0  0
  9 10  2  0  0  0
  9 11  1  0  0  0
 11 12  1  0  0  0
 12 21  1  0  0  0
 12 13  2  0  0  0
 13 18  1  0  0  0
 13 14  1  0  0  0
 14 15  2  0  0  0
 15 16  1  0  0  0
 16 17  2  0  0  0
 17 18  1  0  0  0
 18 19  2  0  0  0
 19 20  1  0  0  0
 20 21  2  0  0  0
 22 23  1  0  0  0
 22 24  1  0  0  0
 22 25  1  0  0  0
M  END
$$$$
 
                    3D
 Structure written by MMmdl.
 31 33  0  0  1  0            999 V2000
   -5.0597    7.1544    0.0000 C   0  0  0  0  0  0
   -3.9344    6.5037    0.0000 C   0  0  0  0  0  0
   -3.9354    5.2036    0.0000 N   0  0  0  0  0  0
   -5.0618    4.5544    0.0000 C   0  0  0  0  0  0
   -6.1871    5.2054    0.0000 C   0  0  0  0  0  0
   -2.8101    4.5526    0.0000 C   0  0  0  0  0  0
   -2.8112    3.2528    0.0000 C   0  0  0  0  0  0
   -1.6859    2.6020    0.0000 C   0  0  0  0  0  0
   -1.6869    1.3020    0.0000 C   0  0  3  0  0  0
   -2.8133    0.6527    0.0000 C   0  0  0  0  0  0
   -0.5616    0.6512    0.0000 N   0  0  0  0  0  0
   -0.5627   -0.6488    0.0000 C   0  0  0  0  0  0
    0.5627   -1.2999    0.0000 N   0  0  0  0  0  0
    0.5616   -2.5999    0.0000 C   0  0  0  0  0  0
    1.6869   -3.2507    0.0000 C   0  0  0  0  0  0
    1.6859   -4.5507    0.0000 C   0  0  0  0  0  0
    2.8112   -5.2018    0.0000 C   0  0  0  0  0  0
    3.9375   -4.5526    0.0000 C   0  0  0  0  0  0
    5.0628   -5.2036    0.0000 C   0  0  0  0  0  0
    5.0618   -6.5037    0.0000 C   0  0  0  0  0  0
    6.1871   -7.1544    0.0000 Cl  0  0  0  0  0  0
    3.9354   -7.1526    0.0000 C   0  0  0  0  0  0
    2.8101   -6.5018    0.0000 C   0  0  0  0  0  0
    1.6838   -7.1508    0.0000 Cl  0  0  0  0  0  0
   -0.5647   -3.2489    0.0000 N   0  0  0  0  0  0
   -1.6900   -2.5981    0.0000 C   0  0  0  0  0  0
   -2.8164   -3.2473    0.0000 C   0  0  0  0  0  0
   -3.9417   -2.5963    0.0000 C   0  0  0  0  0  0
   -3.9406   -1.2963    0.0000 C   0  0  0  0  0  0
   -2.8143   -0.6473    0.0000 C   0  0  0  0  0  0
   -1.6890   -1.2981    0.0000 C   0  0  0  0  0  0
  1  2  1  0  0  0
  2  3  1  0  0  0
  3  4  1  0  0  0
  3  6  1  0  0  0
  4  5  1  0  0  0
  6  7  1  0  0  0
  7  8  1  0  0  0
  8  9  1  0  0  0
  9 10  1  0  0  0
  9 11  1  0  0  0
 11 12  1  0  0  0
 12 31  1  0  0  0
 12 13  2  0  0  0
 13 14  1  0  0  0
 14 15  1  0  0  0
 14 25  2  0  0  0
 15 16  2  0  0  0
 16 17  1  0  0  0
 17 23  1  0  0  0
 17 18  2  0  0  0
 18 19  1  0  0  0
 19 20  2  0  0  0
 20 21  1  0  0  0
 20 22  1  0  0  0
 22 23  2  0  0  0
 23 24  1  0  0  0
 25 26  1  0  0  0
 26 31  1  0  0  0
 26 27  2  0  0  0
 27 28  1  0  0  0
 28 29  2  0  0  0
 29 30  1  0  0  0
 30 31  2  0  0  0
M  END
$$$$
 
                    3D
 Structure written by MMmdl.
 33 36  0  0  1  0            999 V2000
    1.1217    4.2285    0.0000 C   0  0  0  0  0  0
   -0.0036    3.5774    0.0000 C   0  0  0  0  0  0
   -1.1300    4.2266    0.0000 C   0  0  0  0  0  0
   -1.1310    5.5264    0.0000 C   0  0  0  0  0  0
   -2.2574    6.1754    0.0000 C   0  0  0  0  0  0
   -3.3827    5.5246    0.0000 C   0  0  0  0  0  0
   -3.3816    4.2246    0.0000 C   0  0  0  0  0  0
   -4.5069    3.5735    0.0000 C   0  0  0  0  0  0
   -4.5059    2.2735    0.0000 C   0  0  0  0  0  0
   -2.2553    3.5753    0.0000 C   0  0  0  0  0  0
   -2.2542    2.2756    0.0000 N   0  0  0  0  0  0
   -1.1279    1.6266    0.0000 C   0  0  0  0  0  0
   -0.0026    2.2774    0.0000 O   0  0  0  0  0  0
   -1.1269    0.3266    0.0000 C   0  0  0  0  0  0
   -0.0005   -0.3227    0.0000 S   0  0  0  0  0  0
    0.0005   -1.6227    0.0000 C   0  0  0  0  0  0
    1.1269   -2.2717    0.0000 N   0  0  0  0  0  0
    1.1279   -3.5717    0.0000 C   0  0  0  0  0  0
    0.0026   -4.2227    0.0000 N   0  0  0  0  0  0
   -1.1237   -3.5735    0.0000 C   0  0  0  0  0  0
   -1.1248   -2.2735    0.0000 C   0  0  0  0  0  0
   -2.2511   -1.6245    0.0000 C   0  0  0  0  0  0
   -3.3764   -2.2753    0.0000 C   0  0  0  0  0  0
   -3.3754   -3.5753    0.0000 C   0  0  0  0  0  0
   -2.2490   -4.2246    0.0000 C   0  0  0  0  0  0
   -2.2480   -5.5246    0.0000 C   0  0  0  0  0  0
   -3.3733   -6.1754    0.0000 C   0  0  0  0  0  0
    2.2542   -4.2209    0.0000 C   0  0  0  0  0  0
    3.3795   -3.5699    0.0000 C   0  0  0  0  0  0
    4.5059   -4.2191    0.0000 C   0  0  0  0  0  0
    4.5069   -5.5191    0.0000 C   0  0  0  0  0  0
    3.3816   -6.1699    0.0000 C   0  0  0  0  0  0
    2.2553   -5.5209    0.0000 C   0  0  0  0  0  0
  1  2  1  0  0  0
  2  3  1  0  0  0
  3 10  1  0  0  0
  3  4  2  0  0  0
  4  5  1  0  0  0
  5  6  2  0  0  0
  6  7  1  0  0  0
  7  8  1  0  0  0
  7 10  2  0  0  0
  8  9  1  0  0  0
 10 11  1  0  0  0
 11 12  1  0  0  0
 12 13  2  0  0  0
 12 14  1  0  0  0
 14 15  1  0  0  0
 15 16  1  0  0  0
 16 21  1  0  0  0
 16 17  2  0  0  0
 17 18  1  0  0  0
 18 19  2  0  0  0
 18 28  1  0  0  0
 19 20  1  0  0  0
 20 25  1  0  0  0
 20 21  2  0  0  0
 21 22  1  0  0  0
 22 23  2  0  0  0
 23 24  1  0  0  0
 24 25  2  0  0  0
 25 26  1  0  0  0
 26 27  1  0  0  0
 28 33  1  0  0  0
 28 29  2  0  0  0
 29 30  1  0  0  0
 30 31  2  0  0  0
 31 32  1  0  0  0
 32 33  2  0  0  0
M  END
$$$$
 
                    3D
 Structure written by MMmdl.
 35 39  0  0  1  0            999 V2000
   -3.3724    4.8805    0.0000 C   0  0  0  0  0  0
   -3.3750    3.5805    0.0000 C   0  0  0  0  0  0
   -4.5021    2.9328    0.0000 C   0  0  0  0  0  0
   -5.6266    3.5849    0.0000 C   0  0  0  0  0  0
   -6.7537    2.9372    0.0000 C   0  0  0  0  0  0
   -6.7563    1.6370    0.0000 C   0  0  0  0  0  0
   -5.6318    0.9849    0.0000 C   0  0  0  0  0  0
   -5.6344   -0.3151    0.0000 C   0  0  0  0  0  0
   -4.5096   -0.9672    0.0000 C   0  0  0  0  0  0
   -4.5047    1.6328    0.0000 C   0  0  0  0  0  0
   -3.3802    0.9805    0.0000 N   0  0  0  0  0  0
   -2.2531    1.6284    0.0000 C   0  0  0  0  0  0
   -2.2505    2.9284    0.0000 O   0  0  0  0  0  0
   -1.1285    0.9760    0.0000 C   0  0  0  0  0  0
   -0.0014    1.6237    0.0000 S   0  0  0  0  0  0
    1.1231    0.9716    0.0000 C   0  0  0  0  0  0
    2.2502    1.6193    0.0000 N   0  0  0  0  0  0
    3.3747    0.9672    0.0000 C   0  0  0  0  0  0
    3.3721   -0.3328    0.0000 N   0  0  0  0  0  0
    2.2450   -0.9807    0.0000 C   0  0  0  0  0  0
    1.1205   -0.3284    0.0000 C   0  0  0  0  0  0
   -0.0066   -0.9760    0.0000 C   0  0  0  0  0  0
   -0.0092   -2.2761    0.0000 C   0  0  0  0  0  0
    1.1153   -2.9284    0.0000 C   0  0  0  0  0  0
    2.2424   -2.2805    0.0000 C   0  0  0  0  0  0
    3.3669   -2.9328    0.0000 C   0  0  0  0  0  0
    3.3643   -4.2328    0.0000 C   0  0  0  0  0  0
    2.2372   -4.8805    0.0000 C   0  0  0  0  0  0
    1.1127   -4.2284    0.0000 C   0  0  0  0  0  0
    4.5018    1.6149    0.0000 C   0  0  0  0  0  0
    4.5044    2.9149    0.0000 C   0  0  0  0  0  0
    5.6318    3.5626    0.0000 C   0  0  0  0  0  0
    6.7563    2.9105    0.0000 C   0  0  0  0  0  0
    6.7534    1.6105    0.0000 C   0  0  0  0  0  0
    5.6263    0.9625    0.0000 C   0  0  0  0  0  0
  1  2  1  0  0  0
  2  3  1  0  0  0
  3 10  1  0  0  0
  3  4  2  0  0  0
  4  5  1  0  0  0
  5  6  2  0  0  0
  6  7  1  0  0  0
  7  8  1  0  0  0
  7 10  2  0  0  0
  8  9  1  0  0  0
 10 11  1  0  0  0
 11 12  1  0  0  0
 12 13  2  0  0  0
 12 14  1  0  0  0
 14 15  1  0  0  0
 15 16  1  0  0  0
 16 21  1  0  0  0
 16 17  2  0  0  0
 17 18  1  0  0  0
 18 19  2  0  0  0
 18 30  1  0  0  0
 19 20  1  0  0  0
 20 25  1  0  0  0
 20 21  2  0  0  0
 21 22  1  0  0  0
 22 23  2  0  0  0
 23 24  1  0  0  0
 24 29  1  0  0  0
 24 25  2  0  0  0
 25 26  1  0  0  0
 26 27  2  0  0  0
 27 28  1  0  0  0
 28 29  2  0  0  0
 30 35  1  0  0  0
 30 31  2  0  0  0
 31 32  1  0  0  0
 32 33  2  0  0  0
 33 34  1  0  0  0
 34 35  2  0  0  0
M  END
$$$$
 
                    3D
 Structure written by MMmdl.
 32 35  0  0  1  0            999 V2000
    1.6921    4.2248    0.0000 C   0  0  0  0  0  0
    0.5658    3.5756    0.0000 C   0  0  0  0  0  0
   -0.5595    4.2267    0.0000 C   0  0  0  0  0  0
   -0.5585    5.5264    0.0000 C   0  0  0  0  0  0
   -1.6838    6.1772    0.0000 C   0  0  0  0  0  0
   -2.8101    5.5280    0.0000 C   0  0  0  0  0  0
   -2.8112    4.2280    0.0000 C   0  0  0  0  0  0
   -3.9375    3.5790    0.0000 C   0  0  0  0  0  0
   -5.0628    4.2298    0.0000 C   0  0  0  0  0  0
   -1.6859    3.5772    0.0000 C   0  0  0  0  0  0
   -1.6869    2.2774    0.0000 N   0  0  0  0  0  0
   -0.5616    1.6266    0.0000 C   0  0  0  0  0  0
    0.5647    2.2756    0.0000 O   0  0  0  0  0  0
   -0.5627    0.3266    0.0000 C   0  0  0  0  0  0
    0.5627   -0.3245    0.0000 S   0  0  0  0  0  0
    0.5616   -1.6245    0.0000 C   0  0  0  0  0  0
    1.6869   -2.2753    0.0000 N   0  0  0  0  0  0
    1.6859   -3.5753    0.0000 C   0  0  0  0  0  0
    0.5595   -4.2246    0.0000 N   0  0  0  0  0  0
   -0.5658   -3.5735    0.0000 C   0  0  0  0  0  0
   -0.5647   -2.2735    0.0000 C   0  0  0  0  0  0
   -1.6900   -1.6227    0.0000 C   0  0  0  0  0  0
   -2.8164   -2.2719    0.0000 C   0  0  0  0  0  0
   -3.9417   -1.6209    0.0000 Cl  0  0  0  0  0  0
   -2.8174   -3.5720    0.0000 C   0  0  0  0  0  0
   -1.6921   -4.2228    0.0000 C   0  0  0  0  0  0
    2.8112   -4.2264    0.0000 C   0  0  0  0  0  0
    2.8101   -5.5264    0.0000 C   0  0  0  0  0  0
    3.9354   -6.1772    0.0000 C   0  0  0  0  0  0
    5.0618   -5.5282    0.0000 C   0  0  0  0  0  0
    5.0628   -4.2282    0.0000 C   0  0  0  0  0  0
    3.9375   -3.5772    0.0000 C   0  0  0  0  0  0
  1  2  1  0  0  0
  2  3  1  0  0  0
  3 10  1  0  0  0
  3  4  2  0  0  0
  4  5  1  0  0  0
  5  6  2  0  0  0
  6  7  1  0  0  0
  7  8  1  0  0  0
  7 10  2  0  0  0
  8  9  1  0  0  0
 10 11  1  0  0  0
 11 12  1  0  0  0
 12 13  2  0  0  0
 12 14  1  0  0  0
 14 15  1  0  0  0
 15 16  1  0  0  0
 16 21  1  0  0  0
 16 17  2  0  0  0
 17 18  1  0  0  0
 18 19  2  0  0  0
 18 27  1  0  0  0
 19 20  1  0  0  0
 20 26  1  0  0  0
 20 21  2  0  0  0
 21 22  1  0  0  0
 22 23  2  0  0  0
 23 24  1  0  0  0
 23 25  1  0  0  0
 25 26  2  0  0  0
 27 32  1  0  0  0
 27 28  2  0  0  0
 28 29  1  0  0  0
 29 30  2  0  0  0
 30 31  1  0  0  0
 31 32  2  0  0  0
M  END
$$$$
 
                    3D
 Structure written by MMmdl.
 32 35  0  0  1  0            999 V2000
    1.6921    4.2248    0.0000 C   0  0  0  0  0  0
    0.5658    3.5756    0.0000 C   0  0  0  0  0  0
   -0.5595    4.2267    0.0000 C   0  0  0  0  0  0
   -0.5585    5.5264    0.0000 C   0  0  0  0  0  0
   -1.6838    6.1772    0.0000 C   0  0  0  0  0  0
   -2.8101    5.5280    0.0000 C   0  0  0  0  0  0
   -2.8112    4.2280    0.0000 C   0  0  0  0  0  0
   -3.9375    3.5790    0.0000 C   0  0  0  0  0  0
   -5.0628    4.2298    0.0000 C   0  0  0  0  0  0
   -1.6859    3.5772    0.0000 C   0  0  0  0  0  0
   -1.6869    2.2774    0.0000 N   0  0  0  0  0  0
   -0.5616    1.6266    0.0000 C   0  0  0  0  0  0
    0.5647    2.2756    0.0000 O   0  0  0  0  0  0
   -0.5627    0.3266    0.0000 C   0  0  0  0  0  0
    0.5627   -0.3245    0.0000 S   0  0  0  0  0  0
    0.5616   -1.6245    0.0000 C   0  0  0  0  0  0
    1.6869   -2.2753    0.0000 N   0  0  0  0  0  0
    1.6859   -3.5753    0.0000 C   0  0  0  0  0  0
    0.5595   -4.2246    0.0000 N   0  0  0  0  0  0
   -0.5658   -3.5735    0.0000 C   0  0  0  0  0  0
   -0.5647   -2.2735    0.0000 C   0  0  0  0  0  0
   -1.6900   -1.6227    0.0000 C   0  0  0  0  0  0
   -2.8164   -2.2719    0.0000 C   0  0  0  0  0  0
   -3.9417   -1.6209    0.0000 F   0  0  0  0  0  0
   -2.8174   -3.5720    0.0000 C   0  0  0  0  0  0
   -1.6921   -4.2228    0.0000 C   0  0  0  0  0  0
    2.8112   -4.2264    0.0000 C   0  0  0  0  0  0
    2.8101   -5.5264    0.0000 C   0  0  0  0  0  0
    3.9354   -6.1772    0.0000 C   0  0  0  0  0  0
    5.0618   -5.5282    0.0000 C   0  0  0  0  0  0
    5.0628   -4.2282    0.0000 C   0  0  0  0  0  0
    3.9375   -3.5772    0.0000 C   0  0  0  0  0  0
  1  2  1  0  0  0
  2  3  1  0  0  0
  3 10  1  0  0  0
  3  4  2  0  0  0
  4  5  1  0  0  0
  5  6  2  0  0  0
  6  7  1  0  0  0
  7  8  1  0  0  0
  7 10  2  0  0  0
  8  9  1  0  0  0
 10 11  1  0  0  0
 11 12  1  0  0  0
 12 13  2  0  0  0
 12 14  1  0  0  0
 14 15  1  0  0  0
 15 16  1  0  0  0
 16 21  1  0  0  0
 16 17  2  0  0  0
 17 18  1  0  0  0
 18 19  2  0  0  0
 18 27  1  0  0  0
 19 20  1  0  0  0
 20 26  1  0  0  0
 20 21  2  0  0  0
 21 22  1  0  0  0
 22 23  2  0  0  0
 23 24  1  0  0  0
 23 25  1  0  0  0
 25 26  2  0  0  0
 27 32  1  0  0  0
 27 28  2  0  0  0
 28 29  1  0  0  0
 29 30  2  0  0  0
 30 31  1  0  0  0
 31 32  2  0  0  0
M  END
$$$$
 
                    3D
 Structure written by MMmdl.
 24 25  0  0  1  0            999 V2000
   -6.7553    0.2305    0.0000 C   0  0  0  0  0  0
   -5.6301    0.8815    0.0000 C   0  0  0  0  0  0
   -5.6311    2.1815    0.0000 O   0  0  0  0  0  0
   -4.5037    0.2323    0.0000 N   0  0  0  0  0  0
   -3.3784    0.8834    0.0000 C   0  0  0  0  0  0
   -3.3795    2.1834    0.0000 C   0  0  0  0  0  0
   -2.2542    2.8341    0.0000 C   0  0  0  0  0  0
   -1.1279    2.1852    0.0000 C   0  0  0  0  0  0
   -0.0026    2.8360    0.0000 C   0  0  0  0  0  0
   -1.1268    0.8852    0.0000 C   0  0  0  0  0  0
   -0.0005    0.2360    0.0000 N   0  0  0  0  0  0
    1.1248    0.8870    0.0000 C   0  0  0  0  0  0
    1.1237    2.1870    0.0000 O   0  0  0  0  0  0
    2.2511    0.2378    0.0000 C   0  0  0  0  0  0
    2.2521   -1.0622    0.0000 C   0  0  0  0  0  0
    3.3784   -1.7115    0.0000 C   0  0  0  0  0  0
    4.5037   -1.0604    0.0000 C   0  0  0  0  0  0
    4.5027    0.2396    0.0000 C   0  0  0  0  0  0
    3.3764    0.8886    0.0000 C   0  0  0  0  0  0
    5.6301   -1.7096    0.0000 C   0  0  0  0  0  0
    4.9811   -2.8360    0.0000 C   0  0  0  0  0  0
    6.2811   -2.8349    0.0000 C   0  0  0  0  0  0
    6.7553   -1.0586    0.0000 C   0  0  0  0  0  0
   -2.2521    0.2341    0.0000 C   0  0  0  0  0  0
  1  2  1  0  0  0
  2  3  2  0  0  0
  2  4  1  0  0  0
  4  5  1  0  0  0
  5 24  1  0  0  0
  5  6  2  0  0  0
  6  7  1  0  0  0
  7  8  2  0  0  0
  8  9  1  0  0  0
  8 10  1  0  0  0
 10 11  1  0  0  0
 10 24  2  0  0  0
 11 12  1  0  0  0
 12 13  2  0  0  0
 12 14  1  0  0  0
 14 19  1  0  0  0
 14 15  2  0  0  0
 15 16  1  0  0  0
 16 17  2  0  0  0
 17 18  1  0  0  0
 17 20  1  0  0  0
 18 19  2  0  0  0
 20 21  1  0  0  0
 20 22  1  0  0  0
 20 23  1  0  0  0
M  END
$$$$
 
                    3D
 Structure written by MMmdl.
 31 34  0  0  1  0            999 V2000
    3.9515   -3.9022    0.0000 C   0  0  0  0  0  0
    3.9489   -2.6022    0.0000 C   0  0  0  0  0  0
    2.8218   -1.9546    0.0000 C   0  0  0  0  0  0
    1.6973   -2.6066    0.0000 C   0  0  0  0  0  0
    0.5699   -1.9590    0.0000 C   0  0  0  0  0  0
    0.5673   -0.6590    0.0000 C   0  0  0  0  0  0
    1.6918   -0.0066    0.0000 C   0  0  0  0  0  0
    2.8189   -0.6546    0.0000 C   0  0  0  0  0  0
    3.9437   -0.0022    0.0000 N   0  0  0  0  0  0
    3.9408    1.2978    0.0000 C   0  0  0  0  0  0
    2.8137    1.9455    0.0000 N   0  0  0  0  0  0
    1.6892    1.2931    0.0000 C   0  0  0  0  0  0
    0.5621    1.9410    0.0000 S   0  0  0  0  0  0
   -0.5624    1.2887    0.0000 C   0  0  0  0  0  0
   -1.6895    1.9364    0.0000 C   0  0  0  0  0  0
   -1.6921    3.2364    0.0000 O   0  0  0  0  0  0
   -2.8140    1.2843    0.0000 N   0  0  0  0  0  0
   -3.9408    1.9319    0.0000 C   0  0  0  0  0  0
   -3.9434    3.2319    0.0000 C   0  0  0  0  0  0
   -5.0708    3.8796    0.0000 C   0  0  0  0  0  0
   -6.1953    3.2273    0.0000 C   0  0  0  0  0  0
   -6.1927    1.9273    0.0000 C   0  0  0  0  0  0
   -7.3172    1.2752    0.0000 C   0  0  0  0  0  0
   -5.0656    1.2799    0.0000 C   0  0  0  0  0  0
   -5.0630   -0.0202    0.0000 C   0  0  0  0  0  0
    5.0653    1.9499    0.0000 C   0  0  0  0  0  0
    6.1927    1.3022    0.0000 C   0  0  0  0  0  0
    7.3172    1.9543    0.0000 C   0  0  0  0  0  0
    7.3146    3.2543    0.0000 C   0  0  0  0  0  0
    6.1872    3.9022    0.0000 C   0  0  0  0  0  0
    5.0627    3.2499    0.0000 C   0  0  0  0  0  0
  1  2  1  0  0  0
  2  3  1  0  0  0
  3  8  1  0  0  0
  3  4  2  0  0  0
  4  5  1  0  0  0
  5  6  2  0  0  0
  6  7  1  0  0  0
  7 12  1  0  0  0
  7  8  2  0  0  0
  8  9  1  0  0  0
  9 10  2  0  0  0
 10 11  1  0  0  0
 10 26  1  0  0  0
 11 12  2  0  0  0
 12 13  1  0  0  0
 13 14  1  0  0  0
 14 15  1  0  0  0
 15 16  2  0  0  0
 15 17  1  0  0  0
 17 18  1  0  0  0
 18 24  1  0  0  0
 18 19  2  0  0  0
 19 20  1  0  0  0
 20 21  2  0  0  0
 21 22  1  0  0  0
 22 23  1  0  0  0
 22 24  2  0  0  0
 24 25  1  0  0  0
 26 31  1  0  0  0
 26 27  2  0  0  0
 27 28  1  0  0  0
 28 29  2  0  0  0
 29 30  1  0  0  0
 30 31  2  0  0  0
M  END
$$$$
 
                    3D
 Structure written by MMmdl.
 32 35  0  0  1  0            999 V2000
   -5.6276   -2.2701    0.0000 C   0  0  0  0  0  0
   -4.5012   -1.6209    0.0000 C   0  0  0  0  0  0
   -3.3759   -2.2719    0.0000 C   0  0  0  0  0  0
   -2.2496   -1.6227    0.0000 C   0  0  0  0  0  0
   -1.1243   -2.2737    0.0000 C   0  0  0  0  0  0
   -1.1253   -3.5738    0.0000 C   0  0  0  0  0  0
   -2.2516   -4.2228    0.0000 C   0  0  0  0  0  0
   -3.3770   -3.5720    0.0000 C   0  0  0  0  0  0
    0.0000   -4.2246    0.0000 N   0  0  0  0  0  0
    1.1263   -3.5756    0.0000 C   0  0  0  0  0  0
    1.1274   -2.2756    0.0000 N   0  0  0  0  0  0
    0.0021   -1.6245    0.0000 C   0  0  0  0  0  0
    0.0031   -0.3245    0.0000 S   0  0  0  0  0  0
   -1.1222    0.3263    0.0000 C   0  0  0  0  0  0
   -1.1211    1.6263    0.0000 C   0  0  0  0  0  0
    0.0052    2.2756    0.0000 O   0  0  0  0  0  0
   -2.2464    2.2774    0.0000 N   0  0  0  0  0  0
   -2.2454    3.5772    0.0000 C   0  0  0  0  0  0
   -1.1191    4.2261    0.0000 C   0  0  0  0  0  0
   -1.1180    5.5262    0.0000 C   0  0  0  0  0  0
   -2.2433    6.1772    0.0000 C   0  0  0  0  0  0
   -3.3697    5.5280    0.0000 C   0  0  0  0  0  0
   -4.4950    6.1790    0.0000 C   0  0  0  0  0  0
   -3.3707    4.2282    0.0000 C   0  0  0  0  0  0
   -4.4971    3.5792    0.0000 C   0  0  0  0  0  0
    2.2516   -4.2264    0.0000 C   0  0  0  0  0  0
    2.2506   -5.5264    0.0000 C   0  0  0  0  0  0
    3.3759   -6.1775    0.0000 C   0  0  0  0  0  0
    4.5023   -5.5282    0.0000 C   0  0  0  0  0  0
    5.6276   -6.1790    0.0000 F   0  0  0  0  0  0
    4.5033   -4.2282    0.0000 C   0  0  0  0  0  0
    3.3780   -3.5774    0.0000 C   0  0  0  0  0  0
  1  2  1  0  0  0
  2  3  1  0  0  0
  3  8  1  0  0  0
  3  4  2  0  0  0
  4  5  1  0  0  0
  5 12  1  0  0  0
  5  6  2  0  0  0
  6  7  1  0  0  0
  6  9  1  0  0  0
  7  8  2  0  0  0
  9 10  2  0  0  0
 10 11  1  0  0  0
 10 26  1  0  0  0
 11 12  2  0  0  0
 12 13  1  0  0  0
 13 14  1  0  0  0
 14 15  1  0  0  0
 15 16  2  0  0  0
 15 17  1  0  0  0
 17 18  1  0  0  0
 18 24  1  0  0  0
 18 19  2  0  0  0
 19 20  1  0  0  0
 20 21  2  0  0  0
 21 22  1  0  0  0
 22 23  1  0  0  0
 22 24  2  0  0  0
 24 25  1  0  0  0
 26 32  1  0  0  0
 26 27  2  0  0  0
 27 28  1  0  0  0
 28 29  2  0  0  0
 29 30  1  0  0  0
 29 31  1  0  0  0
 31 32  2  0  0  0
M  END
$$$$
 
                    3D
 Structure written by MMmdl.
 32 35  0  0  1  0            999 V2000
   -5.0734    3.5649    0.0000 C   0  0  0  0  0  0
   -3.9489    4.2170    0.0000 C   0  0  0  0  0  0
   -3.9515    5.5170    0.0000 C   0  0  0  0  0  0
   -2.8270    6.1694    0.0000 C   0  0  0  0  0  0
   -1.6999    5.5214    0.0000 C   0  0  0  0  0  0
   -1.6973    4.2217    0.0000 C   0  0  0  0  0  0
   -2.8218    3.5693    0.0000 C   0  0  0  0  0  0
   -2.8192    2.2693    0.0000 C   0  0  0  0  0  0
   -3.9437    1.6172    0.0000 O   0  0  0  0  0  0
   -1.6921    1.6216    0.0000 N   0  0  0  0  0  0
   -1.6895    0.3216    0.0000 C   0  0  0  0  0  0
   -0.5624   -0.3260    0.0000 C   0  0  0  0  0  0
   -0.5595   -1.6261    0.0000 C   0  0  0  0  0  0
   -1.6840   -2.2784    0.0000 C   0  0  0  0  0  0
   -2.8114   -1.6305    0.0000 C   0  0  0  0  0  0
[truncated: 151,716 more chars]
