# Supplementary material for: Integrating Ligand and Target-Driven Based Virtual Screening Approaches With in vitro Human Cell Line Models and Time-Resolved Fluorescence Resonance Energy Transfer Assay to Identify Novel Hit Compounds Against BCL-2
Source: Front Chem. 2020 Apr 9;8:167. doi: 10.3389/fchem.2020.00167 (PMC7160371; doi:10.3389/fchem.2020.00167)
Supplement: Supplementary file 1 [file Data_Sheet_1.zip › Tested_Hit_Molecules.sdf]

43
                    3D
 Structure written by MMmdl.
 47 49  0  0  1  0            999 V2000
   -4.9144   -7.5109   -3.6081 C   0  0  0  0  0  0
   -4.1804   -7.5036   -4.9340 C   0  0  0  0  0  0
   -4.6398   -8.2861   -6.0119 C   0  0  0  0  0  0
   -3.9548   -8.2766   -7.2443 C   0  0  0  0  0  0
   -2.7952   -7.4898   -7.4142 C   0  0  0  0  0  0
   -2.3418   -6.7120   -6.3278 C   0  0  0  0  0  0
   -3.0423   -6.6954   -5.1068 C   0  0  0  0  0  0
   -2.0622   -7.4157   -8.7507 C   0  0  1  0  0  0
   -1.7048   -8.7907   -9.3331 C   0  0  0  0  0  0
   -0.9349   -8.6280  -10.6441 C   0  0  0  0  0  0
   -0.1865   -9.4712  -11.1279 O   0  0  0  0  0  0
   -1.0622   -7.2658  -11.4095 N   0  3  0  0  0  0
   -1.8860   -6.3446  -11.0055 C   0  0  0  0  0  0
   -1.9053   -4.7273  -11.8390 S   0  0  0  0  0  0
   -3.6692   -4.2488  -11.9714 C   0  0  0  0  0  0
   -3.9463   -2.7370  -12.0704 C   0  0  0  0  0  0
   -3.1423   -1.9921  -12.6299 O   0  0  0  0  0  0
   -5.1281   -2.3460  -11.5528 N   0  0  0  0  0  0
   -5.6457   -1.0544  -11.2374 C   0  0  0  0  0  0
   -5.0676    0.1710  -11.6422 C   0  0  0  0  0  0
   -5.5754    1.3949  -11.1550 C   0  0  0  0  0  0
   -6.6811    1.4037  -10.2794 C   0  0  0  0  0  0
   -7.3406    3.0370   -9.5587 Br  0  0  0  0  0  0
   -7.3057    0.1949   -9.9307 C   0  0  0  0  0  0
   -6.7970   -1.0227  -10.4194 C   0  0  0  0  0  0
   -7.5491   -2.5003   -9.9494 Cl  0  0  0  0  0  0
   -2.7891   -6.5540   -9.8125 C   0  0  1  0  0  0
   -4.0666   -7.1511  -10.2237 C   0  0  0  0  0  0
   -5.0718   -7.6244  -10.5360 N   0  0  0  0  0  0
   -4.4377   -6.8480   -2.8833 H   0  0  0  0  0  0
   -5.9415   -7.1698   -3.7457 H   0  0  0  0  0  0
   -4.9287   -8.5173   -3.1881 H   0  0  0  0  0  0
   -5.5287   -8.8873   -5.8960 H   0  0  0  0  0  0
   -4.3370   -8.8767   -8.0567 H   0  0  0  0  0  0
   -1.4463   -6.1116   -6.4033 H   0  0  0  0  0  0
   -2.6728   -6.0831   -4.2952 H   0  0  0  0  0  0
   -1.1241   -6.9159   -8.5102 H   0  0  0  0  0  0
   -1.0863   -9.3527   -8.6351 H   0  0  0  0  0  0
   -2.5927   -9.3927   -9.5293 H   0  0  0  0  0  0
   -4.0813   -4.7269  -12.8580 H   0  0  0  0  0  0
   -4.2217   -4.6520  -11.1278 H   0  0  0  0  0  0
   -5.7063   -3.0968  -11.2010 H   0  0  0  0  0  0
   -4.2098    0.1891  -12.2951 H   0  0  0  0  0  0
   -5.1030    2.3254  -11.4373 H   0  0  0  0  0  0
   -8.1703    0.2065   -9.2831 H   0  0  0  0  0  0
   -3.0120   -5.5804   -9.3832 H   0  0  0  0  0  0
   -0.3955   -7.0923  -12.1772 H   0  0  0  0  0  0
  1  2  1  0  0  0
  1 30  1  0  0  0
  1 31  1  0  0  0
  1 32  1  0  0  0
  2  7  2  0  0  0
  2  3  1  0  0  0
  3  4  2  0  0  0
  3 33  1  0  0  0
  4  5  1  0  0  0
  4 34  1  0  0  0
  5  6  2  0  0  0
  5  8  1  0  0  0
  6  7  1  0  0  0
  6 35  1  0  0  0
  7 36  1  0  0  0
  8 27  1  0  0  0
  8  9  1  0  0  0
  8 37  1  0  0  0
  9 10  1  0  0  0
  9 38  1  0  0  0
  9 39  1  0  0  0
 10 11  2  0  0  0
 10 12  1  0  0  0
 12 13  2  0  0  0
 12 47  1  0  0  0
 13 14  1  0  0  0
 13 27  1  0  0  0
 14 15  1  0  0  0
 15 16  1  0  0  0
 15 40  1  0  0  0
 15 41  1  0  0  0
 16 17  2  0  0  0
 16 18  1  0  0  0
 18 19  1  0  0  0
 18 42  1  0  0  0
 19 25  2  0  0  0
 19 20  1  0  0  0
 20 21  2  0  0  0
 20 43  1  0  0  0
 21 22  1  0  0  0
 21 44  1  0  0  0
 22 23  1  0  0  0
 22 24  2  0  0  0
 24 25  1  0  0  0
 24 45  1  0  0  0
 25 26  1  0  0  0
 27 28  1  0  0  0
 27 46  1  0  0  0
 28 29  3  0  0  0
M  CHG  1  12   1
M  END
> <s_user_SpecsID>
AO-081/41887762

> <r_i_docking_score>
-12.56

> <r_user_MM/GBSA_(kcal/mol)>
-64.15

> <s_user_Formula>
C21H17BrClN3O2S

> <r_user_MW>
490.8

> <s_user_RuleOf5>
OK

> <r_user_RBN>
7

> <r_user_HBA>
5

> <r_user_HBD>
2

> <s_user_Reactive>
OK

> <s_user_BBB,_log_ratio_(TP)>
-0.62 (35.33)

> <s_user_SkinSens,_EC3_(TP)>
38.90 (23.53)

> <s_user_Cytotoxicity_model,_-log_GI50_(M)_(TP)>
4.83 (32.86)

> <s_user_MRTD_(TP)>
0.46 (35.33)

> <s_user_Prot-bind,_log_t_(TP)>
-0.19 (35.33)

> <s_user_Prot-bind,_%_(TP)>
37.99 (35.33)

> <r_user_G-LogP_(TP)>
2.53

> <r_user_WSol,_log_mg/L_(TP)>
0.2

> <s_user_sEH-inh,_pIC50_(TP)>
-0.20 (29.64)

> <s_user_hERG-inh,_pKi_(TP)>
-0.66 (33.83)

> <s_user_SERT-inh,_pKi_(TP)>
0.29 (31.18)

> <s_user_Pgp-inh,_pIC50_(TP)>
-0.38 (33.05)

> <s_user_Pgp-sub,_prob_(TP)>
0.57 (35.69)

> <s_user_PXR-act,_prob_(TP)>
0.91 (33.53)

> <s_user_Anemia_(TP)>
0.28 (48.77)

> <s_user_Carcinogenicity_(TP)>
0.21 (37.57)

> <s_user_Carcinogenicity_Mouse_Female_(TP)>
0.33 (31.21)

> <s_user_Carcinogenicity_Mouse_Male_(TP)>
0.28 (31.21)

> <s_user_Carcinogenicity_Rat_Female_(TP)>
0.18 (33.11)

> <s_user_Carcinogenicity_Rat_Male_(TP)>
0.05 (33.11)

> <s_user_Cardiotoxicity_(TP)>
0.11 (48.77)

> <s_user_Genotoxicity_(TP)>
0.28 (30.85)

> <s_user_Hepatotoxicity_(TP)>
0.19 (37.27)

> <s_user_Nephrotoxicity_(TP)>
0.12 (37.27)

> <s_user_Neurotoxicity_(TP)>
0.16 (31.07)

> <s_user_Liver_Cholestasis_(TP)>
0.26 (34.52)

> <s_user_Liver_Lipid_Accumulation_(TP)>
0.21 (31.16)

> <s_user_Liver_Necrosis_(TP)>
0.16 (31.38)

> <s_user_Liver_Weight_Gain_(TP)>
0.18 (34.52)

> <s_user_Kidney_Necrosis_(TP)>
0.10 (37.27)

> <s_user_Kidney_Weight_Gain_(TP)>
0.07 (48.77)

> <s_user_Nephron_Injury_(TP)>
0.05 (37.27)

> <s_user_CYP1A2-inh,_prob_(TP)>
0.44 (50.93)

> <s_user_CYP2C19-inh,_prob_(TP)>
0.89 (69.89)

> <s_user_CYP2C9-inh,_prob_(TP)>
0.72 (54.13)

> <s_user_CYP2D6-inh,_prob_(TP)>
0.48 (47.99)

> <s_user_CYP3A4-inh,_prob_(TP)>
0.69 (50.93)

> <s_user_5HT2B-act,_prob_(TP)>
0.50 (33.83)

> <s_user_ADR-lig,_prob_(TP)>
0.24 (33.81)

> <s_user_ESR-lig,_prob_(TP)>
0.26 (25.76)

> <s_user_CYP2D6-sub,_prob_(TP)>
0.48 (32.67)

> <s_user_Testicular_toxicity_(TP)>
0.12 (35.69)

> <s_user_CYP2B6-sub,_prob_(TP)>
0.49 (32.63)

> <s_user_CYP3A4-sub,_prob_(TP)>
0.64 (33.76)

> <s_user_Pulmonary_toxicity_(TP)>
0.07 (37.57)

> <s_user_Epididymis_toxicity_(TP)>
0.09 (35.69)

> <s_user_Nasal_pathology_(TP)>
0.14 (31.96)

> <s_user_CYP1A2-sub,_prob_(TP)>
0.51 (32.67)

> <s_user_Cancer_(TP)>
0.80 (33.24)

$$$$
58
                    3D
 Structure written by MMmdl.
 81 82  0  0  1  0            999 V2000
   -4.0604   14.7189   -5.1281 C   0  0  0  0  0  0
   -3.2005   14.3282   -3.9178 C   0  0  0  0  0  0
   -3.8608   13.3497   -2.9051 C   0  0  2  0  0  0
   -5.2211   13.8882   -2.4299 C   0  0  0  0  0  0
   -2.9397   13.0211   -1.6874 C   0  0  1  0  0  0
   -3.4930   11.9500   -0.8490 N   0  0  0  0  0  0
   -4.2191   12.1301    0.2682 C   0  0  0  0  0  0
   -4.5253   13.2463    0.6876 O   0  0  0  0  0  0
   -4.7057   10.8778    1.0133 C   0  0  1  0  0  0
   -4.9263   11.1069    2.5327 C   0  0  0  0  0  0
   -5.5700   10.0050    3.3240 C   0  0  0  0  0  0
   -6.7830   10.0970    3.9036 C   0  0  0  0  0  0
   -7.0653    8.9316    4.5776 N   0  0  0  0  0  0
   -6.0411    8.0147    4.4827 C   0  0  0  0  0  0
   -5.0829    8.6607    3.6429 C   0  0  0  0  0  0
   -3.9341    7.9108    3.3163 C   0  0  0  0  0  0
   -3.7230    6.6180    3.8320 C   0  0  0  0  0  0
   -4.6593    6.0377    4.7048 C   0  0  0  0  0  0
   -5.8341    6.7338    5.0258 C   0  0  0  0  0  0
   -5.9312   10.3932    0.3880 N   0  0  0  0  0  0
   -6.3445    9.0749    0.3088 C   0  0  0  0  0  0
   -5.6925    8.0826    0.6278 O   0  0  0  0  0  0
   -7.6137    9.0792   -0.1293 O   0  0  0  0  0  0
   -8.6061    8.1161    0.2433 C   0  0  0  0  0  0
   -9.8711    8.7121   -0.4010 C   0  0  0  0  0  0
   -8.3164    6.6857   -0.2742 C   0  0  0  0  0  0
   -8.7956    8.0900    1.7740 C   0  0  0  0  0  0
   -1.5038   12.6607   -2.0821 C   0  0  0  0  0  0
   -1.2793   11.5792   -2.6200 O   0  0  0  0  0  0
   -0.5748   13.6134   -1.8832 N   0  0  0  0  0  0
    0.8480   13.5869   -2.2428 C   0  0  1  0  0  0
    1.5774   12.3214   -1.7095 C   0  0  0  0  0  0
    3.1255   12.3018   -1.7467 C   0  0  0  0  0  0
    3.7601   13.4817   -0.9915 C   0  0  0  0  0  0
    3.6591   10.9740   -1.1810 C   0  0  0  0  0  0
    1.0833   14.0270   -3.7099 C   0  0  0  0  0  0
    0.1906   14.8624   -4.2509 N   0  0  0  0  0  0
    2.0451   13.6432   -4.3704 O   0  0  0  0  0  0
   -3.4672   15.2717   -5.8554 H   0  0  0  0  0  0
   -4.4587   13.8410   -5.6292 H   0  0  0  0  0  0
   -4.9009   15.3562   -4.8494 H   0  0  0  0  0  0
   -2.3011   13.8687   -4.3259 H   0  0  0  0  0  0
   -2.8843   15.2330   -3.3973 H   0  0  0  0  0  0
   -4.0527   12.4196   -3.4424 H   0  0  0  0  0  0
   -5.7561   13.1543   -1.8305 H   0  0  0  0  0  0
   -5.0989   14.7898   -1.8281 H   0  0  0  0  0  0
   -5.8824   14.1337   -3.2591 H   0  0  0  0  0  0
   -2.8713   13.9250   -1.0803 H   0  0  0  0  0  0
   -3.2853   11.0074   -1.1404 H   0  0  0  0  0  0
   -3.9470   10.1053    0.8913 H   0  0  0  0  0  0
   -3.9967   11.3797    3.0346 H   0  0  0  0  0  0
   -5.5671   11.9826    2.6612 H   0  0  0  0  0  0
   -7.4171   10.9719    3.8589 H   0  0  0  0  0  0
   -7.9034    8.8507    5.1441 H   0  0  0  0  0  0
   -3.1900    8.3424    2.6667 H   0  0  0  0  0  0
   -2.8366    6.0752    3.5601 H   0  0  0  0  0  0
   -4.4778    5.0558    5.1218 H   0  0  0  0  0  0
   -6.5639    6.2806    5.6780 H   0  0  0  0  0  0
   -6.6142   11.0782    0.0949 H   0  0  0  0  0  0
  -10.7531    8.0987   -0.2284 H   0  0  0  0  0  0
  -10.0903    9.7009    0.0082 H   0  0  0  0  0  0
   -9.7550    8.8487   -1.4758 H   0  0  0  0  0  0
   -9.0645    5.9895    0.0986 H   0  0  0  0  0  0
   -8.3243    6.6076   -1.3580 H   0  0  0  0  0  0
   -7.3609    6.3008    0.0801 H   0  0  0  0  0  0
   -9.6637    7.4961    2.0542 H   0  0  0  0  0  0
   -7.9338    7.6512    2.2752 H   0  0  0  0  0  0
   -8.9425    9.0937    2.1732 H   0  0  0  0  0  0
   -0.8733   14.4423   -1.3823 H   0  0  0  0  0  0
    1.2459   14.4188   -1.6621 H   0  0  0  0  0  0
    1.2725   12.1831   -0.6697 H   0  0  0  0  0  0
    1.2096   11.4406   -2.2347 H   0  0  0  0  0  0
    3.4569   12.3494   -2.7837 H   0  0  0  0  0  0
    4.8486   13.4008   -0.9831 H   0  0  0  0  0  0
    3.5157   14.4362   -1.4580 H   0  0  0  0  0  0
    3.4259   13.5146    0.0467 H   0  0  0  0  0  0
    4.7344   10.8822   -1.3383 H   0  0  0  0  0  0
    3.4794   10.8971   -0.1069 H   0  0  0  0  0  0
    3.1864   10.1143   -1.6588 H   0  0  0  0  0  0
    0.2941   15.1830   -5.2019 H   0  0  0  0  0  0
   -0.6072   15.1495   -3.6992 H   0  0  0  0  0  0
  1  2  1  0  0  0
  1 39  1  0  0  0
  1 40  1  0  0  0
  1 41  1  0  0  0
  2  3  1  0  0  0
  2 42  1  0  0  0
  2 43  1  0  0  0
  3  4  1  0  0  0
  3  5  1  0  0  0
  3 44  1  0  0  0
  4 45  1  0  0  0
  4 46  1  0  0  0
  4 47  1  0  0  0
  5  6  1  0  0  0
  5 28  1  0  0  0
  5 48  1  0  0  0
  6  7  1  0  0  0
  6 49  1  0  0  0
  7  8  2  0  0  0
  7  9  1  0  0  0
  9 10  1  0  0  0
  9 20  1  0  0  0
  9 50  1  0  0  0
 10 11  1  0  0  0
 10 51  1  0  0  0
 10 52  1  0  0  0
 11 15  1  0  0  0
 11 12  2  0  0  0
 12 13  1  0  0  0
 12 53  1  0  0  0
 13 14  1  0  0  0
 13 54  1  0  0  0
 14 19  1  0  0  0
 14 15  2  0  0  0
 15 16  1  0  0  0
 16 17  2  0  0  0
 16 55  1  0  0  0
 17 18  1  0  0  0
 17 56  1  0  0  0
 18 19  2  0  0  0
 18 57  1  0  0  0
 19 58  1  0  0  0
 20 21  1  0  0  0
 20 59  1  0  0  0
 21 22  2  0  0  0
 21 23  1  0  0  0
 23 24  1  0  0  0
 24 25  1  0  0  0
 24 26  1  0  0  0
 24 27  1  0  0  0
 25 60  1  0  0  0
 25 61  1  0  0  0
 25 62  1  0  0  0
 26 63  1  0  0  0
 26 64  1  0  0  0
 26 65  1  0  0  0
 27 66  1  0  0  0
 27 67  1  0  0  0
 27 68  1  0  0  0
 28 29  2  0  0  0
 28 30  1  0  0  0
 30 31  1  0  0  0
 30 69  1  0  0  0
 31 32  1  0  0  0
 31 36  1  0  0  0
 31 70  1  0  0  0
 32 33  1  0  0  0
 32 71  1  0  0  0
 32 72  1  0  0  0
 33 34  1  0  0  0
 33 35  1  0  0  0
 33 73  1  0  0  0
 34 74  1  0  0  0
 34 75  1  0  0  0
 34 76  1  0  0  0
 35 77  1  0  0  0
 35 78  1  0  0  0
 35 79  1  0  0  0
 36 37  1  0  0  0
 36 38  2  0  0  0
 37 80  1  0  0  0
 37 81  1  0  0  0
M  END
> <s_user_SpecsID>
AJ-292/12931005

> <r_i_docking_score>
-12.82

> <r_user_MM/GBSA_(kcal/mol)>
-68.84

> <s_user_Formula>
C28H43N5O5

> <r_user_MW>
529.682

> <s_user_RuleOf5>
OK

> <r_user_RBN>
17

> <r_user_HBA>
9

> <r_user_HBD>
6

> <s_user_Reactive>
OK

> <s_user_BBB,_log_ratio_(TP)>
-0.83 (53.81)

> <s_user_SkinSens,_EC3_(TP)>
43.35 (47.62)

> <s_user_Cytotoxicity_model,_-log_GI50_(M)_(TP)>
4.99 (68.99)

> <s_user_MRTD_(TP)>
0.34 (55.92)

> <s_user_Prot-bind,_log_t_(TP)>
0.15 (53.81)

> <s_user_Prot-bind,_%_(TP)>
44.51 (45.37)

> <r_user_G-LogP_(TP)>
3.6

> <r_user_WSol,_log_mg/L_(TP)>
1.55

> <s_user_sEH-inh,_pIC50_(TP)>
-0.56 (70.62)

> <s_user_hERG-inh,_pKi_(TP)>
-1.31 (47.71)

> <s_user_SERT-inh,_pKi_(TP)>
0.90 (43.19)

> <s_user_Pgp-inh,_pIC50_(TP)>
-1.09 (58.90)

> <s_user_Pgp-sub,_prob_(TP)>
0.65 (50.58)

> <s_user_PXR-act,_prob_(TP)>
0.60 (40.44)

> <s_user_Anemia_(TP)>
0.32 (45.08)

> <s_user_Carcinogenicity_(TP)>
0.11 (84.21)

> <s_user_Carcinogenicity_Mouse_Female_(TP)>
0.08 (73.06)

> <s_user_Carcinogenicity_Mouse_Male_(TP)>
0.27 (73.06)

> <s_user_Carcinogenicity_Rat_Female_(TP)>
0.09 (73.06)

> <s_user_Carcinogenicity_Rat_Male_(TP)>
0.05 (73.06)

> <s_user_Cardiotoxicity_(TP)>
0.16 (45.08)

> <s_user_Genotoxicity_(TP)>
0.24 (73.06)

> <s_user_Hepatotoxicity_(TP)>
0.17 (76.85)

> <s_user_Nephrotoxicity_(TP)>
0.14 (61.90)

> <s_user_Neurotoxicity_(TP)>
0.07 (65.53)

> <s_user_Liver_Cholestasis_(TP)>
0.17 (58.99)

> <s_user_Liver_Lipid_Accumulation_(TP)>
0.22 (76.85)

> <s_user_Liver_Necrosis_(TP)>
0.27 (58.99)

> <s_user_Liver_Weight_Gain_(TP)>
0.08 (59.44)

> <s_user_Kidney_Necrosis_(TP)>
0.15 (52.66)

> <s_user_Kidney_Weight_Gain_(TP)>
0.06 (76.85)

> <s_user_Nephron_Injury_(TP)>
0.18 (61.90)

> <s_user_CYP1A2-inh,_prob_(TP)>
0.12 (77.11)

> <s_user_CYP2C19-inh,_prob_(TP)>
0.54 (77.11)

> <s_user_CYP2C9-inh,_prob_(TP)>
0.49 (70.05)

> <s_user_CYP2D6-inh,_prob_(TP)>
0.24 (77.11)

> <s_user_CYP3A4-inh,_prob_(TP)>
0.67 (77.11)

> <s_user_5HT2B-act,_prob_(TP)>
0.62 (65.53)

> <s_user_ADR-lig,_prob_(TP)>
0.08 (65.53)

> <s_user_ESR-lig,_prob_(TP)>
0.23 (47.62)

> <s_user_CYP2D6-sub,_prob_(TP)>
0.39 (51.15)

> <s_user_Testicular_toxicity_(TP)>
0.16 (60.53)

> <s_user_CYP2B6-sub,_prob_(TP)>
0.11 (51.15)

> <s_user_CYP3A4-sub,_prob_(TP)>
0.61 (55.92)

> <s_user_Pulmonary_toxicity_(TP)>
0.08 (67.24)

> <s_user_Epididymis_toxicity_(TP)>
0.33 (60.53)

> <s_user_Nasal_pathology_(TP)>
0.23 (45.98)

> <s_user_CYP1A2-sub,_prob_(TP)>
0.28 (58.96)

> <s_user_Cancer_(TP)>
0.80 (67.24)

$$$$
243
                    3D
 Structure written by MMmdl.
 63 66  0  0  1  0            999 V2000
   12.8857   -6.2797    7.2377 C   0  0  0  0  0  0
   11.4714   -6.2238    7.2209 O   0  0  0  0  0  0
   10.9598   -5.2622    8.1226 C   0  0  0  0  0  0
    9.4289   -5.4001    8.1761 C   0  0  0  0  0  0
    8.8003   -4.1727    8.6996 N   0  0  0  0  0  0
    8.5181   -4.0158   10.0041 C   0  0  0  0  0  0
    8.7045   -4.9086   10.8295 O   0  0  0  0  0  0
    7.9614   -2.7020   10.3030 C   0  0  0  0  0  0
    7.8374   -1.7613    8.8235 S   0  0  0  0  0  0
    8.5425   -3.1042    7.8480 C   0  0  0  0  0  0
    8.8295   -3.1771    6.5904 N   0  0  0  0  0  0
    8.6453   -2.0421    5.8172 C   0  0  0  0  0  0
    9.7698   -1.2661    5.4804 C   0  0  0  0  0  0
    9.6274   -0.1542    4.6373 C   0  0  0  0  0  0
    8.3719    0.1731    4.0930 C   0  0  0  0  0  0
    7.2445   -0.6017    4.4353 C   0  0  0  0  0  0
    7.3759   -1.6958    5.3084 C   0  0  0  0  0  0
    7.5559   -2.3553   11.5436 C   0  0  0  0  0  0
    6.9711   -1.0879   12.0295 C   0  0  0  0  0  0
    7.3119    0.1821   11.5154 C   0  0  0  0  0  0
    6.7018    1.3446   12.0304 C   0  0  0  0  0  0
    5.6977    1.2530   13.0269 C   0  0  0  0  0  0
    4.9813    2.3111   13.5333 O   0  0  0  0  0  0
    4.9289    3.5197   12.7916 C   0  0  0  0  0  0
    3.5067    4.0772   12.8433 C   0  0  0  0  0  0
    2.7674    3.7965   13.7868 O   0  0  0  0  0  0
    3.1661    4.8536   11.7998 N   0  0  0  0  0  0
    1.8974    5.3803   11.4426 C   0  0  0  0  0  0
    0.8139    5.5253   12.3414 C   0  0  0  0  0  0
   -0.4176    6.0314   11.8876 C   0  0  0  0  0  0
   -0.5729    6.4124   10.5398 C   0  0  0  0  0  0
   -1.8991    6.9465   10.0527 C   0  0  0  0  0  0
    0.5123    6.2992    9.6502 C   0  0  0  0  0  0
    1.7397    5.7833   10.1007 C   0  0  0  0  0  0
    5.3897   -0.0095   13.5589 C   0  0  0  0  0  0
    6.0295   -1.1592   13.0769 C   0  0  0  0  0  0
   13.2301   -7.0254    6.5213 H   0  0  0  0  0  0
   13.3223   -5.3175    6.9626 H   0  0  0  0  0  0
   13.2551   -6.5651    8.2246 H   0  0  0  0  0  0
   11.3754   -5.3968    9.1246 H   0  0  0  0  0  0
   11.2547   -4.2695    7.7763 H   0  0  0  0  0  0
    9.0422   -5.6288    7.1844 H   0  0  0  0  0  0
    9.1652   -6.2774    8.7703 H   0  0  0  0  0  0
   10.7469   -1.5258    5.8641 H   0  0  0  0  0  0
   10.4953    0.4388    4.4167 H   0  0  0  0  0  0
    8.2666    1.0183    3.4264 H   0  0  0  0  0  0
    6.2745   -0.3503    4.0345 H   0  0  0  0  0  0
    6.5098   -2.2863    5.5614 H   0  0  0  0  0  0
    7.7268   -3.0828   12.3261 H   0  0  0  0  0  0
    8.0601    0.2828   10.7450 H   0  0  0  0  0  0
    7.0154    2.2975   11.6302 H   0  0  0  0  0  0
    5.6234    4.2292   13.2318 H   0  0  0  0  0  0
    5.1843    3.3881   11.7386 H   0  0  0  0  0  0
    3.8888    4.9810   11.1076 H   0  0  0  0  0  0
    0.8987    5.2565   13.3826 H   0  0  0  0  0  0
   -1.2453    6.1294   12.5769 H   0  0  0  0  0  0
   -2.6794    6.7101   10.7748 H   0  0  0  0  0  0
   -1.8656    8.0289    9.9255 H   0  0  0  0  0  0
   -2.1860    6.4894    9.1053 H   0  0  0  0  0  0
    0.4133    6.6028    8.6173 H   0  0  0  0  0  0
    2.5535    5.6947    9.3996 H   0  0  0  0  0  0
    4.6475   -0.0957   14.3361 H   0  0  0  0  0  0
    5.7764   -2.1119   13.5178 H   0  0  0  0  0  0
  1  2  1  0  0  0
  1 37  1  0  0  0
  1 38  1  0  0  0
  1 39  1  0  0  0
  2  3  1  0  0  0
  3  4  1  0  0  0
  3 40  1  0  0  0
  3 41  1  0  0  0
  4  5  1  0  0  0
  4 42  1  0  0  0
  4 43  1  0  0  0
  5 10  1  0  0  0
  5  6  1  0  0  0
  6  7  2  0  0  0
  6  8  1  0  0  0
  8  9  1  0  0  0
  8 18  2  0  0  0
  9 10  1  0  0  0
 10 11  2  0  0  0
 11 12  1  0  0  0
 12 17  2  0  0  0
 12 13  1  0  0  0
 13 14  2  0  0  0
 13 44  1  0  0  0
 14 15  1  0  0  0
 14 45  1  0  0  0
 15 16  2  0  0  0
 15 46  1  0  0  0
 16 17  1  0  0  0
 16 47  1  0  0  0
 17 48  1  0  0  0
 18 19  1  0  0  0
 18 49  1  0  0  0
 19 36  2  0  0  0
 19 20  1  0  0  0
 20 21  2  0  0  0
 20 50  1  0  0  0
 21 22  1  0  0  0
 21 51  1  0  0  0
 22 23  1  0  0  0
 22 35  2  0  0  0
 23 24  1  0  0  0
 24 25  1  0  0  0
 24 52  1  0  0  0
 24 53  1  0  0  0
 25 26  2  0  0  0
 25 27  1  0  0  0
 27 28  1  0  0  0
 27 54  1  0  0  0
 28 34  2  0  0  0
 28 29  1  0  0  0
 29 30  2  0  0  0
 29 55  1  0  0  0
 30 31  1  0  0  0
 30 56  1  0  0  0
 31 32  1  0  0  0
 31 33  2  0  0  0
 32 57  1  0  0  0
 32 58  1  0  0  0
 32 59  1  0  0  0
 33 34  1  0  0  0
 33 60  1  0  0  0
 34 61  1  0  0  0
 35 36  1  0  0  0
 35 62  1  0  0  0
 36 63  1  0  0  0
M  END
> <s_user_SpecsID>
AN-698/40780701

> <r_i_docking_score>
-13.21

> <r_user_MM/GBSA_(kcal/mol)>
-102.65

> <s_user_Formula>
C28H27N3O4S

> <r_user_MW>
501.6

> <s_user_RuleOf5>
OK

> <r_user_RBN>
10

> <r_user_HBA>
5

> <r_user_HBD>
1

> <s_user_Reactive>
OK

> <s_user_BBB,_log_ratio_(TP)>
-0.42 (32.59)

> <s_user_SkinSens,_EC3_(TP)>
69.62 (24.72)

> <s_user_Cytotoxicity_model,_-log_GI50_(M)_(TP)>
5.48 (45.07)

> <s_user_MRTD_(TP)>
0.20 (33.73)

> <s_user_Prot-bind,_log_t_(TP)>
0.05 (32.59)

> <s_user_Prot-bind,_%_(TP)>
78.41 (33.25)

> <r_user_G-LogP_(TP)>
3.29

> <r_user_WSol,_log_mg/L_(TP)>
1.67

> <s_user_sEH-inh,_pIC50_(TP)>
0.48 (28.27)

> <s_user_hERG-inh,_pKi_(TP)>
0.31 (33.25)

> <s_user_SERT-inh,_pKi_(TP)>
1.20 (29.64)

> <s_user_Pgp-inh,_pIC50_(TP)>
-0.47 (29.82)

> <s_user_Pgp-sub,_prob_(TP)>
0.81 (35.85)

> <s_user_PXR-act,_prob_(TP)>
0.54 (31.04)

> <s_user_Anemia_(TP)>
0.30 (37.74)

> <s_user_Carcinogenicity_(TP)>
0.04 (34.92)

> <s_user_Carcinogenicity_Mouse_Female_(TP)>
0.13 (34.92)

> <s_user_Carcinogenicity_Mouse_Male_(TP)>
0.06 (34.92)

> <s_user_Carcinogenicity_Rat_Female_(TP)>
0.04 (34.92)

> <s_user_Carcinogenicity_Rat_Male_(TP)>
0.01 (34.92)

> <s_user_Cardiotoxicity_(TP)>
0.23 (37.74)

> <s_user_Genotoxicity_(TP)>
0.20 (34.92)

> <s_user_Hepatotoxicity_(TP)>
0.18 (33.56)

> <s_user_Nephrotoxicity_(TP)>
0.09 (36.36)

> <s_user_Neurotoxicity_(TP)>
0.01 (34.47)

> <s_user_Liver_Cholestasis_(TP)>
0.20 (32.80)

> <s_user_Liver_Lipid_Accumulation_(TP)>
0.21 (30.59)

> <s_user_Liver_Necrosis_(TP)>
0.33 (30.25)

> <s_user_Liver_Weight_Gain_(TP)>
0.13 (33.89)

> <s_user_Kidney_Necrosis_(TP)>
0.35 (30.85)

> <s_user_Kidney_Weight_Gain_(TP)>
0.04 (37.74)

> <s_user_Nephron_Injury_(TP)>
0.07 (33.50)

> <s_user_CYP1A2-inh,_prob_(TP)>
0.17 (69.42)

> <s_user_CYP2C19-inh,_prob_(TP)>
0.68 (69.42)

> <s_user_CYP2C9-inh,_prob_(TP)>
0.77 (69.42)

> <s_user_CYP2D6-inh,_prob_(TP)>
0.32 (64.67)

> <s_user_CYP3A4-inh,_prob_(TP)>
0.66 (69.42)

> <s_user_5HT2B-act,_prob_(TP)>
0.30 (29.79)

> <s_user_ADR-lig,_prob_(TP)>
0.16 (33.50)

> <s_user_ESR-lig,_prob_(TP)>
0.78 (30.72)

> <s_user_CYP2D6-sub,_prob_(TP)>
0.62 (33.25)

> <s_user_Testicular_toxicity_(TP)>
0.28 (31.47)

> <s_user_CYP2B6-sub,_prob_(TP)>
0.05 (33.25)

> <s_user_CYP3A4-sub,_prob_(TP)>
0.74 (33.42)

> <s_user_Pulmonary_toxicity_(TP)>
0.05 (33.16)

> <s_user_Epididymis_toxicity_(TP)>
0.14 (31.47)

> <s_user_Nasal_pathology_(TP)>
0.15 (32.59)

> <s_user_CYP1A2-sub,_prob_(TP)>
0.22 (33.25)

> <s_user_Cancer_(TP)>
0.81 (36.36)

$$$$
258
                    3D
 Structure written by MMmdl.
 61 65  0  0  1  0            999 V2000
   -0.8212   10.6731   11.6801 C   0  0  0  0  0  0
   -0.0875    9.7229   10.7090 C   0  0  0  0  0  0
    0.9495   10.5472    9.9182 C   0  0  0  0  0  0
   -1.1253    9.1621    9.7142 C   0  0  0  0  0  0
    0.5680    8.5498   11.5135 C   0  0  2  0  0  0
    1.5950    9.0063   12.5846 C   0  0  0  0  0  0
    2.0350    7.8569   13.5042 C   0  0  0  0  0  0
    2.3794    6.6094   12.7381 C   0  0  0  0  0  0
    1.9780    6.4431   11.4418 C   0  0  0  0  0  0
    1.1822    7.4199   10.6405 C   0  0  0  0  0  0
    2.5058    4.9228   10.7980 S   0  0  0  0  0  0
    3.2853    4.4864   12.2973 C   0  0  0  0  0  0
    3.9573    3.3178   12.4009 N   0  0  0  0  0  0
    3.7359    2.3553   13.3114 C   0  0  0  0  0  0
    2.7166    2.2524   13.9983 O   0  0  0  0  0  0
    4.8816    1.3978   13.4399 C   0  0  0  0  0  0
    5.5152    1.1108   14.6830 C   0  0  0  0  0  0
    5.0536    1.6306   15.9199 C   0  0  0  0  0  0
    5.7062    1.3105   17.1239 C   0  0  0  0  0  0
    6.8375    0.4804   17.1066 C   0  0  0  0  0  0
    7.3170   -0.0175   15.8834 C   0  0  0  0  0  0
    6.6774    0.2854   14.6628 C   0  0  0  0  0  0
    7.1862   -0.2179   13.5162 N   0  0  0  0  0  0
    6.5522    0.0238   12.3543 C   0  0  0  0  0  0
    5.3912    0.8017   12.2716 C   0  0  0  0  0  0
    7.1223   -0.5960   11.1735 C   0  0  0  0  0  0
    6.4853   -1.4248   10.2889 C   0  0  0  0  0  0
    7.3529   -1.9347    9.2791 C   0  0  0  0  0  0
    8.6276   -1.4646    9.4173 C   0  0  0  0  0  0
    9.9991   -1.8749    8.4714 Cl  0  0  0  0  0  0
    8.7970   -0.3371   10.7406 S   0  0  0  0  0  0
    3.1360    5.4960   13.2322 C   0  0  0  0  0  0
    3.6551    5.4480   14.6330 C   0  0  0  0  0  0
    4.9443    5.1430   14.7860 N   0  0  0  0  0  0
    2.9445    5.7032   15.5974 O   0  0  0  0  0  0
   -1.4572   11.3816   11.1517 H   0  0  0  0  0  0
   -1.4560   10.1180   12.3715 H   0  0  0  0  0  0
   -0.1291   11.2705   12.2738 H   0  0  0  0  0  0
    0.4691   11.3608    9.3740 H   0  0  0  0  0  0
    1.7002   11.0002   10.5667 H   0  0  0  0  0  0
    1.4796    9.9430    9.1825 H   0  0  0  0  0  0
   -1.6766    9.9694    9.2291 H   0  0  0  0  0  0
   -0.6559    8.5809    8.9198 H   0  0  0  0  0  0
   -1.8534    8.5182   10.2100 H   0  0  0  0  0  0
   -0.2427    8.0782   12.0754 H   0  0  0  0  0  0
    2.4755    9.4043   12.0798 H   0  0  0  0  0  0
    1.2111    9.8112   13.2066 H   0  0  0  0  0  0
    2.8815    8.1858   14.1072 H   0  0  0  0  0  0
    1.2337    7.6377   14.2108 H   0  0  0  0  0  0
    0.3942    6.8889   10.1064 H   0  0  0  0  0  0
    1.8357    7.8456    9.8809 H   0  0  0  0  0  0
    4.7697    3.2071   11.8128 H   0  0  0  0  0  0
    4.1960    2.2822   15.9758 H   0  0  0  0  0  0
    5.3429    1.7079   18.0611 H   0  0  0  0  0  0
    7.3452    0.2349   18.0283 H   0  0  0  0  0  0
    8.1931   -0.6497   15.8735 H   0  0  0  0  0  0
    4.9137    0.9559   11.3136 H   0  0  0  0  0  0
    5.4466   -1.7040   10.3578 H   0  0  0  0  0  0
    7.0249   -2.6288    8.5197 H   0  0  0  0  0  0
    5.3313    5.1296   15.7129 H   0  0  0  0  0  0
    5.5589    4.9809   13.9972 H   0  0  0  0  0  0
  1  2  1  0  0  0
  1 36  1  0  0  0
  1 37  1  0  0  0
  1 38  1  0  0  0
  2  3  1  0  0  0
  2  4  1  0  0  0
  2  5  1  0  0  0
  3 39  1  0  0  0
  3 40  1  0  0  0
  3 41  1  0  0  0
  4 42  1  0  0  0
  4 43  1  0  0  0
  4 44  1  0  0  0
  5 10  1  0  0  0
  5  6  1  0  0  0
  5 45  1  0  0  0
  6  7  1  0  0  0
  6 46  1  0  0  0
  6 47  1  0  0  0
  7  8  1  0  0  0
  7 48  1  0  0  0
  7 49  1  0  0  0
  8 32  1  0  0  0
  8  9  2  0  0  0
  9 10  1  0  0  0
  9 11  1  0  0  0
 10 50  1  0  0  0
 10 51  1  0  0  0
 11 12  1  0  0  0
 12 13  1  0  0  0
 12 32  2  0  0  0
 13 14  1  0  0  0
 13 52  1  0  0  0
 14 15  2  0  0  0
 14 16  1  0  0  0
 16 25  2  0  0  0
 16 17  1  0  0  0
 17 22  2  0  0  0
 17 18  1  0  0  0
 18 19  2  0  0  0
 18 53  1  0  0  0
 19 20  1  0  0  0
 19 54  1  0  0  0
 20 21  2  0  0  0
 20 55  1  0  0  0
 21 22  1  0  0  0
 21 56  1  0  0  0
 22 23  1  0  0  0
 23 24  2  0  0  0
 24 25  1  0  0  0
 24 26  1  0  0  0
 25 57  1  0  0  0
 26 31  1  0  0  0
 26 27  2  0  0  0
 27 28  1  0  0  0
 27 58  1  0  0  0
 28 29  2  0  0  0
 28 59  1  0  0  0
 29 30  1  0  0  0
 29 31  1  0  0  0
 32 33  1  0  0  0
 33 34  1  0  0  0
 33 35  2  0  0  0
 34 60  1  0  0  0
 34 61  1  0  0  0
M  END
> <s_user_SpecsID>
AK-298/12163470

> <r_i_docking_score>
-5.241

> <r_user_MM/GBSA_(kcal/mol)>
-83.5

> <s_user_Formula>
C27H26ClN3O2S2

> <r_user_MW>
524.09

> <s_user_RuleOf5>
OK

> <r_user_RBN>
6

> <r_user_HBA>
4

> <r_user_HBD>
3

> <s_user_Reactive>
R

> <s_user_BBB,_log_ratio_(TP)>
-0.60 (35.99)

> <s_user_SkinSens,_EC3_(TP)>
17.32 (23.28)

> <s_user_Cytotoxicity_model,_-log_GI50_(M)_(TP)>
4.89 (38.86)

> <s_user_MRTD_(TP)>
0.45 (41.09)

> <s_user_Prot-bind,_log_t_(TP)>
0.09 (35.99)

> <s_user_Prot-bind,_%_(TP)>
40.64 (35.99)

> <r_user_G-LogP_(TP)>
3.2

> <r_user_WSol,_log_mg/L_(TP)>
0.7

> <s_user_sEH-inh,_pIC50_(TP)>
-0.84 (27.11)

> <s_user_hERG-inh,_pKi_(TP)>
-1.08 (36.59)

> <s_user_SERT-inh,_pKi_(TP)>
0.44 (37.62)

> <s_user_Pgp-inh,_pIC50_(TP)>
0.18 (37.27)

> <s_user_Pgp-sub,_prob_(TP)>
0.41 (39.56)

> <s_user_PXR-act,_prob_(TP)>
0.92 (34.94)

> <s_user_Anemia_(TP)>
0.35 (33.50)

> <s_user_Carcinogenicity_(TP)>
0.24 (45.86)

> <s_user_Carcinogenicity_Mouse_Female_(TP)>
0.34 (39.72)

> <s_user_Carcinogenicity_Mouse_Male_(TP)>
0.47 (39.72)

> <s_user_Carcinogenicity_Rat_Female_(TP)>
0.38 (40.08)

> <s_user_Carcinogenicity_Rat_Male_(TP)>
0.36 (40.08)

> <s_user_Cardiotoxicity_(TP)>
0.05 (38.80)

> <s_user_Genotoxicity_(TP)>
0.24 (38.40)

> <s_user_Hepatotoxicity_(TP)>
0.21 (38.40)

> <s_user_Nephrotoxicity_(TP)>
0.31 (41.67)

> <s_user_Neurotoxicity_(TP)>
0.29 (37.27)

> <s_user_Liver_Cholestasis_(TP)>
0.45 (38.40)

> <s_user_Liver_Lipid_Accumulation_(TP)>
0.27 (33.11)

> <s_user_Liver_Necrosis_(TP)>
0.09 (38.86)

> <s_user_Liver_Weight_Gain_(TP)>
0.03 (39.38)

> <s_user_Kidney_Necrosis_(TP)>
0.19 (38.80)

> <s_user_Kidney_Weight_Gain_(TP)>
0.10 (37.82)

> <s_user_Nephron_Injury_(TP)>
0.11 (37.29)

> <s_user_CYP1A2-inh,_prob_(TP)>
0.49 (70.14)

> <s_user_CYP2C19-inh,_prob_(TP)>
0.78 (70.14)

> <s_user_CYP2C9-inh,_prob_(TP)>
0.75 (70.14)

> <s_user_CYP2D6-inh,_prob_(TP)>
0.38 (62.21)

> <s_user_CYP3A4-inh,_prob_(TP)>
0.46 (70.14)

> <s_user_5HT2B-act,_prob_(TP)>
0.55 (35.75)

> <s_user_ADR-lig,_prob_(TP)>
0.16 (29.66)

> <s_user_ESR-lig,_prob_(TP)>
0.22 (28.25)

> <s_user_CYP2D6-sub,_prob_(TP)>
0.38 (36.96)

> <s_user_Testicular_toxicity_(TP)>
0.25 (34.99)

> <s_user_CYP2B6-sub,_prob_(TP)>
0.38 (34.94)

> <s_user_CYP3A4-sub,_prob_(TP)>
0.60 (43.59)

> <s_user_Pulmonary_toxicity_(TP)>
0.11 (43.59)

> <s_user_Epididymis_toxicity_(TP)>
0.36 (34.99)

> <s_user_Nasal_pathology_(TP)>
0.15 (37.36)

> <s_user_CYP1A2-sub,_prob_(TP)>
0.47 (36.11)

> <s_user_Cancer_(TP)>
0.84 (41.67)

$$$$
292
                    3D
 Structure written by MMmdl.
 64 68  0  0  1  0            999 V2000
    6.9567   -3.3591    6.6276 C   0  0  0  0  0  0
    8.3638   -2.7420    6.4832 C   0  0  0  0  0  0
    9.3106   -2.6899    7.7251 C   0  0  0  0  0  0
   10.7119   -2.4086    7.1403 C   0  0  0  0  0  0
    9.3705   -4.0740    8.4153 C   0  0  0  0  0  0
    8.9544   -1.5351    8.7285 C   0  0  2  0  0  0
    9.9314   -1.4170    9.9352 C   0  0  0  0  0  0
    9.6174   -0.2236   10.8531 C   0  0  0  0  0  0
    8.1740   -0.2126   11.2751 C   0  0  0  0  0  0
    7.2321   -0.8158   10.4895 C   0  0  0  0  0  0
    7.4806   -1.5473    9.2124 C   0  0  0  0  0  0
    5.6351   -0.6442   11.1419 S   0  0  0  0  0  0
    6.2273    0.3301   12.4734 C   0  0  0  0  0  0
    5.4220    0.9696   13.3608 N   0  0  0  0  0  0
    4.1527    1.3355   13.1514 C   0  0  0  0  0  0
    3.2663    0.5752   12.7745 O   0  0  0  0  0  0
    3.8838    2.7961   13.3892 C   0  0  0  0  0  0
    4.2801    3.4977   14.5630 C   0  0  0  0  0  0
    4.8558    2.8596   15.6911 C   0  0  0  0  0  0
    5.2769    3.6072   16.8050 C   0  0  0  0  0  0
    5.1088    5.0000   16.8176 C   0  0  0  0  0  0
    4.4920    5.6343   15.7264 C   0  0  0  0  0  0
    4.0752    4.9079   14.5935 C   0  0  0  0  0  0
    3.4895    5.5789   13.5804 N   0  0  0  0  0  0
    3.0855    4.9172   12.4785 C   0  0  0  0  0  0
    3.2670    3.5259   12.3493 C   0  0  0  0  0  0
    2.4599    5.7273   11.4240 C   0  0  0  0  0  0
    2.0085    5.3317   10.1856 C   0  0  0  0  0  0
    1.4451    6.3945    9.4192 C   0  0  0  0  0  0
    1.4628    7.5828   10.0928 C   0  0  0  0  0  0
    0.8642    9.1056    9.5718 Cl  0  0  0  0  0  0
    2.1922    7.4482   11.6642 S   0  0  0  0  0  0
    7.6117    0.3949   12.4530 C   0  0  0  0  0  0
    8.4252    1.0163   13.5565 C   0  0  0  0  0  0
    7.9628    2.1512   14.0636 N   0  0  0  0  0  0
    9.4708    0.5511   13.9886 O   0  0  0  0  0  0
    6.5661   -3.6320    5.6451 H   0  0  0  0  0  0
    6.9477   -4.2689    7.2334 H   0  0  0  0  0  0
    6.2360   -2.6588    7.0454 H   0  0  0  0  0  0
    8.2746   -1.7482    6.0426 H   0  0  0  0  0  0
    8.8643   -3.3370    5.7187 H   0  0  0  0  0  0
   10.9958   -3.1686    6.4183 H   0  0  0  0  0  0
   10.7462   -1.4528    6.6191 H   0  0  0  0  0  0
   11.5000   -2.4160    7.8905 H   0  0  0  0  0  0
    9.5486   -4.8663    7.6886 H   0  0  0  0  0  0
   10.1824   -4.1328    9.1378 H   0  0  0  0  0  0
    8.4534   -4.3254    8.9448 H   0  0  0  0  0  0
    9.0678   -0.5955    8.1856 H   0  0  0  0  0  0
    9.8878   -2.3326   10.5257 H   0  0  0  0  0  0
   10.9654   -1.3085    9.6135 H   0  0  0  0  0  0
   10.2934   -0.2481   11.7038 H   0  0  0  0  0  0
    9.8465    0.7032   10.3277 H   0  0  0  0  0  0
    6.8657   -1.0954    8.4400 H   0  0  0  0  0  0
    7.1349   -2.5689    9.3501 H   0  0  0  0  0  0
    5.9335    1.5812   13.9788 H   0  0  0  0  0  0
    4.9897    1.7900   15.7361 H   0  0  0  0  0  0
    5.7264    3.1105   17.6530 H   0  0  0  0  0  0
    5.4321    5.5776   17.6739 H   0  0  0  0  0  0
    4.3528    6.7047   15.7444 H   0  0  0  0  0  0
    2.9606    3.0145   11.4471 H   0  0  0  0  0  0
    2.0625    4.3241    9.7973 H   0  0  0  0  0  0
    1.0522    6.2604    8.4228 H   0  0  0  0  0  0
    8.4971    2.5967   14.7944 H   0  0  0  0  0  0
    7.2496    2.6856   13.5879 H   0  0  0  0  0  0
  1  2  1  0  0  0
  1 37  1  0  0  0
  1 38  1  0  0  0
  1 39  1  0  0  0
  2  3  1  0  0  0
  2 40  1  0  0  0
  2 41  1  0  0  0
  3  4  1  0  0  0
  3  5  1  0  0  0
  3  6  1  0  0  0
  4 42  1  0  0  0
  4 43  1  0  0  0
  4 44  1  0  0  0
  5 45  1  0  0  0
  5 46  1  0  0  0
  5 47  1  0  0  0
  6 11  1  0  0  0
  6  7  1  0  0  0
  6 48  1  0  0  0
  7  8  1  0  0  0
  7 49  1  0  0  0
  7 50  1  0  0  0
  8  9  1  0  0  0
  8 51  1  0  0  0
  8 52  1  0  0  0
  9 33  1  0  0  0
  9 10  2  0  0  0
 10 11  1  0  0  0
 10 12  1  0  0  0
 11 53  1  0  0  0
 11 54  1  0  0  0
 12 13  1  0  0  0
 13 14  1  0  0  0
 13 33  2  0  0  0
 14 15  1  0  0  0
 14 55  1  0  0  0
 15 16  2  0  0  0
 15 17  1  0  0  0
 17 26  2  0  0  0
 17 18  1  0  0  0
 18 23  2  0  0  0
 18 19  1  0  0  0
 19 20  2  0  0  0
 19 56  1  0  0  0
 20 21  1  0  0  0
 20 57  1  0  0  0
 21 22  2  0  0  0
 21 58  1  0  0  0
 22 23  1  0  0  0
 22 59  1  0  0  0
 23 24  1  0  0  0
 24 25  2  0  0  0
 25 26  1  0  0  0
 25 27  1  0  0  0
 26 60  1  0  0  0
 27 32  1  0  0  0
 27 28  2  0  0  0
 28 29  1  0  0  0
 28 61  1  0  0  0
 29 30  2  0  0  0
 29 62  1  0  0  0
 30 31  1  0  0  0
 30 32  1  0  0  0
 33 34  1  0  0  0
 34 35  1  0  0  0
 34 36  2  0  0  0
 35 63  1  0  0  0
 35 64  1  0  0  0
M  END
> <s_user_SpecsID>
AK-968/11842328

> <r_i_docking_score>
-5.15963306584532

> <r_user_MM/GBSA_(kcal/mol)>
-88.93

> <s_user_Formula>
C28H28ClN3O2S2

> <r_user_MW>
538.12

> <s_user_RuleOf5>
OK

> <r_user_RBN>
7

> <r_user_HBA>
4

> <r_user_HBD>
3

> <s_user_Reactive>
R

> <s_user_BBB,_log_ratio_(TP)>
-0.60 (35.99)

> <s_user_SkinSens,_EC3_(TP)>
22.25 (23.28)

> <s_user_Cytotoxicity_model,_-log_GI50_(M)_(TP)>
4.90 (38.86)

> <s_user_MRTD_(TP)>
0.37 (41.09)

> <s_user_Prot-bind,_log_t_(TP)>
0.09 (35.99)

> <s_user_Prot-bind,_%_(TP)>
47.41 (35.99)

> <r_user_G-LogP_(TP)>
2.93

> <r_user_WSol,_log_mg/L_(TP)>
0.82

> <s_user_sEH-inh,_pIC50_(TP)>
-0.98 (27.11)

> <s_user_hERG-inh,_pKi_(TP)>
-1.08 (36.59)

> <s_user_SERT-inh,_pKi_(TP)>
0.49 (37.62)

> <s_user_Pgp-inh,_pIC50_(TP)>
0.18 (37.27)

> <s_user_Pgp-sub,_prob_(TP)>
0.40 (39.56)

> <s_user_PXR-act,_prob_(TP)>
0.92 (34.94)

> <s_user_Anemia_(TP)>
0.38 (33.50)

> <s_user_Carcinogenicity_(TP)>
0.24 (45.86)

> <s_user_Carcinogenicity_Mouse_Female_(TP)>
0.34 (39.72)

> <s_user_Carcinogenicity_Mouse_Male_(TP)>
0.45 (39.72)

> <s_user_Carcinogenicity_Rat_Female_(TP)>
0.38 (40.08)

> <s_user_Carcinogenicity_Rat_Male_(TP)>
0.36 (40.08)

> <s_user_Cardiotoxicity_(TP)>
0.05 (38.80)

> <s_user_Genotoxicity_(TP)>
0.24 (38.40)

> <s_user_Hepatotoxicity_(TP)>
0.19 (38.40)

> <s_user_Nephrotoxicity_(TP)>
0.30 (41.67)

> <s_user_Neurotoxicity_(TP)>
0.29 (37.27)

> <s_user_Liver_Cholestasis_(TP)>
0.44 (38.40)

> <s_user_Liver_Lipid_Accumulation_(TP)>
0.27 (33.11)

> <s_user_Liver_Necrosis_(TP)>
0.22 (38.86)

> <s_user_Liver_Weight_Gain_(TP)>
0.13 (39.38)

> <s_user_Kidney_Necrosis_(TP)>
0.25 (38.80)

> <s_user_Kidney_Weight_Gain_(TP)>
0.10 (37.82)

> <s_user_Nephron_Injury_(TP)>
0.21 (37.29)

> <s_user_CYP1A2-inh,_prob_(TP)>
0.46 (70.14)

> <s_user_CYP2C19-inh,_prob_(TP)>
0.77 (70.14)

> <s_user_CYP2C9-inh,_prob_(TP)>
0.72 (70.14)

> <s_user_CYP2D6-inh,_prob_(TP)>
0.39 (62.21)

> <s_user_CYP3A4-inh,_prob_(TP)>
0.44 (70.14)

> <s_user_5HT2B-act,_prob_(TP)>
0.55 (35.75)

> <s_user_ADR-lig,_prob_(TP)>
0.27 (29.66)

> <s_user_ESR-lig,_prob_(TP)>
0.22 (28.25)

> <s_user_CYP2D6-sub,_prob_(TP)>
0.39 (36.96)

> <s_user_Testicular_toxicity_(TP)>
0.37 (34.99)

> <s_user_CYP2B6-sub,_prob_(TP)>
0.38 (34.94)

> <s_user_CYP3A4-sub,_prob_(TP)>
0.59 (43.59)

> <s_user_Pulmonary_toxicity_(TP)>
0.11 (43.59)

> <s_user_Epididymis_toxicity_(TP)>
0.40 (34.99)

> <s_user_Nasal_pathology_(TP)>
0.05 (37.36)

> <s_user_CYP1A2-sub,_prob_(TP)>
0.38 (36.11)

> <s_user_Cancer_(TP)>
0.84 (41.67)

$$$$
ind-199
                    3D
 Structure written by MMmdl.
 54 59  0  0  1  0            999 V2000
   28.0025   31.4251   13.3334 O   0  0  0  0  0  0
   27.3118   30.5359   12.8279 C   0  0  0  0  0  0
   26.1746   29.8708   13.6435 C   0  0  0  0  0  0
   25.6681   30.8539   15.1076 S   0  0  0  0  0  0
   24.5412   31.9439   14.3035 C   0  0  0  0  0  0
   23.2981   32.0895   14.6610 N   0  0  0  0  0  0
   22.6560   33.0206   13.8944 C   0  0  0  0  0  0
   21.3142   33.3995   14.0417 C   0  0  0  0  0  0
   20.8091   34.3732   13.1705 C   0  0  0  0  0  0
   21.6156   34.9605   12.1664 C   0  0  0  0  0  0
   22.9614   34.5833   12.0170 C   0  0  0  0  0  0
   23.4602   33.6180   12.8841 C   0  0  0  0  0  0
   25.0582   32.9250   12.9723 S   0  0  0  0  0  0
   21.0536   35.9642   11.2745 N   0  0  0  0  0  0
   19.6876   36.0948   10.9735 C   0  0  0  0  0  0
   18.7613   35.3965   11.3889 O   0  0  0  0  0  0
   19.6112   37.2327   10.0518 C   0  0  0  0  0  0
   18.4868   37.7897    9.4467 C   0  0  0  0  0  0
   18.6537   38.8916    8.5992 C   0  0  0  0  0  0
   19.9419   39.4035    8.3708 C   0  0  0  0  0  0
   21.0433   38.8053    8.9926 C   0  0  0  0  0  0
   20.8277   37.7142    9.8335 C   0  0  0  0  0  0
   21.8083   36.9343   10.5873 C   0  0  0  0  0  0
   23.0280   37.0972   10.6256 O   0  0  0  0  0  0
   27.4916   30.0463   11.4118 C   0  0  0  0  0  0
   26.7088   28.9997   10.9128 C   0  0  0  0  0  0
   26.8785   28.5600    9.6061 C   0  0  0  0  0  0
   27.8323   29.1561    8.7615 C   0  0  0  0  0  0
   28.6234   30.2047    9.2800 C   0  0  0  0  0  0
   28.4521   30.6415   10.5919 C   0  0  0  0  0  0
   27.9941   28.6907    7.3189 C   0  0  0  0  0  0
   27.3565   27.5183    6.8590 C   0  0  0  0  0  0
   27.4966   27.1080    5.5364 C   0  0  0  0  0  0
   28.2658   27.8524    4.6522 C   0  0  0  0  0  0
   28.9022   29.0074    5.0819 C   0  0  0  0  0  0
   28.7711   29.4290    6.4034 C   0  0  0  0  0  0
   25.2889   29.7861   13.0135 H   0  0  0  0  0  0
   26.4532   28.8608   13.9411 H   0  0  0  0  0  0
   20.6882   32.9604   14.8030 H   0  0  0  0  0  0
   19.7837   34.6772   13.2858 H   0  0  0  0  0  0
   23.5867   35.0077   11.2532 H   0  0  0  0  0  0
   17.4982   37.3885    9.6249 H   0  0  0  0  0  0
   17.7970   39.3461    8.1215 H   0  0  0  0  0  0
   20.0830   40.2526    7.7182 H   0  0  0  0  0  0
   22.0375   39.1966    8.8185 H   0  0  0  0  0  0
   25.9666   28.5223   11.5345 H   0  0  0  0  0  0
   26.2599   27.7601    9.2447 H   0  0  0  0  0  0
   29.3700   30.6816    8.6670 H   0  0  0  0  0  0
   29.0668   31.4487   10.9703 H   0  0  0  0  0  0
   26.7602   26.9253    7.5272 H   0  0  0  0  0  0
   27.0041   26.2078    5.1958 H   0  0  0  0  0  0
   28.3667   27.5309    3.6266 H   0  0  0  0  0  0
   29.4989   29.5827    4.3894 H   0  0  0  0  0  0
   29.2645   30.3329    6.7135 H   0  0  0  0  0  0
  1  2  2  0  0  0
  2  3  1  0  0  0
  2 25  1  0  0  0
  3  4  1  0  0  0
  3 37  1  0  0  0
  3 38  1  0  0  0
  4  5  1  0  0  0
  5 13  1  0  0  0
  5  6  2  0  0  0
  6  7  1  0  0  0
  7 12  1  0  0  0
  7  8  2  0  0  0
  8  9  1  0  0  0
  8 39  1  0  0  0
  9 10  2  0  0  0
  9 40  1  0  0  0
 10 11  1  0  0  0
 10 14  1  0  0  0
 11 12  2  0  0  0
 11 41  1  0  0  0
 12 13  1  0  0  0
 14 23  1  0  0  0
 14 15  1  0  0  0
 15 16  2  0  0  0
 15 17  1  0  0  0
 17 22  1  0  0  0
 17 18  2  0  0  0
 18 19  1  0  0  0
 18 42  1  0  0  0
 19 20  2  0  0  0
 19 43  1  0  0  0
 20 21  1  0  0  0
 20 44  1  0  0  0
 21 22  2  0  0  0
 21 45  1  0  0  0
 22 23  1  0  0  0
 23 24  2  0  0  0
 25 30  1  0  0  0
 25 26  2  0  0  0
 26 27  1  0  0  0
 26 46  1  0  0  0
 27 28  2  0  0  0
 27 47  1  0  0  0
 28 29  1  0  0  0
 28 31  1  0  0  0
 29 30  2  0  0  0
 29 48  1  0  0  0
 30 49  1  0  0  0
 31 36  1  0  0  0
 31 32  2  0  0  0
 32 33  1  0  0  0
 32 50  1  0  0  0
 33 34  2  0  0  0
 33 51  1  0  0  0
 34 35  1  0  0  0
 34 52  1  0  0  0
 35 36  2  0  0  0
 35 53  1  0  0  0
 36 54  1  0  0  0
M  END
> <s_user_SpecsID>
AG-205/12549135

> <r_i_docking_score>
-4.73720206439136

> <r_user_MM/GBSA_(kcal/mol)>
-107.41

> <s_user_Formula>
C29H18N2O3S2

> <r_user_MW>
506.59

> <s_user_RuleOf5>
OK

> <r_user_RBN>
6

> <r_user_HBA>
3

> <r_user_HBD>
0

> <s_user_Reactive>
OK

> <s_user_BBB,_log_ratio_(TP)>
-0.48 (31.70)

> <s_user_SkinSens,_EC3_(TP)>
16.69 (25.88)

> <s_user_Cytotoxicity_model,_-log_GI50_(M)_(TP)>
5.16 (46.25)

> <s_user_MRTD_(TP)>
0.42 (35.99)

> <s_user_Prot-bind,_log_t_(TP)>
-0.22 (31.70)

> <s_user_Prot-bind,_%_(TP)>
91.07 (31.75)

> <r_user_G-LogP_(TP)>
3.33

> <r_user_WSol,_log_mg/L_(TP)>
1.1

> <s_user_sEH-inh,_pIC50_(TP)>
-0.77 (30.67)

> <s_user_hERG-inh,_pKi_(TP)>
0.23 (36.08)

> <s_user_SERT-inh,_pKi_(TP)>
0.62 (33.92)

> <s_user_Pgp-inh,_pIC50_(TP)>
-0.65 (31.48)

> <s_user_Pgp-sub,_prob_(TP)>
0.55 (35.56)

> <s_user_PXR-act,_prob_(TP)>
0.55 (29.84)

> <s_user_Anemia_(TP)>
0.39 (34.39)

> <s_user_Carcinogenicity_(TP)>
0.03 (38.97)

> <s_user_Carcinogenicity_Mouse_Female_(TP)>
0.07 (34.60)

> <s_user_Carcinogenicity_Mouse_Male_(TP)>
0.16 (38.38)

> <s_user_Carcinogenicity_Rat_Female_(TP)>
0.10 (38.38)

> <s_user_Carcinogenicity_Rat_Male_(TP)>
0.08 (38.38)

> <s_user_Cardiotoxicity_(TP)>
0.19 (35.24)

> <s_user_Genotoxicity_(TP)>
0.14 (36.91)

> <s_user_Hepatotoxicity_(TP)>
0.22 (43.63)

> <s_user_Nephrotoxicity_(TP)>
0.22 (37.64)

> <s_user_Neurotoxicity_(TP)>
0.20 (34.97)

> <s_user_Liver_Cholestasis_(TP)>
0.37 (43.63)

> <s_user_Liver_Lipid_Accumulation_(TP)>
0.36 (30.10)

> <s_user_Liver_Necrosis_(TP)>
0.81 (34.94)

> <s_user_Liver_Weight_Gain_(TP)>
0.69 (32.03)

> <s_user_Kidney_Necrosis_(TP)>
0.30 (34.37)

> <s_user_Kidney_Weight_Gain_(TP)>
0.07 (35.88)

> <s_user_Nephron_Injury_(TP)>
0.33 (37.64)

> <s_user_CYP1A2-inh,_prob_(TP)>
0.19 (81.44)

> <s_user_CYP2C19-inh,_prob_(TP)>
0.71 (81.44)

> <s_user_CYP2C9-inh,_prob_(TP)>
0.72 (81.44)

> <s_user_CYP2D6-inh,_prob_(TP)>
0.16 (66.54)

> <s_user_CYP3A4-inh,_prob_(TP)>
0.64 (81.44)

> <s_user_5HT2B-act,_prob_(TP)>
0.36 (31.27)

> <s_user_ADR-lig,_prob_(TP)>
0.07 (31.27)

> <s_user_ESR-lig,_prob_(TP)>
0.42 (31.77)

> <s_user_CYP2D6-sub,_prob_(TP)>
0.57 (36.91)

> <s_user_Testicular_toxicity_(TP)>
0.49 (45.18)

> <s_user_CYP2B6-sub,_prob_(TP)>
0.20 (34.81)

> <s_user_CYP3A4-sub,_prob_(TP)>
0.58 (36.91)

> <s_user_Pulmonary_toxicity_(TP)>
0.16 (34.80)

> <s_user_Epididymis_toxicity_(TP)>
0.46 (36.91)

> <s_user_Nasal_pathology_(TP)>
0.15 (45.18)

> <s_user_CYP1A2-sub,_prob_(TP)>
0.40 (34.81)

> <s_user_Cancer_(TP)>
0.68 (46.65)

$$$$
ind-435
                    3D
 Structure written by MMmdl.
 89 94  0  0  1  0            999 V2000
   24.5649   32.8474   12.4701 O   0  0  0  0  0  0
   24.0408   31.8400   12.9357 C   0  0  0  0  0  0
   22.9158   31.9784   13.9735 C   0  0  0  0  0  0
   23.2637   32.9073   15.1605 C   0  0  0  0  0  0
   24.5155   32.4819   15.9686 C   0  0  0  0  0  0
   24.8827   33.4126   17.1456 C   0  0  0  0  0  0
   24.9674   34.9176   16.8125 C   0  0  0  0  0  0
   25.8935   35.2779   15.6279 C   0  0  0  0  0  0
   25.8053   36.7542   15.1701 C   0  0  0  0  0  0
   24.4889   37.0979   14.4571 C   0  0  0  0  0  0
   23.4445   37.1413   15.1015 O   0  0  0  0  0  0
   24.5814   37.3584   13.1175 N   0  0  0  0  0  0
   23.4637   37.6908   12.2725 C   0  0  0  0  0  0
   23.7354   38.2351   11.0128 C   0  0  0  0  0  0
   22.6874   38.5911   10.1648 C   0  0  0  0  0  0
   21.3678   38.3936   10.5735 C   0  0  0  0  0  0
   21.0877   37.8289   11.8152 C   0  0  0  0  0  0
   22.1235   37.4754   12.6689 C   0  0  0  0  0  0
   20.0182   38.8797    9.5001 S   0  0  0  0  0  0
   20.4726   38.7342    8.1130 O   0  0  0  0  0  0
   18.8055   38.1976    9.9676 O   0  0  0  0  0  0
   19.8072   40.6232    9.8090 N   0  0  0  0  0  0
   20.7604   41.5715    9.2177 C   0  0  0  0  0  0
   20.3885   42.9617    9.7726 C   0  0  0  0  0  0
   19.8546   42.5297   11.0929 C   0  0  0  0  0  0
   19.6641   43.2753   12.2591 C   0  0  0  0  0  0
   19.1504   42.6539   13.4000 C   0  0  0  0  0  0
   18.8234   41.2968   13.3689 C   0  0  0  0  0  0
   19.0145   40.5598   12.1984 C   0  0  0  0  0  0
   19.5339   41.1879   11.0659 C   0  0  0  0  0  0
   24.3756   30.5626   12.5925 N   0  0  0  0  0  0
   25.4112   30.2001   11.6649 C   0  0  0  0  0  0
   25.4702   28.8679   11.2614 C   0  0  0  0  0  0
   26.4383   28.4482   10.3583 C   0  0  0  0  0  0
   27.3611   29.3579    9.8601 C   0  0  0  0  0  0
   27.3301   30.6948   10.2671 C   0  0  0  0  0  0
   26.3593   31.1246   11.1704 C   0  0  0  0  0  0
   28.6152   28.8032    8.7053 S   0  0  0  0  0  0
   29.5599   29.9105    8.5890 O   0  0  0  0  0  0
   29.0550   27.4842    9.1720 O   0  0  0  0  0  0
   27.8326   28.5588    7.1088 N   0  0  0  0  0  0
   27.1500   27.2985    6.7900 C   0  0  0  0  0  0
   26.6132   27.4393    5.3457 C   0  0  0  0  0  0
   27.4603   28.5581    4.8387 C   0  0  0  0  0  0
   27.6214   29.0214    3.5300 C   0  0  0  0  0  0
   28.4734   30.0953    3.2752 C   0  0  0  0  0  0
   29.1601   30.7033    4.3255 C   0  0  0  0  0  0
   28.9969   30.2382    5.6288 C   0  0  0  0  0  0
   28.1409   29.1622    5.8773 C   0  0  0  0  0  0
   22.0393   32.3706   13.4551 H   0  0  0  0  0  0
   22.6248   30.9988   14.3521 H   0  0  0  0  0  0
   23.3928   33.9186   14.7727 H   0  0  0  0  0  0
   22.4070   32.9590   15.8326 H   0  0  0  0  0  0
   24.3709   31.4711   16.3536 H   0  0  0  0  0  0
   25.3785   32.4152   15.3048 H   0  0  0  0  0  0
   24.1512   33.2816   17.9437 H   0  0  0  0  0  0
   25.8342   33.0864   17.5656 H   0  0  0  0  0  0
   23.9602   35.2765   16.6152 H   0  0  0  0  0  0
   25.2915   35.4634   17.7000 H   0  0  0  0  0  0
   26.9199   35.0530   15.9172 H   0  0  0  0  0  0
   25.6820   34.6369   14.7700 H   0  0  0  0  0  0
   25.9198   37.4221   16.0249 H   0  0  0  0  0  0
   26.6430   36.9757   14.5089 H   0  0  0  0  0  0
   25.4937   37.3657   12.6890 H   0  0  0  0  0  0
   24.7572   38.3949   10.7006 H   0  0  0  0  0  0
   22.8980   39.0283    9.1968 H   0  0  0  0  0  0
   20.0650   37.6688   12.1194 H   0  0  0  0  0  0
   21.8808   37.0367   13.6140 H   0  0  0  0  0  0
   21.7590   41.3023    9.5700 H   0  0  0  0  0  0
   20.7596   41.5259    8.1288 H   0  0  0  0  0  0
   21.2561   43.6201    9.8245 H   0  0  0  0  0  0
   19.6159   43.4400    9.1699 H   0  0  0  0  0  0
   19.9113   44.3265   12.2919 H   0  0  0  0  0  0
   19.0014   43.2252   14.3043 H   0  0  0  0  0  0
   18.4237   40.8170   14.2503 H   0  0  0  0  0  0
   18.7603   39.5135   12.1841 H   0  0  0  0  0  0
   23.8431   29.8039   12.9873 H   0  0  0  0  0  0
   24.7599   28.1582   11.6481 H   0  0  0  0  0  0
   26.4756   27.4133   10.0499 H   0  0  0  0  0  0
   28.0576   31.3974    9.8846 H   0  0  0  0  0  0
   26.3583   32.1504   11.4751 H   0  0  0  0  0  0
   27.8664   26.4769    6.8580 H   0  0  0  0  0  0
   26.3603   27.0928    7.5057 H   0  0  0  0  0  0
   26.7221   26.5119    4.7804 H   0  0  0  0  0  0
   25.5598   27.7145    5.3397 H   0  0  0  0  0  0
   27.0942   28.5601    2.7100 H   0  0  0  0  0  0
   28.5996   30.4573    2.2649 H   0  0  0  0  0  0
   29.8173   31.5348    4.1310 H   0  0  0  0  0  0
   29.5329   30.7215    6.4273 H   0  0  0  0  0  0
  1  2  2  0  0  0
  2  3  1  0  0  0
  2 31  1  0  0  0
  3  4  1  0  0  0
  3 50  1  0  0  0
  3 51  1  0  0  0
  4  5  1  0  0  0
  4 52  1  0  0  0
  4 53  1  0  0  0
  5  6  1  0  0  0
  5 54  1  0  0  0
  5 55  1  0  0  0
  6  7  1  0  0  0
  6 56  1  0  0  0
  6 57  1  0  0  0
  7  8  1  0  0  0
  7 58  1  0  0  0
  7 59  1  0  0  0
  8  9  1  0  0  0
  8 60  1  0  0  0
  8 61  1  0  0  0
  9 10  1  0  0  0
  9 62  1  0  0  0
  9 63  1  0  0  0
 10 11  2  0  0  0
 10 12  1  0  0  0
 12 13  1  0  0  0
 12 64  1  0  0  0
 13 18  1  0  0  0
 13 14  2  0  0  0
 14 15  1  0  0  0
 14 65  1  0  0  0
 15 16  2  0  0  0
 15 66  1  0  0  0
 16 17  1  0  0  0
 16 19  1  0  0  0
 17 18  2  0  0  0
 17 67  1  0  0  0
 18 68  1  0  0  0
 19 20  2  0  0  0
 19 21  2  0  0  0
 19 22  1  0  0  0
 22 30  1  0  0  0
 22 23  1  0  0  0
 23 24  1  0  0  0
 23 69  1  0  0  0
 23 70  1  0  0  0
 24 25  1  0  0  0
 24 71  1  0  0  0
 24 72  1  0  0  0
 25 30  1  0  0  0
 25 26  2  0  0  0
 26 27  1  0  0  0
 26 73  1  0  0  0
 27 28  2  0  0  0
 27 74  1  0  0  0
 28 29  1  0  0  0
 28 75  1  0  0  0
 29 30  2  0  0  0
 29 76  1  0  0  0
 31 32  1  0  0  0
 31 77  1  0  0  0
 32 37  1  0  0  0
 32 33  2  0  0  0
 33 34  1  0  0  0
 33 78  1  0  0  0
 34 35  2  0  0  0
 34 79  1  0  0  0
 35 36  1  0  0  0
 35 38  1  0  0  0
 36 37  2  0  0  0
 36 80  1  0  0  0
 37 81  1  0  0  0
 38 39  2  0  0  0
 38 40  2  0  0  0
 38 41  1  0  0  0
 41 49  1  0  0  0
 41 42  1  0  0  0
 42 43  1  0  0  0
 42 82  1  0  0  0
 42 83  1  0  0  0
 43 44  1  0  0  0
 43 84  1  0  0  0
 43 85  1  0  0  0
 44 49  1  0  0  0
 44 45  2  0  0  0
 45 46  1  0  0  0
 45 86  1  0  0  0
 46 47  2  0  0  0
 46 87  1  0  0  0
 47 48  1  0  0  0
 47 88  1  0  0  0
 48 49  2  0  0  0
 48 89  1  0  0  0
M  END
> <s_user_SpecsID>
AN-329/13484046

> <r_i_docking_score>
-4.73720206439136

> <r_user_MM/GBSA_(kcal/mol)>
-94.17

> <s_user_Formula>
C37H40N4O6S2

> <r_user_MW>
700.87

> <s_user_RuleOf5>
OK

> <r_user_RBN>
16

> <r_user_HBA>
8

> <r_user_HBD>
2

> <s_user_Reactive>
OK

> <s_user_BBB,_log_ratio_(TP)>
-0.41 (38.66)

> <s_user_SkinSens,_EC3_(TP)>
31.84 (26.53)

> <s_user_Cytotoxicity_model,_-log_GI50_(M)_(TP)>
3.49 (46.95)

> <s_user_MRTD_(TP)>
0.25 (47.08)

> <s_user_Prot-bind,_log_t_(TP)>
0.10 (38.66)

> <s_user_Prot-bind,_%_(TP)>
88.61 (44.23)

> <r_user_G-LogP_(TP)>
1.35

> <r_user_WSol,_log_mg/L_(TP)>
2.63

> <s_user_sEH-inh,_pIC50_(TP)>
-0.05 (46.11)

> <s_user_hERG-inh,_pKi_(TP)>
0.14 (39.93)

> <s_user_SERT-inh,_pKi_(TP)>
0.94 (32.88)

> <s_user_Pgp-inh,_pIC50_(TP)>
-0.68 (46.72)

> <s_user_Pgp-sub,_prob_(TP)>
0.58 (38.94)

> <s_user_PXR-act,_prob_(TP)>
0.55 (37.59)

> <s_user_Anemia_(TP)>
0.50 (47.08)

> <s_user_Carcinogenicity_(TP)>
0.23 (53.42)

> <s_user_Carcinogenicity_Mouse_Female_(TP)>
0.23 (46.24)

> <s_user_Carcinogenicity_Mouse_Male_(TP)>
0.36 (46.24)

> <s_user_Carcinogenicity_Rat_Female_(TP)>
0.30 (52.68)

> <s_user_Carcinogenicity_Rat_Male_(TP)>
0.31 (52.68)

> <s_user_Cardiotoxicity_(TP)>
0.21 (46.55)

> <s_user_Genotoxicity_(TP)>
0.18 (46.24)

> <s_user_Hepatotoxicity_(TP)>
0.17 (56.13)

> <s_user_Nephrotoxicity_(TP)>
0.17 (56.19)

> <s_user_Neurotoxicity_(TP)>
0.01 (56.19)

> <s_user_Liver_Cholestasis_(TP)>
0.06 (46.67)

> <s_user_Liver_Lipid_Accumulation_(TP)>
0.36 (31.75)

> <s_user_Liver_Necrosis_(TP)>
0.60 (47.08)

> <s_user_Liver_Weight_Gain_(TP)>
0.47 (56.13)

> <s_user_Kidney_Necrosis_(TP)>
0.23 (38.73)

> <s_user_Kidney_Weight_Gain_(TP)>
0.05 (47.08)

> <s_user_Nephron_Injury_(TP)>
0.18 (56.19)

> <s_user_CYP1A2-inh,_prob_(TP)>
0.15 (69.33)

> <s_user_CYP2C19-inh,_prob_(TP)>
0.38 (69.33)

> <s_user_CYP2C9-inh,_prob_(TP)>
0.34 (69.33)

> <s_user_CYP2D6-inh,_prob_(TP)>
0.18 (67.86)

> <s_user_CYP3A4-inh,_prob_(TP)>
0.54 (69.33)

> <s_user_5HT2B-act,_prob_(TP)>
0.38 (37.90)

> <s_user_ADR-lig,_prob_(TP)>
0.29 (37.72)

> <s_user_ESR-lig,_prob_(TP)>
0.18 (33.19)

> <s_user_CYP2D6-sub,_prob_(TP)>
0.49 (39.71)

> <s_user_Testicular_toxicity_(TP)>
0.51 (43.21)

> <s_user_CYP2B6-sub,_prob_(TP)>
0.12 (39.71)

> <s_user_CYP3A4-sub,_prob_(TP)>
0.44 (39.71)

> <s_user_Pulmonary_toxicity_(TP)>
0.23 (41.19)

> <s_user_Epididymis_toxicity_(TP)>
0.38 (39.71)

> <s_user_Nasal_pathology_(TP)>
0.32 (43.21)

> <s_user_CYP1A2-sub,_prob_(TP)>
0.37 (39.71)

> <s_user_Cancer_(TP)>
0.53 (52.68)

$$$$
venetoclax
                    3D
 Structure written by MMmdl.
111118  0  0  1  0            999 V2000
    8.8253   -1.3009   10.1526 N   0  0  0  0  0  0
    6.8629    0.4668   11.4572 N   0  0  0  0  0  0
    1.8911    3.9444   14.0151 N   0  0  0  0  0  0
   -0.7788    9.4311   15.9220 N   0  3  0  0  0  0
   -0.3401   10.2529   12.9899 N   0  0  0  0  0  0
    3.6618    6.6881   11.5709 N   0  0  0  0  0  0
    2.6687    8.2892   10.0622 N   0  0  0  0  0  0
    7.4186   -1.3112    4.9825 C   0  0  0  0  0  0
    8.4483   -0.7630    4.2147 C   0  0  0  0  0  0
    9.7745   -1.0683    4.4950 C   0  0  0  0  0  0
   10.0819   -1.9365    5.5379 C   0  0  0  0  0  0
    9.0594   -2.4916    6.3100 C   0  0  0  0  0  0
    7.7248   -2.1847    6.0253 C   0  0  0  0  0  0
    9.4097   -3.4706    7.3558 C   0  0  0  0  0  0
    9.4367   -4.9350    6.8962 C   0  0  0  0  0  0
    9.7035   -5.9843    8.0201 C   0  0  0  0  0  0
   10.7027   -5.3887    9.0443 C   0  0  0  0  0  0
   10.2248   -4.0658    9.6703 C   0  0  0  0  0  0
    9.7505   -3.0706    8.6094 C   0  0  0  0  0  0
    9.7527   -1.6062    9.0585 C   0  0  0  0  0  0
    7.4469   -1.1679    9.6587 C   0  0  0  0  0  0
    6.4824   -0.8070   10.8168 C   0  0  0  0  0  0
    8.2295    0.2684   11.9680 C   0  0  0  0  0  0
    9.2104   -0.0440   10.8103 C   0  0  0  0  0  0
    5.8923    1.1003   12.2206 C   0  0  0  0  0  0
    4.8971    1.8279   11.5737 C   0  0  0  0  0  0
    3.8679    2.4478   12.2787 C   0  0  0  0  0  0
    3.7889    2.3176   13.6829 C   0  0  0  0  0  0
    4.8164    1.6156   14.3348 C   0  0  0  0  0  0
    5.8550    1.0178   13.6165 C   0  0  0  0  0  0
    2.6180    2.8324   14.4985 C   0  0  0  0  0  0
    0.2493    6.2627   14.2356 C   0  0  0  0  0  0
    0.4141    6.6693   12.9155 C   0  0  0  0  0  0
    0.2291    8.0033   12.5683 C   0  0  0  0  0  0
   -0.1370    8.9604   13.5181 C   0  0  0  0  0  0
   -0.3078    8.5443   14.8604 C   0  0  0  0  0  0
   -0.0978    7.2017   15.2065 C   0  0  0  0  0  0
   -0.3980   11.5258   13.7100 C   0  0  0  0  0  0
    0.9331   12.3067   13.7659 C   0  0  0  0  0  0
    1.4386   12.7455   12.3726 C   0  0  0  0  0  0
    2.7817   13.4911   12.4717 C   0  0  0  0  0  0
    3.3623   12.3840   14.5197 C   0  0  0  0  0  0
    2.0559   11.5695   14.5279 C   0  0  0  0  0  0
    2.9527    4.3825   11.1637 C   0  0  0  0  0  0
    3.6890    5.3577   11.8530 C   0  0  0  0  0  0
    2.8790    7.0242   10.5461 C   0  0  0  0  0  0
    2.0788    6.1379    9.7746 C   0  0  0  0  0  0
    2.1419    4.7748   10.0963 C   0  0  0  0  0  0
    1.3612    6.9465    8.8320 C   0  0  0  0  0  0
    1.7629    8.2496    9.0300 C   0  0  0  0  0  0
    8.3779   -6.3473    8.7342 C   0  0  0  0  0  0
   10.3596   -7.2312    7.3823 C   0  0  0  0  0  0
    2.3144    2.2747   15.5546 O   0  0  0  0  0  0
   -1.9687    9.7206   15.9367 O   0  0  0  0  0  0
    0.0419    9.7930   16.7595 O   0  5  0  0  0  0
    3.7350   12.6939   13.1757 O   0  0  0  0  0  0
    0.3425    4.3937   16.0990 O   0  0  0  0  0  0
   -0.7029    3.8878   13.8372 O   0  0  0  0  0  0
    2.8961    3.0585   11.5294 O   0  0  0  0  0  0
    8.0901    0.2869    2.8953 Cl  0  0  0  0  0  0
    0.3476    4.5235   14.6382 S   0  0  0  0  0  0
    6.3897   -1.0713    4.7587 H   0  0  0  0  0  0
    6.9273   -2.6261    6.6038 H   0  0  0  0  0  0
   10.5687   -0.6431    3.9018 H   0  0  0  0  0  0
   11.1140   -2.1845    5.7394 H   0  0  0  0  0  0
   10.2084   -5.0009    6.1304 H   0  0  0  0  0  0
    8.5004   -5.1687    6.3906 H   0  0  0  0  0  0
   11.6624   -5.2134    8.5529 H   0  0  0  0  0  0
   10.9108   -6.1024    9.8398 H   0  0  0  0  0  0
    7.7044   -6.8848    8.0692 H   0  0  0  0  0  0
    7.8426   -5.4682    9.0900 H   0  0  0  0  0  0
    8.5568   -6.9914    9.5971 H   0  0  0  0  0  0
    9.7026   -7.7066    6.6557 H   0  0  0  0  0  0
   10.5981   -7.9882    8.1294 H   0  0  0  0  0  0
   11.2895   -6.9877    6.8684 H   0  0  0  0  0  0
    9.4169   -4.2421   10.3788 H   0  0  0  0  0  0
   11.0453   -3.6353   10.2494 H   0  0  0  0  0  0
    9.6194   -0.9096    8.2285 H   0  0  0  0  0  0
   10.7665   -1.4204    9.4219 H   0  0  0  0  0  0
    7.4070   -0.3902    8.8961 H   0  0  0  0  0  0
    7.1236   -2.1007    9.1956 H   0  0  0  0  0  0
    9.2015    0.7699   10.0814 H   0  0  0  0  0  0
   10.2265   -0.1149   11.1994 H   0  0  0  0  0  0
    5.4684   -0.7346   10.4196 H   0  0  0  0  0  0
    6.4748   -1.5994   11.5689 H   0  0  0  0  0  0
    8.5716    1.1635   12.4865 H   0  0  0  0  0  0
    8.2372   -0.5443   12.6984 H   0  0  0  0  0  0
    4.8978    1.8930   10.4969 H   0  0  0  0  0  0
    6.6103    0.4581   14.1467 H   0  0  0  0  0  0
    4.8076    1.4936   15.4094 H   0  0  0  0  0  0
    2.0786    4.2280   13.0523 H   0  0  0  0  0  0
    0.6464    5.9455   12.1494 H   0  0  0  0  0  0
   -0.2616    6.8812   16.2264 H   0  0  0  0  0  0
    0.3439    8.2847   11.5299 H   0  0  0  0  0  0
   -0.1609   10.3440   11.9993 H   0  0  0  0  0  0
   -0.8098   11.4445   14.7103 H   0  0  0  0  0  0
   -1.1386   12.1348   13.1879 H   0  0  0  0  0  0
    0.7260   13.2185   14.3279 H   0  0  0  0  0  0
    0.6997   13.3837   11.8885 H   0  0  0  0  0  0
    1.5640   11.8772   11.7259 H   0  0  0  0  0  0
    1.7524   11.3745   15.5593 H   0  0  0  0  0  0
    2.2382   10.5980   14.0661 H   0  0  0  0  0  0
    2.6565   14.4579   12.9636 H   0  0  0  0  0  0
    3.1670   13.7035   11.4721 H   0  0  0  0  0  0
    3.2532   13.3018   15.1000 H   0  0  0  0  0  0
    4.1690   11.8158   14.9869 H   0  0  0  0  0  0
    4.3209    5.0864   12.6849 H   0  0  0  0  0  0
    1.5583    4.0467    9.5527 H   0  0  0  0  0  0
    3.0844    9.1559   10.4068 H   0  0  0  0  0  0
    0.6405    6.6253    8.0933 H   0  0  0  0  0  0
    1.4665    9.1652    8.5355 H   0  0  0  0  0  0
  1 21  1  0  0  0
  1 24  1  0  0  0
  1 20  1  0  0  0
  2 23  1  0  0  0
  2 25  1  0  0  0
  2 22  1  0  0  0
  3 61  1  0  0  0
  3 91  1  0  0  0
  3 31  1  0  0  0
  4 54  2  0  0  0
  4 55  1  0  0  0
  4 36  1  0  0  0
  5 38  1  0  0  0
  5 95  1  0  0  0
  5 35  1  0  0  0
  6 46  2  0  0  0
  6 45  1  0  0  0
  7109  1  0  0  0
  7 46  1  0  0  0
  7 50  1  0  0  0
  8  9  2  0  0  0
  8 13  1  0  0  0
  8 62  1  0  0  0
  9 10  1  0  0  0
  9 60  1  0  0  0
 10 11  2  0  0  0
 10 64  1  0  0  0
 11 12  1  0  0  0
 11 65  1  0  0  0
 12 13  2  0  0  0
 12 14  1  0  0  0
 13 63  1  0  0  0
 14 15  1  0  0  0
 14 19  2  0  0  0
 15 16  1  0  0  0
 15 66  1  0  0  0
 15 67  1  0  0  0
 16 17  1  0  0  0
 16 51  1  0  0  0
 16 52  1  0  0  0
 17 18  1  0  0  0
 17 68  1  0  0  0
 17 69  1  0  0  0
 18 19  1  0  0  0
 18 76  1  0  0  0
 18 77  1  0  0  0
 19 20  1  0  0  0
 20 78  1  0  0  0
 20 79  1  0  0  0
 21 22  1  0  0  0
 21 80  1  0  0  0
 21 81  1  0  0  0
 22 84  1  0  0  0
 22 85  1  0  0  0
 23 24  1  0  0  0
 23 86  1  0  0  0
 23 87  1  0  0  0
 24 82  1  0  0  0
 24 83  1  0  0  0
 25 26  2  0  0  0
 25 30  1  0  0  0
 26 27  1  0  0  0
 26 88  1  0  0  0
 27 28  2  0  0  0
 27 59  1  0  0  0
 28 29  1  0  0  0
 28 31  1  0  0  0
 29 30  2  0  0  0
 29 90  1  0  0  0
 30 89  1  0  0  0
 31 53  2  0  0  0
 32 33  2  0  0  0
 32 37  1  0  0  0
 32 61  1  0  0  0
 33 34  1  0  0  0
 33 92  1  0  0  0
 34 35  2  0  0  0
 34 94  1  0  0  0
 35 36  1  0  0  0
 36 37  2  0  0  0
 37 93  1  0  0  0
 38 39  1  0  0  0
 38 96  1  0  0  0
 38 97  1  0  0  0
 39 40  1  0  0  0
 39 43  1  0  0  0
 39 98  1  0  0  0
 40 41  1  0  0  0
 40 99  1  0  0  0
 40100  1  0  0  0
 41 56  1  0  0  0
 41103  1  0  0  0
 41104  1  0  0  0
 42 43  1  0  0  0
 42105  1  0  0  0
 42106  1  0  0  0
 42 56  1  0  0  0
 43101  1  0  0  0
 43102  1  0  0  0
 44 45  2  0  0  0
 44 48  1  0  0  0
 44 59  1  0  0  0
 45107  1  0  0  0
 46 47  1  0  0  0
 47 48  2  0  0  0
 47 49  1  0  0  0
 48108  1  0  0  0
 49 50  2  0  0  0
 49110  1  0  0  0
 50111  1  0  0  0
 51 70  1  0  0  0
 51 71  1  0  0  0
 51 72  1  0  0  0
 52 73  1  0  0  0
 52 74  1  0  0  0
 52 75  1  0  0  0
 57 61  2  0  0  0
 58 61  2  0  0  0
M  CHG  2   4   1  55  -1
M  END
> <r_i_docking_score>
-15.46

> <r_user_MM/GBSA_(kcal/mol)>
-116.31

> <s_user_Formula>
C45H50ClN7O7S

> <r_user_MW>
868.45

> <s_user_RuleOf5>
OK

> <r_user_RBN>
14

> <r_user_HBA>
9

> <r_user_HBD>
3

> <s_user_Reactive>
R

> <s_user_BBB,_log_ratio_(TP)>
-0.31 (42.13)

> <s_user_SkinSens,_EC3_(TP)>
74.18 (28.26)

> <s_user_Cytotoxicity_model,_-log_GI50_(M)_(TP)>
5.80 (42.37)

> <s_user_MRTD_(TP)>
-0.59 (40.79)

> <s_user_Prot-bind,_log_t_(TP)>
0.25 (42.13)

> <s_user_Prot-bind,_%_(TP)>
82.46 (42.13)

> <r_user_G-LogP_(TP)>
3.39

> <r_user_WSol,_log_mg/L_(TP)>
1

> <s_user_sEH-inh,_pIC50_(TP)>
-0.14 (34.42)

> <s_user_hERG-inh,_pKi_(TP)>
-0.14 (42.13)

> <s_user_SERT-inh,_pKi_(TP)>
1.19 (34.95)

> <s_user_Pgp-inh,_pIC50_(TP)>
-0.38 (43.45)

> <s_user_Pgp-sub,_prob_(TP)>
0.85 (41.80)

> <s_user_PXR-act,_prob_(TP)>
0.61 (42.13)

> <s_user_Anemia_(TP)>
0.25 (40.79)

> <s_user_Carcinogenicity_(TP)>
0.20 (47.01)

> <s_user_Carcinogenicity_Mouse_Female_(TP)>
0.17 (41.91)

> <s_user_Carcinogenicity_Mouse_Male_(TP)>
0.19 (41.91)

> <s_user_Carcinogenicity_Rat_Female_(TP)>
0.31 (42.57)

> <s_user_Carcinogenicity_Rat_Male_(TP)>
0.30 (41.91)

> <s_user_Cardiotoxicity_(TP)>
0.30 (38.43)

> <s_user_Genotoxicity_(TP)>
0.12 (41.20)

> <s_user_Hepatotoxicity_(TP)>
0.17 (46.43)

> <s_user_Nephrotoxicity_(TP)>
0.09 (46.43)

> <s_user_Neurotoxicity_(TP)>
0.03 (42.05)

> <s_user_Liver_Cholestasis_(TP)>
0.02 (42.13)

> <s_user_Liver_Lipid_Accumulation_(TP)>
0.30 (35.98)

> <s_user_Liver_Necrosis_(TP)>
0.17 (46.21)

> <s_user_Liver_Weight_Gain_(TP)>
0.16 (46.43)

> <s_user_Kidney_Necrosis_(TP)>
0.19 (41.21)

> <s_user_Kidney_Weight_Gain_(TP)>
0.02 (43.16)

> <s_user_Nephron_Injury_(TP)>
0.18 (42.13)

> <s_user_CYP1A2-inh,_prob_(TP)>
0.26 (44.72)

> <s_user_CYP2C19-inh,_prob_(TP)>
0.51 (44.72)

> <s_user_CYP2C9-inh,_prob_(TP)>
0.50 (44.47)

> <s_user_CYP2D6-inh,_prob_(TP)>
0.40 (42.76)

> <s_user_CYP3A4-inh,_prob_(TP)>
0.58 (44.72)

> <s_user_5HT2B-act,_prob_(TP)>
0.51 (38.64)

> <s_user_ADR-lig,_prob_(TP)>
0.19 (38.12)

> <s_user_ESR-lig,_prob_(TP)>
0.47 (32.26)

> <s_user_CYP2D6-sub,_prob_(TP)>
0.79 (42.13)

> <s_user_Testicular_toxicity_(TP)>
0.43 (39.29)

> <s_user_CYP2B6-sub,_prob_(TP)>
0.83 (42.13)

> <s_user_CYP3A4-sub,_prob_(TP)>
0.60 (42.13)

> <s_user_Pulmonary_toxicity_(TP)>
0.07 (40.54)

> <s_user_Epididymis_toxicity_(TP)>
0.30 (37.20)

> <s_user_Nasal_pathology_(TP)>
0.22 (41.80)

> <s_user_CYP1A2-sub,_prob_(TP)>
0.30 (42.13)

> <s_user_Cancer_(TP)>
0.72 (42.76)

$$$$
s55746
                    3D
 Structure written by MMmdl.
 95103  0  0  1  0            999 V2000
    9.1385   -5.6548   10.2835 C   0  0  0  0  0  0
    8.3051   -6.0417   11.5165 C   0  0  0  0  0  0
    7.6085   -3.6683   12.0102 C   0  0  0  0  0  0
    8.3112   -4.9222   12.5622 C   0  0  0  0  0  0
    8.8856   -4.1972    9.8763 C   0  0  0  0  0  0
    8.1932   -3.3193   10.7072 N   0  0  0  0  0  0
    8.1242   -2.0845   10.0972 C   0  0  0  0  0  0
    8.8647   -2.1600    8.9336 C   0  0  0  0  0  0
    9.2883   -3.4832    8.7402 C   0  0  0  0  0  0
   10.1502   -4.0049    7.6870 C   0  0  0  0  0  0
   10.9781   -4.8666    8.0024 O   0  0  0  0  0  0
   10.0481   -3.5163    6.4038 N   0  0  0  0  0  0
    7.4127   -0.9165   10.7000 C   0  0  0  0  0  0
    6.0205   -0.8587   10.5231 C   0  0  0  0  0  0
    8.0755    0.0874   11.4546 C   0  0  0  0  0  0
    5.9672    1.1637   11.8242 C   0  0  0  0  0  0
    5.3301    0.1993   11.0990 C   0  0  0  0  0  0
    3.9980    0.4619   11.0730 O   0  0  0  0  0  0
    3.8748    1.7676   11.5674 C   0  0  0  0  0  0
    5.0550    2.0716   12.2603 O   0  0  0  0  0  0
    9.5551    0.0065   11.7165 C   0  0  0  0  0  0
   10.4176    0.3908   10.7350 N   0  0  0  0  0  0
    9.9129   -0.4681   12.7944 O   0  0  0  0  0  0
   11.8729    0.1931   10.9096 C   0  0  1  0  0  0
   12.3450   -0.5653    9.6418 C   0  0  0  0  0  0
   10.0005    1.2400    9.5967 C   0  0  0  0  0  0
   10.8025    0.9641    8.3245 C   0  0  0  0  0  0
   11.9185    0.1035    8.3400 C   0  0  0  0  0  0
   12.6103   -0.1441    7.1501 C   0  0  0  0  0  0
   12.2238    0.4587    5.9578 C   0  0  0  0  0  0
   11.1380    1.3259    5.9443 C   0  0  0  0  0  0
   10.4318    1.5696    7.1195 C   0  0  0  0  0  0
   12.6740    1.4981   11.1772 C   0  0  0  0  0  0
    7.3409    1.1385   12.0322 C   0  0  0  0  0  0
   13.5026    1.4317   12.3858 N   0  0  0  0  0  0
   12.6933    1.3619   13.6106 C   0  0  0  0  0  0
   13.5897    1.3366   14.8667 C   0  0  0  0  0  0
   14.4812    2.4477   14.8815 O   0  0  0  0  0  0
   15.2800    2.5422   13.7056 C   0  0  0  0  0  0
   14.3914    2.5971   12.4444 C   0  0  0  0  0  0
    9.0005   -2.6737    5.9510 C   0  0  0  0  0  0
   11.0213   -3.9066    5.4462 C   0  0  0  0  0  0
    7.6490   -3.0023    6.1362 C   0  0  0  0  0  0
    6.6566   -2.1328    5.6915 C   0  0  0  0  0  0
    7.0109   -0.9529    5.0361 C   0  0  0  0  0  0
    8.3465   -0.6218    4.8512 C   0  0  0  0  0  0
    9.3376   -1.4845    5.2984 C   0  0  0  0  0  0
   10.6305   -4.6427    4.3228 C   0  0  0  0  0  0
   11.5769   -5.0404    3.3837 C   0  0  0  0  0  0
   12.9125   -4.6884    3.5582 C   0  0  0  0  0  0
   13.3097   -3.9358    4.6610 C   0  0  0  0  0  0
   12.3664   -3.5458    5.6075 C   0  0  0  0  0  0
    6.0484   -0.1188    4.5359 O   0  0  0  0  0  0
    8.9301   -6.3421    9.4622 H   0  0  0  0  0  0
   10.1954   -5.7869   10.5174 H   0  0  0  0  0  0
    8.6967   -6.9634   11.9466 H   0  0  0  0  0  0
    7.2784   -6.2575   11.2156 H   0  0  0  0  0  0
    7.7314   -2.8366   12.7041 H   0  0  0  0  0  0
    6.5384   -3.8395   11.8833 H   0  0  0  0  0  0
    9.3376   -4.6843   12.8472 H   0  0  0  0  0  0
    7.8201   -5.2516   13.4762 H   0  0  0  0  0  0
    9.0560   -1.3277    8.2723 H   0  0  0  0  0  0
    5.5013   -1.6166    9.9589 H   0  0  0  0  0  0
    3.0073    1.8597   12.2197 H   0  0  0  0  0  0
    3.7307    2.4651   10.7400 H   0  0  0  0  0  0
   12.0631   -0.4956   11.7338 H   0  0  0  0  0  0
   11.9301   -1.5745    9.6471 H   0  0  0  0  0  0
   13.4291   -0.6859    9.6732 H   0  0  0  0  0  0
   10.1281    2.2856    9.8775 H   0  0  0  0  0  0
    8.9425    1.1219    9.3686 H   0  0  0  0  0  0
   13.4612   -0.8092    7.1511 H   0  0  0  0  0  0
   12.7616    0.2489    5.0463 H   0  0  0  0  0  0
   10.8365    1.7909    5.0190 H   0  0  0  0  0  0
    9.5803    2.2329    7.0967 H   0  0  0  0  0  0
   11.9979    2.3481   11.2609 H   0  0  0  0  0  0
   13.3093    1.7120   10.3158 H   0  0  0  0  0  0
    7.8268    1.9036   12.6218 H   0  0  0  0  0  0
   12.0828    0.4619   13.6164 H   0  0  0  0  0  0
   12.0061    2.2073   13.6615 H   0  0  0  0  0  0
   14.1490    0.4009   14.9207 H   0  0  0  0  0  0
   12.9715    1.3712   15.7639 H   0  0  0  0  0  0
   15.9785    1.7051   13.6502 H   0  0  0  0  0  0
   15.8927    3.4403   13.7723 H   0  0  0  0  0  0
   13.8176    3.5255   12.4336 H   0  0  0  0  0  0
   15.0290    2.6183   11.5627 H   0  0  0  0  0  0
    7.3655   -3.9186    6.6333 H   0  0  0  0  0  0
    5.6183   -2.3919    5.8369 H   0  0  0  0  0  0
    8.6169    0.2927    4.3478 H   0  0  0  0  0  0
   10.3720   -1.2325    5.1284 H   0  0  0  0  0  0
    9.5975   -4.9081    4.1764 H   0  0  0  0  0  0
   11.2744   -5.6151    2.5220 H   0  0  0  0  0  0
   13.6410   -4.9954    2.8234 H   0  0  0  0  0  0
   14.3444   -3.6571    4.7837 H   0  0  0  0  0  0
   12.6802   -2.9715    6.4662 H   0  0  0  0  0  0
    5.1621   -0.4917    4.5976 H   0  0  0  0  0  0
  1  2  1  0  0  0
  1  5  1  0  0  0
  1 54  1  0  0  0
  1 55  1  0  0  0
  2  4  1  0  0  0
  2 56  1  0  0  0
  2 57  1  0  0  0
  3  4  1  0  0  0
  3  6  1  0  0  0
  3 58  1  0  0  0
  3 59  1  0  0  0
  4 60  1  0  0  0
  4 61  1  0  0  0
  5  6  1  0  0  0
  5  9  2  0  0  0
  6  7  1  0  0  0
  7  8  2  0  0  0
  7 13  1  0  0  0
  8  9  1  0  0  0
  8 62  1  0  0  0
  9 10  1  0  0  0
 10 11  2  0  0  0
 10 12  1  0  0  0
 12 41  1  0  0  0
 12 42  1  0  0  0
 13 14  2  0  0  0
 13 15  1  0  0  0
 14 17  1  0  0  0
 14 63  1  0  0  0
 15 21  1  0  0  0
 15 34  2  0  0  0
 16 17  2  0  0  0
 16 20  1  0  0  0
 16 34  1  0  0  0
 17 18  1  0  0  0
 18 19  1  0  0  0
 19 20  1  0  0  0
 19 64  1  0  0  0
 19 65  1  0  0  0
 21 22  1  0  0  0
 21 23  2  0  0  0
 22 24  1  0  0  0
 22 26  1  0  0  0
 24 25  1  0  0  0
 24 33  1  0  0  0
 24 66  1  0  0  0
 25 28  1  0  0  0
 25 67  1  0  0  0
 25 68  1  0  0  0
 26 27  1  0  0  0
 26 69  1  0  0  0
 26 70  1  0  0  0
 27 28  1  0  0  0
 27 32  2  0  0  0
 28 29  2  0  0  0
 29 30  1  0  0  0
 29 71  1  0  0  0
 30 31  2  0  0  0
 30 72  1  0  0  0
 31 32  1  0  0  0
 31 73  1  0  0  0
 32 74  1  0  0  0
 33 35  1  0  0  0
 33 75  1  0  0  0
 33 76  1  0  0  0
 34 77  1  0  0  0
 35 36  1  0  0  0
 35 40  1  0  0  0
 36 37  1  0  0  0
 36 78  1  0  0  0
 36 79  1  0  0  0
 37 38  1  0  0  0
 37 80  1  0  0  0
 37 81  1  0  0  0
 38 39  1  0  0  0
 39 40  1  0  0  0
 39 82  1  0  0  0
 39 83  1  0  0  0
 40 84  1  0  0  0
 40 85  1  0  0  0
 41 43  1  0  0  0
 41 47  2  0  0  0
 42 48  1  0  0  0
 42 52  2  0  0  0
 43 44  2  0  0  0
 43 86  1  0  0  0
 44 45  1  0  0  0
 44 87  1  0  0  0
 45 46  2  0  0  0
 45 53  1  0  0  0
 46 47  1  0  0  0
 46 88  1  0  0  0
 47 89  1  0  0  0
 48 49  2  0  0  0
 48 90  1  0  0  0
 49 50  1  0  0  0
 49 91  1  0  0  0
 50 51  2  0  0  0
 50 92  1  0  0  0
 51 52  1  0  0  0
 51 93  1  0  0  0
 52 94  1  0  0  0
 53 95  1  0  0  0
M  END
> <r_i_docking_score>
-13.65

> <r_user_MM/GBSA_(kcal/mol)>
-101.43

> <s_user_Formula>
C43H42N4O6

> <r_user_MW>
710.831

> <s_user_RuleOf5>
OK

> <r_user_RBN>
9

> <r_user_HBA>
6

> <r_user_HBD>
1

> <s_user_Reactive>
OK

> <s_user_BBB,_log_ratio_(TP)>
-0.43 (39.96)

> <s_user_SkinSens,_EC3_(TP)>
43.97 (27.83)

> <s_user_Cytotoxicity_model,_-log_GI50_(M)_(TP)>
5.62 (46.95)

> <s_user_MRTD_(TP)>
0.42 (46.37)

> <s_user_Prot-bind,_log_t_(TP)>
0.48 (39.96)

> <s_user_Prot-bind,_%_(TP)>
81.04 (39.59)

> <r_user_G-LogP_(TP)>
3.48

> <r_user_WSol,_log_mg/L_(TP)>
0.86

> <s_user_sEH-inh,_pIC50_(TP)>
-1.22 (34.44)

> <s_user_hERG-inh,_pKi_(TP)>
0.20 (48.35)

> <s_user_SERT-inh,_pKi_(TP)>
0.85 (36.49)

> <s_user_Pgp-inh,_pIC50_(TP)>
0.23 (43.37)

> <s_user_Pgp-sub,_prob_(TP)>
0.87 (46.95)

> <s_user_PXR-act,_prob_(TP)>
0.59 (42.00)

> <s_user_Anemia_(TP)>
0.18 (41.05)

> <s_user_Carcinogenicity_(TP)>
0.03 (51.94)

> <s_user_Carcinogenicity_Mouse_Female_(TP)>
0.04 (51.94)

> <s_user_Carcinogenicity_Mouse_Male_(TP)>
0.09 (46.37)

> <s_user_Carcinogenicity_Rat_Female_(TP)>
0.02 (51.94)

> <s_user_Carcinogenicity_Rat_Male_(TP)>
0.02 (46.42)

> <s_user_Cardiotoxicity_(TP)>
0.34 (46.60)

> <s_user_Genotoxicity_(TP)>
0.15 (46.37)

> <s_user_Hepatotoxicity_(TP)>
0.15 (51.94)

> <s_user_Nephrotoxicity_(TP)>
0.08 (49.86)

> <s_user_Neurotoxicity_(TP)>
0.11 (55.86)

> <s_user_Liver_Cholestasis_(TP)>
0.17 (55.86)

> <s_user_Liver_Lipid_Accumulation_(TP)>
0.41 (45.79)

> <s_user_Liver_Necrosis_(TP)>
0.59 (38.25)

> <s_user_Liver_Weight_Gain_(TP)>
0.39 (44.86)

> <s_user_Kidney_Necrosis_(TP)>
0.06 (43.32)

> <s_user_Kidney_Weight_Gain_(TP)>
0.01 (47.26)

> <s_user_Nephron_Injury_(TP)>
0.30 (55.86)

> <s_user_CYP1A2-inh,_prob_(TP)>
0.08 (57.00)

> <s_user_CYP2C19-inh,_prob_(TP)>
0.47 (57.00)

> <s_user_CYP2C9-inh,_prob_(TP)>
0.44 (57.00)

> <s_user_CYP2D6-inh,_prob_(TP)>
0.34 (53.56)

> <s_user_CYP3A4-inh,_prob_(TP)>
0.73 (57.00)

> <s_user_5HT2B-act,_prob_(TP)>
0.58 (43.73)

> <s_user_ADR-lig,_prob_(TP)>
0.22 (36.54)

> <s_user_ESR-lig,_prob_(TP)>
0.39 (34.41)

> <s_user_CYP2D6-sub,_prob_(TP)>
0.69 (46.37)

> <s_user_Testicular_toxicity_(TP)>
0.05 (51.94)

> <s_user_CYP2B6-sub,_prob_(TP)>
0.27 (46.37)

> <s_user_CYP3A4-sub,_prob_(TP)>
0.83 (55.86)

> <s_user_Pulmonary_toxicity_(TP)>
0.16 (41.32)

> <s_user_Epididymis_toxicity_(TP)>
0.10 (51.94)

> <s_user_Nasal_pathology_(TP)>
0.21 (43.37)

> <s_user_CYP1A2-sub,_prob_(TP)>
0.25 (51.81)

> <s_user_Cancer_(TP)>
0.60 (49.86)

$$$$
